# Supplementary material for: Computational Prediction of Host-Parasite Protein Interactions between P. falciparum and H. sapiens
Source: PLoS One. 2011 Nov 17;6(11):e26960. doi: 10.1371/journal.pone.0026960 (PMC3219658; doi:10.1371/journal.pone.0026960)
Supplement: Table S1 — Positive training set including 1,112 interactions. (XLS) [file pone.0026960.s001.xls]

## Sheet: PFHS_pos.txt
Table S1: Positive training set including 1,112 interactions.
parasite protein	annotation	human protein	annotation
PF14_0407	hypothetical protein	ENSP00000298316	ADP-ribosylation factor 6.
PFL1855w	cell cycle control protein, putative	ENSP00000240185	TAR DNA-binding protein-43 (TDP-43).
MAL7P1.26	O-sialoglycoprotein endopeptidase, putative	ENSP00000220659	RNA polymerase III transcription initiation factor BRF2
PF14_0513	RNA binding protein, putative	ENSP00000221943	Ensembl Family: MUS MUSCULUS ADULT MALE CDNA PRODUCT:HYPOTHETICAL RNI STRUCTURE CONTAINING PROTEIN
PF14_0027	ribosomal S27a, putative	ENSP00000263311	Ubiquitin carboxyl-terminal hydrolase 35 (EC 3.1.2.15) (Ubiquitin thiolesterase 35) (Ubiquitin-specific processing protease 35) (Deubiquitinating enzyme 35).
PF07_0092	hypothetical protein, conserved	ENSP00000295645	phosducin-like 2
PF10_0203	ADP-ribosylation factor	ENSP00000293813	Presynaptic density protein 95 (PSD-95) (Discs, large homolog 4) (Postsynaptic density-95).
PFA0525w	transcription initiation factor TFIIB, putative	ENSP00000349458	Serine/threonine kinase ICK (EC 2.7.1.37) (Intestinal cell kinase) (hICK) (MAK-related kinase) (MRK) (Laryngeal cancer kinase 2) (LCK2).
PF10_0084	tubulin beta chain, putative	ENSP00000298130	Ensembl Family: AMBIGUOUS
PF14_0407	hypothetical protein	ENSP00000330374	GTPase, IMAP family member 6 isoform 1
PFE1290w	serine/threonine-protein kinase Nek1, putative	ENSP00000317232	FK506 binding protein 10 precursor (EC 5.2.1.8) (Peptidyl-prolyl cis- trans isomerase) (PPIase) (Rotamase) (65 kDa FK506-binding protein) (FKBP65) (Immunophilin FKBP65).
PFB0335c	cysteine protease, putative	ENSP00000349677	Testican-3 precursor (SPARC/osteonectin, CWCV, and Kazal-like domains proteoglycan 3).
PF13_0201	sporozoite surface protein 2	ENSP00000326759	leucine-rich repeats and immunoglobulin-like domains 3
PF10_0155	enolase	ENSP00000251101	rTS beta protein isoform 2
PFL2215w	actin	ENSP00000354657	CMP-N-acetylneuraminate-beta-1,4-galactoside alpha-2,3- sialyltransferase (EC 2.4.99.6) (N-acetyllactosaminide alpha-2,3- sialyltransferase) (Gal beta-1,3(4) GlcNAc alpha-2,3 sialyltransferase) (ST3N) (ST3GalIII) (Sialyltransferase 6).
PFI1590c	hypothetical protein	ENSP00000322628	ADP-ribosylation factor-like protein 4L.
PF08_0054	heat shock 70 kDa protein	ENSP00000263056	Mitogen-activated protein kinase kinase kinase 8 (EC 2.7.1.37) (COT proto-oncogene serine/threonine-protein kinase) (C-COT) (Cancer Osaka thyroid oncogene).
MAL13P1.337	Skp1 family protein, putative	ENSP00000346240	F-box only protein 2.
PFE0285c	ubiquitin-like protein, putative	ENSP00000258499	Ubiquitin carboxyl-terminal hydrolase 44 (EC 3.1.2.15) (Ubiquitin thiolesterase 44) (Ubiquitin-specific processing protease 44) (Deubiquitinating enzyme 44).
PFE0690c	Rab1 protein	ENSP00000338437	RasGEF domain family, member 1C
PFD1050w	alpha-tubulin ii	ENSP00000264071	Tubulin beta-4 chain (Tubulin 5 beta) (Tubulin beta-4).
PF10_0155	enolase	ENSP00000352320	Ectodysplasin A receptor associated adapter protein (EDAR-associated death domain protein) (Crinkled homolog).
PFA0525w	transcription initiation factor TFIIB, putative	ENSP00000342242	Protein tyrosine kinase 2 beta (EC 2.7.1.112) (Focal adhesion kinase 2) (FADK 2) (Proline-rich tyrosine kinase 2) (Cell adhesion kinase beta) (CAK beta) (Calcium-dependent tyrosine kinase) (CADTK) (Related adhesion focal tyrosine kinase).
PFE0120c	Merozoite Surface Protein 8, MSP8	ENSP00000275493	Epidermal growth factor receptor precursor (EC 2.7.1.112) (Receptor tyrosine-protein kinase ErbB-1).
PFL1855w	cell cycle control protein, putative	ENSP00000308386	CUG triplet repeat RNA-binding protein 1 (CUG-BP1) (RNA-binding protein BRUNOL-2) (Deadenylation factor CUG-BP) (50 kDa Nuclear polyadenylated RNA-binding protein) (EDEN-BP).
PFL0720w	hypothetical protein	ENSP00000164024	Cadherin EGF LAG seven-pass G-type receptor 3 precursor (Flamingo homolog 1) (hFmi1) (Multiple epidermal growth factor-like domains 2) (Epidermal growth factor-like 1).
PFI1565w	conserved protein	ENSP00000312351	41 kDa protein
MAL13P1.337	Skp1 family protein, putative	ENSP00000269500	F-box only protein 15.
PF11_0183	GTP-binding nuclear protein ran/tc4	ENSP00000264837	Regulating synaptic membrane exocytosis protein 1 (Rab3-interacting molecule 1) (RIM 1).
PF13_0141	L-lactate dehydrogenase	ENSP00000288111	Dehydrogenase/reductase SDR family member 1 (EC 1.1.-.-).
PFE0120c	Merozoite Surface Protein 8, MSP8	ENSP00000345973	Epidermal growth factor receptor precursor (EC 2.7.1.112) (Receptor tyrosine-protein kinase ErbB-1).
PFE0690c	Rab1 protein	ENSP00000264839	Regulating synaptic membrane exocytosis protein 1 (Rab3-interacting molecule 1) (RIM 1).
PF14_0553	cysteine proteinase falcipain-1	ENSP00000263735	Tumor-associated calcium signal transducer 1 precursor (Major gastrointestinal tumor-associated protein GA733-2) (Epithelial cell surface antigen) (Epithelial glycoprotein) (EGP) (Adenocarcinoma- associated antigen) (KSA) (KS 1/4 antigen) (Cell surface gl
PFL0720w	hypothetical protein	ENSP00000222399	Laminin beta-1 chain precursor (Laminin B1 chain).
PF10_0203	ADP-ribosylation factor	ENSP00000269321	Rho GDP-dissociation inhibitor 1 (Rho GDI 1) (Rho-GDI alpha).
PFL0585w	PfpUB Plasmodium falciparum polyubiquitin	ENSP00000003302	Ubiquitin carboxyl-terminal hydrolase 28 (EC 3.1.2.15) (Ubiquitin thiolesterase 28) (Ubiquitin-specific processing protease 28) (Deubiquitinating enzyme 28).
PFC0845c	ubiquitin--protein ligase, putative	ENSP00000338919	Cullin homolog 4B (CUL-4B).
MAL13P1.54	hypothetical protein, conserved	ENSP00000295645	phosducin-like 2
PFE0845c	60S ribosomal subunit protein L8, putative	ENSP00000278460	MGC4707 protein isoform 2
PF13_0090	ADP-ribosylation factor, putative	ENSP00000293813	Presynaptic density protein 95 (PSD-95) (Discs, large homolog 4) (Postsynaptic density-95).
PF11_0114	actin, putative	ENSP00000263867	Macrophage capping protein (Actin-regulatory protein CAP-G).
PFL1925w	cell division protein FtsH, putative	ENSP00000286733	N-acylsphingosine amidohydrolase-like precursor (EC 3.5.1.-) (Acid ceramidase-like protein) (ASAH-like protein).
PFI0180w	alpha tubulin	ENSP00000320295	Tubulin beta-3 chain (Tubulin beta-III) (Tubulin beta-4).
PF11_0162	falcipain-3	ENSP00000220616	Thyroglobulin precursor.
PF08_0085	ubiquitin-conjugating enzyme, putative	ENSP00000354673	CCR4-NOT transcription complex subunit 4 (EC 6.3.2.-) (E3 ubiquitin protein ligase CNOT4) (CCR4-associated factor 4) (Potential transcriptional repressor NOT4Hp).
PFC0640w	CSP and TRAP-related protein (CTRP)	ENSP00000326759	leucine-rich repeats and immunoglobulin-like domains 3
PF14_0124	actin II	ENSP00000348128	Supervillin (Archvillin) (p205/p250).
PFL2215w	actin	ENSP00000317192	CMP-N-acetylneuraminate-beta-1,4-galactoside alpha-2,3- sialyltransferase (EC 2.4.99.6) (N-acetyllactosaminide alpha-2,3- sialyltransferase) (Gal beta-1,3(4) GlcNAc alpha-2,3 sialyltransferase) (ST3N) (ST3GalIII) (Sialyltransferase 6).
MAL13P1.337	Skp1 family protein, putative	ENSP00000292852	F-box only protein 17 (F-box only protein 26).
PFI1505c	hypothetical protein	ENSP00000269321	Rho GDP-dissociation inhibitor 1 (Rho GDI 1) (Rho-GDI alpha).
PFL1975c	hypothetical protein, conserved	ENSP00000248564	Guanine nucleotide-binding protein G(I)/G(S)/G(O) gamma-11 subunit.
PF08_0135	hypothetical protein, conserved	ENSP00000259467	Phosducin-like protein (PHLP).
PF11_0161	falcipain-2 precursor, putative	ENSP00000301464	Insulin-like growth factor binding protein 6 precursor (IGFBP-6) (IBP- 6) (IGF-binding protein 6).
PF14_0124	actin II	ENSP00000257861	Advillin (p92).
MAL8P1.126	serine protease, putative	ENSP00000350578	Amyloid beta A4 protein precursor (APP) (ABPP) (Alzheimer's disease amyloid protein) (Cerebral vascular amyloid peptide) (CVAP) (Protease nexin-II) (PN-II) (APPI) (PreA4) [Contains: Soluble APP-alpha (S-APP- alpha); Soluble APP-beta (S-APP-beta); C99; Bet
PFE0665c	GTP-binding protein, putative	ENSP00000216366	Adapter-related protein complex 4 sigma 1 subunit (Sigma subunit of AP-4) (AP-4 adapter complex sigma subunit).
PF14_0576	ubiquitin carboxyl-terminal hydrolase, putative	ENSP00000250495	Neddylin (Ubiquitin-like protein NEDD8).
PF14_0474	hypothetical protein	ENSP00000185885	Ubiquitin-conjugating enzyme E2 D1 (EC 6.3.2.19) (Ubiquitin-protein ligase D1) (Ubiquitin carrier protein D1) (UbcH5) (Ubiquitin- conjugating enzyme E2-17 kDa 1) (E2(17)KB 1).
PFI1565w	conserved protein	ENSP00000256001	actin-related protein 3-beta
PF10_0073	hypothetical protein	ENSP00000307843	Multiple EGF-like-domain protein 7 precursor (Multiple epidermal growth factor-like-domain protein 7) (Vascular endothelial statin) (VE-statin) (NOTCH4-like protein) (ZNEU1) (UNQ187/PRO1449).
PF14_0407	hypothetical protein	ENSP00000334234	septin 10 isoform 1
PF14_0167	hypothetical protein	ENSP00000318197	similar to alpha tubulin
PF10_0373	hypothetical protein	ENSP00000304283	Ras-related C3 botulinum toxin substrate 3 (p21-Rac3).
PF11_0464	hypothetical protein	ENSP00000345808	Rho-GTPase-activating protein 12.
PF11_0402	hypothetical protein	ENSP00000353538	Ensembl Family: UNKNOWN
PFI1475w	merozoite surface protein 1, precursor	ENSP00000345973	Epidermal growth factor receptor precursor (EC 2.7.1.112) (Receptor tyrosine-protein kinase ErbB-1).
PFI1005w	ADP-ribosylation factor-like protein, putative	ENSP00000269321	Rho GDP-dissociation inhibitor 1 (Rho GDI 1) (Rho-GDI alpha).
PFI1590c	hypothetical protein	ENSP00000246792	Ras-related protein R-Ras (p23).
PF13_0304	elongation factor 1 alpha	ENSP00000228945	Rho GDP-dissociation inhibitor 2 (Rho GDI 2) (Rho-GDI beta) (Ly-GDI).
MAL13P1.337	Skp1 family protein, putative	ENSP00000251546	F-box only protein 44 (F-box protein FBX30) (F-box/G-domain protein 3).
PF14_0660	hypothetical protein	ENSP00000354068	Protein phosphatase 1 regulatory subunit 12A (Myosin phosphatase targeting subunit 1) (Myosin phosphatase target subunit 1) (Protein phosphatase myosin-binding subunit).
PF14_0124	actin II	ENSP00000262915	CMP-N-acetylneuraminate-beta-1,4-galactoside alpha-2,3- sialyltransferase (EC 2.4.99.6) (N-acetyllactosaminide alpha-2,3- sialyltransferase) (Gal beta-1,3(4) GlcNAc alpha-2,3 sialyltransferase) (ST3N) (ST3GalIII) (Sialyltransferase 6).
PFB0885w	40S ribosomal protein S30, putative	ENSP00000304102	COP9 signalosome complex subunit 6 (Signalosome subunit 6) (SGN6) (JAB1-containing signalosome subunit 6) (Vpr interacting protein) (hVIP) (MOV34 homolog).
PFL0585w	PfpUB Plasmodium falciparum polyubiquitin	ENSP00000257931	ubiquitin specific protease 52
MAL13P1.337	Skp1 family protein, putative	ENSP00000313034	F-box/WD-repeat protein 5 (F-box and WD-40 domain protein 5) (PP3971).
PFE0120c	Merozoite Surface Protein 8, MSP8	ENSP00000342376	Epidermal growth factor receptor precursor (EC 2.7.1.112) (Receptor tyrosine-protein kinase ErbB-1).
PF10_0073	hypothetical protein	ENSP00000263816	Low-density lipoprotein receptor-related protein 2 precursor (Megalin) (Glycoprotein 330) (gp330).
PFL1170w	polyadenylate-binding protein, putative	ENSP00000254193	U2 small nuclear ribonucleoprotein A' (U2 snRNP-A').
PFE0225w	3-methyl-2-oxobutanoate dehydrogenase (lipoamide), putative	ENSP00000295266	Pyruvate dehydrogenase E1 component alpha subunit, testis-specific form, mitochondrial precursor (EC 1.2.4.1) (PDHE1-A type II).
PFD1185w	hypothetical protein	ENSP00000254810	Histone H3.3 (PP781).
PFC0870w	elongation factor 1 (EF-1), putative	ENSP00000342646	septin 10 isoform 1
PF13_0335	hypothetical protein	ENSP00000259467	Phosducin-like protein (PHLP).
PF14_0142	serine/threonine protein phosphatase, putative	ENSP00000340395	Protein phosphatase 1 regulatory subunit 12A (Myosin phosphatase targeting subunit 1) (Myosin phosphatase target subunit 1) (Protein phosphatase myosin-binding subunit).
PF13_0141	L-lactate dehydrogenase	ENSP00000280704	L-lactate dehydrogenase C chain (EC 1.1.1.27) (LDH-C) (LDH testis subunit) (LDH-X).
PFE0665c	GTP-binding protein, putative	ENSP00000228945	Rho GDP-dissociation inhibitor 2 (Rho GDI 2) (Rho-GDI beta) (Ly-GDI).
PFI0180w	alpha tubulin	ENSP00000341289	Tubulin beta-? chain (Tubulin beta-2 chain).
PF10_0285	hypothetical protein	ENSP00000248564	Guanine nucleotide-binding protein G(I)/G(S)/G(O) gamma-11 subunit.
PF13_0304	elongation factor 1 alpha	ENSP00000310827	DAB2 interacting protein
MAL8P1.40	RNA-binding protein, putative	ENSP00000264935	Centrosomal protein of 72 kDa (Cep72 protein).
PFA0525w	transcription initiation factor TFIIB, putative	ENSP00000266970	Cell division protein kinase 2 (EC 2.7.1.37) (p33 protein kinase).
MAL8P1.126	serine protease, putative	ENSP00000332371	Collagen alpha 1(VII) chain precursor (Long-chain collagen) (LC collagen).
PF11_0183	GTP-binding nuclear protein ran/tc4	ENSP00000339705	NTF2-related export protein 2 (p15-2 protein) (DC9) (BM-025).
PFD1135c	hypothetical protein	ENSP00000342660	Pro-neuregulin-2 precursor (Pro-NRG2) [Contains: Neuregulin-2 (NRG-2) (Neural-and thymus-derived activator for ERBB kinases) (NTAK) (Divergent of neuregulin 1) (DON-1)].
PFI1565w	conserved protein	ENSP00000254286	Actin-related protein 10 (hARP11).
PFI0550w	hypothetical protein	ENSP00000251971	Transmembrane protease, serine 6 (EC 3.4.21.-) (Matriptase-2).
PF13_0350	signal recognition particle receptor alpha subunit, putative	ENSP00000352882	PREDICTED: plexin A4
PF10_0373	hypothetical protein	ENSP00000235932	Ras-related protein Rab-7L1 (Rab-7 like protein 1).
MAL8P1.126	serine protease, putative	ENSP00000315873	Collagen alpha 3(VI) chain precursor.
PF13_0044	carbamoyl phosphate synthetase, putative	ENSP00000264705	CAD protein [Includes: Glutamine-dependent carbamoyl-phosphate synthase (EC 6.3.5.5); Aspartate carbamoyltransferase (EC 2.1.3.2); Dihydroorotase (EC 3.5.2.3)].
PFL2215w	actin	ENSP00000281171	Receptor-type tyrosine-protein phosphatase O precursor (EC 3.1.3.48) (Glomerular epithelial protein 1) (Protein tyrosine phosphatase U2) (PTPase U2) (PTP-U2).
PF11_0400	hypothetical protein	ENSP00000334448	Guanine nucleotide-binding protein G(I)/G(S)/G(O) gamma-2 subunit (G gamma-I).
PF10_0073	hypothetical protein	ENSP00000331831	Growth-arrest-specific protein 6 precursor (GAS-6).
PF13_0141	L-lactate dehydrogenase	ENSP00000304592	Fatty acid synthase (EC 2.3.1.85) [Includes: [Acyl-carrier-protein] S- acetyltransferase (EC 2.3.1.38); [Acyl-carrier-protein] S- malonyltransferase (EC 2.3.1.39); 3-oxoacyl-[acyl-carrier-protein] synthase (EC 2.3.1.41); 3-oxoacyl-[acyl-carrier-protein] r
PF14_0496	hyothetical protein	ENSP00000305147	Collagen alpha 1(XII) chain precursor.
PFE0355c	serine protease belonging to subtilisin family, putative	ENSP00000352936	Serine protease inhibitor Kazal-type 5 precursor (Lympho-epithelial Kazal-type related inhibitor) (LEKTI) [Contains: Hemofiltrate peptide HF6478; Hemofiltrate peptide HF7665].
PF11_0256	pyruvate dehydrogenase E1 component, alpha subunit	ENSP00000263035	dehydrogenase E1 and transketolase domain containing protein 1
PF11_0161	falcipain-2 precursor, putative	ENSP00000220616	Thyroglobulin precursor.
PF11_0381	subtilisin-like protease 2	ENSP00000295633	Follistatin-related protein 1 precursor (Follistatin-like 1).
PF14_0407	hypothetical protein	ENSP00000304376	Ras-related protein Rab-24.
PFC0845c	ubiquitin--protein ligase, putative	ENSP00000322132	Cullin homolog 4A (CUL-4A).
PF11_0381	subtilisin-like protease 2	ENSP00000231061	SPARC precursor (Secreted protein acidic and rich in cysteine) (Osteonectin) (ON) (Basement membrane protein BM-40).
PF13_0304	elongation factor 1 alpha	ENSP00000259371	DAB2 interacting protein
PFD1050w	alpha-tubulin ii	ENSP00000315759	tubulin, alpha-like 3
PFI1565w	conserved protein	ENSP00000160382	Actin-like protein 6B (53 kDa BRG1-associated factor B) (Actin-related protein Baf53b) (ArpNalpha).
PFE0285c	ubiquitin-like protein, putative	ENSP00000314029	Sentrin-specific protease 3 (EC 3.4.22.-) (Sentrin/SUMO-specific protease SENP3) (SUMO-1 specific protease 3).
MAL8P1.126	serine protease, putative	ENSP00000342306	Tissue factor pathway inhibitor precursor (TFPI) (Lipoprotein- associated coagulation inhibitor) (LACI) (Extrinsic pathway inhibitor) (EPI).
PF10_0373	hypothetical protein	ENSP00000282878	Ras-related protein Rab-3C.
MAL8P1.126	serine protease, putative	ENSP00000269491	Serpin B12.
PFL0585w	PfpUB Plasmodium falciparum polyubiquitin	ENSP00000294383	Ubiquitin carboxyl-terminal hydrolase 24 (EC 3.1.2.15) (Ubiquitin thiolesterase 24) (Ubiquitin-specific processing protease 24) (Deubiquitinating enzyme 24) (Fragment).
MAL8P1.126	serine protease, putative	ENSP00000350153	Testican-3 precursor (SPARC/osteonectin, CWCV, and Kazal-like domains proteoglycan 3).
MAL13P1.120	splicing factor, putative	ENSP00000353538	Ensembl Family: UNKNOWN
PF10_0373	hypothetical protein	ENSP00000348546	Ras-related protein Rab-1A (YPT1-related protein).
PFL0720w	hypothetical protein	ENSP00000287842	Pro-neuregulin-1 precursor (Pro-NRG1) [Contains: Neuregulin-1 (Neu differentiation factor) (Heregulin) (HRG) (Breast cancer cell differentiation factor p45) (Acetylcholine receptor inducing activity) (ARIA) (Sensory and motor neuron-derived factor) (Glial
PFE0285c	ubiquitin-like protein, putative	ENSP00000327703	Ubiquitin-specific protease 17-like protein.
PF13_0304	elongation factor 1 alpha	ENSP00000261729	RasGAP-activating-like protein 1.
PFL2215w	actin	ENSP00000262915	CMP-N-acetylneuraminate-beta-1,4-galactoside alpha-2,3- sialyltransferase (EC 2.4.99.6) (N-acetyllactosaminide alpha-2,3- sialyltransferase) (Gal beta-1,3(4) GlcNAc alpha-2,3 sialyltransferase) (ST3N) (ST3GalIII) (Sialyltransferase 6).
PFE0690c	Rab1 protein	ENSP00000228945	Rho GDP-dissociation inhibitor 2 (Rho GDI 2) (Rho-GDI beta) (Ly-GDI).
PF11_0161	falcipain-2 precursor, putative	ENSP00000263735	Tumor-associated calcium signal transducer 1 precursor (Major gastrointestinal tumor-associated protein GA733-2) (Epithelial cell surface antigen) (Epithelial glycoprotein) (EGP) (Adenocarcinoma- associated antigen) (KSA) (KS 1/4 antigen) (Cell surface gl
PFE0690c	Rab1 protein	ENSP00000261729	RasGAP-activating-like protein 1.
PF10_0373	hypothetical protein	ENSP00000300935	Ras-related protein Rab-8A (Oncogene c-mel).
PFE0690c	Rab1 protein	ENSP00000354561	Intersectin 2 (SH3 domain-containing protein 1B) (SH3P18) (SH3P18-like WASP associated protein).
PFL1725w	ATP synthase beta chain, mitochondrial precursor, putative	ENSP00000293362	Proteasome activator complex subunit 3 (Proteasome activator 28-gamma subunit) (PA28gamma) (PA28g) (Activator of multicatalytic protease subunit 3) (11S regulator complex gamma subunit) (REG-gamma) (Ki nuclear autoantigen).
PFI1590c	hypothetical protein	ENSP00000262187	GTP-binding protein Rheb (Ras homolog enriched in brain).
PF10_0203	ADP-ribosylation factor	ENSP00000219409	Protein disulfide-isomerase A2 precursor (EC 5.3.4.1) (PDIp).
PF11_0464	hypothetical protein	ENSP00000325992	Tyrosine-protein kinase-like 7 precursor (Colon carcinoma kinase-4) (CCK-4).
PFL2215w	actin	ENSP00000353696	similar to RIKEN cDNA 2610307I21
PFA0525w	transcription initiation factor TFIIB, putative	ENSP00000342690	Dual-specificity tyrosine-phosphorylation regulated kinase 1A (EC 2.7.1.-) (Protein kinase minibrain homolog) (MNBH) (HP86) (Dual specificity YAK1-related kinase).
PFL1855w	cell cycle control protein, putative	ENSP00000290585	trinucleotide repeat containing 4
PFE0690c	Rab1 protein	ENSP00000337040	Unc-119 protein homolog (Retinal protein 4) (HRG4).
PFE0355c	serine protease belonging to subtilisin family, putative	ENSP00000305334	follistatin-like 5
PFE0690c	Rab1 protein	ENSP00000259371	DAB2 interacting protein
PFE0810c	40S ribosomal subunit protein S14, putative	ENSP00000240343	Dynein light chain 2, cytoplasmic.
PFE0225w	3-methyl-2-oxobutanoate dehydrogenase (lipoamide), putative	ENSP00000222673	2-oxoglutarate dehydrogenase E1 component, mitochondrial precursor (EC 1.2.4.2) (Alpha-ketoglutarate dehydrogenase).
PF08_0054	heat shock 70 kDa protein	ENSP00000220751	Receptor-interacting serine/threonine-protein kinase 2 (EC 2.7.1.37) (RIP-like interacting CLARP kinase) (Receptor-interacting protein 2) (RIP-2) (CARD-containing interleukin-1 beta converting enzyme associated kinase) (CARD-containing IL-1 beta ICE-kinas
PFC0870w	elongation factor 1 (EF-1), putative	ENSP00000298049	33 kDa protein
PF13_0304	elongation factor 1 alpha	ENSP00000352882	PREDICTED: plexin A4
PFA0525w	transcription initiation factor TFIIB, putative	ENSP00000337679	SFRS protein kinase 2 isoform b
PF14_0142	serine/threonine protein phosphatase, putative	ENSP00000261207	Protein phosphatase 1 regulatory subunit 12A (Myosin phosphatase targeting subunit 1) (Myosin phosphatase target subunit 1) (Protein phosphatase myosin-binding subunit).
PFA0525w	transcription initiation factor TFIIB, putative	ENSP00000294247	MAP/microtubule affinity-regulating kinase 2 isoform a
PF08_0129	protein phosphatase, putative	ENSP00000267837	dual oxidase 2 precursor
PF14_0553	cysteine proteinase falcipain-1	ENSP00000301464	Insulin-like growth factor binding protein 6 precursor (IGFBP-6) (IBP- 6) (IGF-binding protein 6).
PFD0700c	RNA binding protein, putative	ENSP00000221943	Ensembl Family: MUS MUSCULUS ADULT MALE CDNA PRODUCT:HYPOTHETICAL RNI STRUCTURE CONTAINING PROTEIN
PF13_0304	elongation factor 1 alpha	ENSP00000263528	Ras GTPase-activating protein nGAP (RAS protein activator like 1).
PF11_0464	hypothetical protein	ENSP00000344267	Vav-3 protein.
PFI1245c	Protein phosphatase-beta	ENSP00000325361	Protein phosphatase 1 regulatory subunit 12A (Myosin phosphatase targeting subunit 1) (Myosin phosphatase target subunit 1) (Protein phosphatase myosin-binding subunit).
PF14_0553	cysteine proteinase falcipain-1	ENSP00000348630	SPARC related modular calcium-binding protein 2 precursor (Secreted modular calcium-binding protein 2) (SMOC-2) (Smooth muscle-associated protein 2) (SMAP-2) (MSTP117).
PFE0370c	subtilisin-like protease precursor, putative	ENSP00000274565	Esophagus cancer-related gene-2 protein precursor (ECRG-2) (UNQ745/PRO1474).
PFI0180w	alpha tubulin	ENSP00000217133	Tubulin beta-1 chain.
PFB0815w	protein kinase, putative	ENSP00000295414	Ensembl Family: UNKNOWN
PF08_0129	protein phosphatase, putative	ENSP00000230361	Guanylyl cyclase activating protein 2 (GCAP 2) (Guanylate cyclase activator 1B).
PFL2215w	actin	ENSP00000258052	Sphingomyelin phosphodiesterase 2 (EC 3.1.4.12) (Neutral sphingomyelinase) (nSMase) (N-SMase) (Lyso-platelet activating factor- phospholipase C) (Lyso-PAF-PLC).
PF13_0250	G-beta repeat protein, putative	ENSP00000259467	Phosducin-like protein (PHLP).
MAL7P1.153	hypothetical protein	ENSP00000239940	Profilin-2 (Profilin II).
PFL2215w	actin	ENSP00000348128	Supervillin (Archvillin) (p205/p250).
PF11_0174	dipeptidyl aminopeptidase 1	ENSP00000220616	Thyroglobulin precursor.
PFC0565w	hypothetical protein	ENSP00000347244	Intersectin 2 (SH3 domain-containing protein 1B) (SH3P18) (SH3P18-like WASP associated protein).
MAL8P1.126	serine protease, putative	ENSP00000248701	Serine protease inhibitor Kazal-type 2 precursor (Acrosin-trypsin inhibitor) (HUSI-II).
PF14_0407	hypothetical protein	ENSP00000325836	small GTP-binding tumor suppressor 1
PFA0145c	aspartyl-tRNA synthetase	ENSP00000355086	Ensembl Family: AMBIGUOUS
MAL13P1.164	elongation factor tu, putative	ENSP00000264837	Regulating synaptic membrane exocytosis protein 1 (Rab3-interacting molecule 1) (RIM 1).
PF14_0441	pyruvate dehydrogenase E1 beta subunit	ENSP00000263035	dehydrogenase E1 and transketolase domain containing protein 1
PF10_0203	ADP-ribosylation factor	ENSP00000273221	IQ motif and Sec7 domain 1
PF10_0373	hypothetical protein	ENSP00000319096	Ras-related protein Rap-2b.
PFD1135c	hypothetical protein	ENSP00000340835	CUB and sushi multiple domains protein 3 precursor.
PFD1050w	alpha-tubulin ii	ENSP00000342399	Tubulin delta chain (Delta tubulin).
PF11_0114	actin, putative	ENSP00000283713	Villin-like protein.
PF10_0373	hypothetical protein	ENSP00000314458	Cell division control protein 42 homolog (G25K GTP-binding protein).
PF13_0346	ubiquitin/ribosomal fusion protein uba52 homologue, putative	ENSP00000316357	Probable ubiquitin carboxyl-terminal hydrolase FAF-X (EC 3.1.2.15) (Ubiquitin thiolesterase FAF-X) (Ubiquitin-specific processing protease FAF-X) (Deubiquitinating enzyme FAF-X) (Fat facets protein related, X-linked) (Ubiquitin-specific protease 9, X chro
PFI1245c	Protein phosphatase-beta	ENSP00000354068	Protein phosphatase 1 regulatory subunit 12A (Myosin phosphatase targeting subunit 1) (Myosin phosphatase target subunit 1) (Protein phosphatase myosin-binding subunit).
MAL13P1.79	hypothetical protein	ENSP00000326294	Guanine nucleotide-binding protein G(I)/G(S)/G(O) gamma-7 subunit.
PF13_0346	ubiquitin/ribosomal fusion protein uba52 homologue, putative	ENSP00000296257	Sentrin-specific protease 2 (EC 3.4.22.-) (Sentrin/SUMO-specific protease SENP2) (SMT3-specific isopeptidase 2) (Smt3ip2) (Axam2).
PF10_0373	hypothetical protein	ENSP00000309845	Transforming protein p21/H-Ras-1 (c-H-ras).
PF10_0114	DNA repair protein RAD23, putative	ENSP00000294383	Ubiquitin carboxyl-terminal hydrolase 24 (EC 3.1.2.15) (Ubiquitin thiolesterase 24) (Ubiquitin-specific processing protease 24) (Deubiquitinating enzyme 24) (Fragment).
PFL0585w	PfpUB Plasmodium falciparum polyubiquitin	ENSP00000219689	ubiquitin specific protease 31
PFL0585w	PfpUB Plasmodium falciparum polyubiquitin	ENSP00000316357	Probable ubiquitin carboxyl-terminal hydrolase FAF-X (EC 3.1.2.15) (Ubiquitin thiolesterase FAF-X) (Ubiquitin-specific processing protease FAF-X) (Deubiquitinating enzyme FAF-X) (Fat facets protein related, X-linked) (Ubiquitin-specific protease 9, X chro
PFE0285c	ubiquitin-like protein, putative	ENSP00000263989	ubiquitin specific protease 34
PFB0335c	cysteine protease, putative	ENSP00000264474	Cystatin A (Stefin A) (Cystatin AS).
PF11_0047	hypothetical protein	ENSP00000263867	Macrophage capping protein (Actin-regulatory protein CAP-G).
PF10_0373	hypothetical protein	ENSP00000267205	Rho-related GTP-binding protein RhoF (Rho-family GTPase Rif) (Rho in filopodia).
PFA0525w	transcription initiation factor TFIIB, putative	ENSP00000341389	cell division cycle 2-like 1 (PITSLRE proteins) isoform 2
PF08_0129	protein phosphatase, putative	ENSP00000340294	Calretinin (CR) (29 kDa calbindin).
PFE0690c	Rab1 protein	ENSP00000287600	Retinal rod rhodopsin-sensitive cGMP 3',5'-cyclic phosphodiesterase delta-subunit (EC 3.1.4.17) (GMP-PDE delta) (p17 protein).
MAL7P1.18	hypothetical protein	ENSP00000274026	Cyclin A2 (Cyclin A).
PF11_0242	asparagine-rich protein	ENSP00000343147	Serine/threonine protein phosphatase 2B catalytic subunit, beta isoform (EC 3.1.3.16) (Calmodulin-dependent calcineurin A subunit, beta isoform) (CAM-PRP catalytic subunit).
PF14_0407	hypothetical protein	ENSP00000222511	Ensembl Family: CLAUDIN 12
PFC0385c	serine/threonine protein kinase, putative	ENSP00000261569	PREDICTED: KIAA0303 protein
PF11_0351	heat shock protein hsp70 homologue	ENSP00000248444	Villin 1.
PFL0190w	ubiquitin-conjugating enzyme e2, putative	ENSP00000322885	Deltex protein 2 (Deltex-2) (Deltex2) (hDTX2).
PF10_0046	hypothetical protein	ENSP00000344259	Ubiquitin-conjugating enzyme E2 L3 (EC 6.3.2.19) (Ubiquitin-protein ligase L3) (Ubiquitin carrier protein L3) (UbcH7) (E2-F1) (L-UBC).
PFE0255w	actin-related protein, putative	ENSP00000324573	Flightless-I protein homolog.
PF14_0407	hypothetical protein	ENSP00000005257	Ras-related protein Ral-A.
PFC0640w	CSP and TRAP-related protein (CTRP)	ENSP00000234038	protein phosphatase 1, regulatory subunit 7
PFL2215w	actin	ENSP00000263867	Macrophage capping protein (Actin-regulatory protein CAP-G).
PFC0385c	serine/threonine protein kinase, putative	ENSP00000308734	Megakaryocyte-associated tyrosine-protein kinase (EC 2.7.1.112) (Tyrosine-protein kinase CTK) (Protein kinase HYL) (Hematopoietic consensus tyrosine-lacking kinase).
PFB0815w	protein kinase, putative	ENSP00000274026	Cyclin A2 (Cyclin A).
PF10_0203	ADP-ribosylation factor	ENSP00000296517	F-box only protein 8 (F-box/SEC7 protein FBS) (DC10).
PF10_0196	cytoplasmic dynein intermediate chain, putative	ENSP00000326294	Guanine nucleotide-binding protein G(I)/G(S)/G(O) gamma-7 subunit.
PF11_0381	subtilisin-like protease 2	ENSP00000321108	Testican-2 precursor (SPARC/osteonectin, CWCV, and Kazal-like domains proteoglycan 2).
MAL13P1.337	Skp1 family protein, putative	ENSP00000311024	Transcription initiation factor TFIID subunit 5 (Transcription initiation factor TFIID 100 kDa subunit) (TAF(II)100) (TAFII-100) (TAFII100).
PF10_0203	ADP-ribosylation factor	ENSP00000245796	PSD4 protein.
PFI1565w	conserved protein	ENSP00000259034	Actin-like protein 6A (53 kDa BRG1-associated factor A) (Actin-related protein Baf53a) (ArpNbeta).
PFD0665c	26s proteasome aaa-ATPase subunit Rpt3, putative	ENSP00000354906	26S proteasome non-ATPase regulatory subunit 10 (26S proteasome regulatory subunit p28) (Gankyrin).
PF13_0045	40S ribosomal protein S27, putative	ENSP00000273920	E-1 enzyme
PFA0525w	transcription initiation factor TFIIB, putative	ENSP00000275780	Serine/threonine-protein kinase tousled-like 2 (EC 2.7.1.37) (Tousled- like kinase 2) (PKU-alpha).
PF11_0165	falcipain 2 precursor	ENSP00000348630	SPARC related modular calcium-binding protein 2 precursor (Secreted modular calcium-binding protein 2) (SMOC-2) (Smooth muscle-associated protein 2) (SMAP-2) (MSTP117).
PF14_0407	hypothetical protein	ENSP00000303802	Ensembl Family: MUS MUSCULUS CDNA PRODUCT:WEAKLY
PF11_0464	hypothetical protein	ENSP00000221478	RelA-associated inhibitor (Inhibitor of ASPP protein) (Protein iASPP) (PPP1R13B-like protein).
PF08_0129	protein phosphatase, putative	ENSP00000344169	Kv channel interacting protein 2 isoform 1
PFD1050w	alpha-tubulin ii	ENSP00000328808	50 kDa protein
PFC0385c	serine/threonine protein kinase, putative	ENSP00000295414	Ensembl Family: UNKNOWN
PF13_0147	hypothetical protein	ENSP00000348708	Regulator of nonsense transcripts 2 (Nonsense mRNA reducing factor 2) (Up-frameshift suppressor 2 homolog) (hUpf2).
PFA0525w	transcription initiation factor TFIIB, putative	ENSP00000267008	Serine/threonine-protein kinase receptor R3 precursor (EC 2.7.1.37) (SKR3) (Activin receptor-like kinase 1) (ALK-1) (TGF-B superfamily receptor type I) (TSR-I).
PFB0880w	hypothetical protein, conserved	ENSP00000327070	Malate dehydrogenase, mitochondrial precursor (EC 1.1.1.37).
PFL0585w	PfpUB Plasmodium falciparum polyubiquitin	ENSP00000260187	Ubiquitin carboxyl-terminal hydrolase 2 (EC 3.1.2.15) (Ubiquitin thiolesterase 2) (Ubiquitin-specific processing protease 2) (Deubiquitinating enzyme 2) (41 kDa ubiquitin-specific protease).
PFD1135c	hypothetical protein	ENSP00000287845	Pro-neuregulin-1 precursor (Pro-NRG1) [Contains: Neuregulin-1 (Neu differentiation factor) (Heregulin) (HRG) (Breast cancer cell differentiation factor p45) (Acetylcholine receptor inducing activity) (ARIA) (Sensory and motor neuron-derived factor) (Glial
MAL13P1.79	hypothetical protein	ENSP00000248564	Guanine nucleotide-binding protein G(I)/G(S)/G(O) gamma-11 subunit.
PFI1280c	protein kinase, putative	ENSP00000341867	similar to B-cell linker; B cell linker protein isoform b
PFI1005w	ADP-ribosylation factor-like protein, putative	ENSP00000336914	FGD1 family, member 3
PF07_0072	calmodulin-domain protein kinase, putative	ENSP00000295414	Ensembl Family: UNKNOWN
PFD1135c	hypothetical protein	ENSP00000289422	Pro-neuregulin-2 precursor (Pro-NRG2) [Contains: Neuregulin-2 (NRG-2) (Neural-and thymus-derived activator for ERBB kinases) (NTAK) (Divergent of neuregulin 1) (DON-1)].
PF10_0373	hypothetical protein	ENSP00000246792	Ras-related protein R-Ras (p23).
MAL8P1.126	serine protease, putative	ENSP00000233156	Tissue factor pathway inhibitor precursor (TFPI) (Lipoprotein- associated coagulation inhibitor) (LACI) (Extrinsic pathway inhibitor) (EPI).
MAL7P1.18	hypothetical protein	ENSP00000304701	Ensembl Family: LYMPHOCYTE SPECIFIC ADAPTER LNK SIGNAL TRANSDUCTION LNK LYMPHOCYTE ADAPTER
PFL0280c	hypothetical protein	ENSP00000230495	Histone H3/b.
PFL0585w	PfpUB Plasmodium falciparum polyubiquitin	ENSP00000347042	APG7 autophagy 7-like
MAL8P1.126	serine protease, putative	ENSP00000321108	Testican-2 precursor (SPARC/osteonectin, CWCV, and Kazal-like domains proteoglycan 2).
PFE0690c	Rab1 protein	ENSP00000354097	Ral guanine nucleotide dissociation stimulator-like 1 (RalGDS-like 1).
PF10_0203	ADP-ribosylation factor	ENSP00000262763	Cytohesin 1 (SEC7 homolog B2-1).
PFC0845c	ubiquitin--protein ligase, putative	ENSP00000299351	Cullin homolog 5 (CUL-5) (Vasopressin-activated calcium-mobilizing receptor) (VACM-1).
PF11_0183	GTP-binding nuclear protein ran/tc4	ENSP00000348577	Ran GTPase-activating protein 1.
PFA0525w	transcription initiation factor TFIIB, putative	ENSP00000297518	Cell division protein kinase 5 (EC 2.7.1.37) (Tau protein kinase II catalytic subunit) (TPKII catalytic subunit) (Serine/threonine-protein kinase PSSALRE).
PF10_0084	tubulin beta chain, putative	ENSP00000333326	Ensembl Family: TUBULIN ALPHA CHAIN
PFI0335w	hypothetical protein	ENSP00000263311	Ubiquitin carboxyl-terminal hydrolase 35 (EC 3.1.2.15) (Ubiquitin thiolesterase 35) (Ubiquitin-specific processing protease 35) (Deubiquitinating enzyme 35).
PFI1275w	protein kinase, putative	ENSP00000255465	Cyclin A1.
PF14_0474	hypothetical protein	ENSP00000222402	ubiquitin-conjugating enzyme E2D 4 (putative)
PFA0525w	transcription initiation factor TFIIB, putative	ENSP00000347293	Leukocyte tyrosine kinase receptor precursor (EC 2.7.1.112) (Protein tyrosine kinase-1).
PFD0700c	RNA binding protein, putative	ENSP00000353538	Ensembl Family: UNKNOWN
PFA0525w	transcription initiation factor TFIIB, putative	ENSP00000297373	Phosphorylase b kinase gamma catalytic chain, skeletal muscle isoform (EC 2.7.1.38) (Phosphorylase kinase gamma subunit 1).
PFI1245c	Protein phosphatase-beta	ENSP00000261207	Protein phosphatase 1 regulatory subunit 12A (Myosin phosphatase targeting subunit 1) (Myosin phosphatase target subunit 1) (Protein phosphatase myosin-binding subunit).
PFE1130w	hypothetical protein	ENSP00000276891	Very low-density lipoprotein receptor precursor (VLDL receptor).
PF11_0060	hypothetical protein	ENSP00000256680	FK506 binding protein 11 precursor (EC 5.2.1.8) (Peptidyl-prolyl cis- trans isomerase) (PPIase) (Rotamase) (19 kDa FK506-binding protein) (FKBP-19) (UNQ336/PRO535).
PF11_0464	hypothetical protein	ENSP00000295030	Peroxisomal membrane protein PEX13 (Peroxin-13).
PF10_0373	hypothetical protein	ENSP00000263895	Rho-related GTP-binding protein RhoE (Rho family GTPase 3) (Rnd3) (Rho8) (MemB protein).
PFI0135c	papain family cysteine protease, putative	ENSP00000220616	Thyroglobulin precursor.
PFC0565w	hypothetical protein	ENSP00000248901	Cytohesin 4.
PF10_0373	hypothetical protein	ENSP00000308495	Transforming protein p21 (K-Ras 2) (Ki-Ras) (c-K-ras).
PFL0585w	PfpUB Plasmodium falciparum polyubiquitin	ENSP00000346437	APG7 autophagy 7-like
PF14_0630	protein serine/threonine phosphatase	ENSP00000340395	Protein phosphatase 1 regulatory subunit 12A (Myosin phosphatase targeting subunit 1) (Myosin phosphatase target subunit 1) (Protein phosphatase myosin-binding subunit).
PF08_0129	protein phosphatase, putative	ENSP00000354068	Protein phosphatase 1 regulatory subunit 12A (Myosin phosphatase targeting subunit 1) (Myosin phosphatase target subunit 1) (Protein phosphatase myosin-binding subunit).
PFA0525w	transcription initiation factor TFIIB, putative	ENSP00000263800	Leukocyte tyrosine kinase receptor precursor (EC 2.7.1.112) (Protein tyrosine kinase-1).
PFD1050w	alpha-tubulin ii	ENSP00000333326	Ensembl Family: TUBULIN ALPHA CHAIN
PFL0720w	hypothetical protein	ENSP00000263816	Low-density lipoprotein receptor-related protein 2 precursor (Megalin) (Glycoprotein 330) (gp330).
PFE1050w	adenosylhomocysteinase(S-adenosyl-L-homocyste ine hydrolase)	ENSP00000303129	Probable oxidoreductase KIAA1576 (EC 1.-.-.-).
PF10_0084	tubulin beta chain, putative	ENSP00000301072	Tubulin alpha-6 chain (Alpha-tubulin 6).
PF11_0114	actin, putative	ENSP00000324573	Flightless-I protein homolog.
PF11_0256	pyruvate dehydrogenase E1 component, alpha subunit	ENSP00000307241	Pyruvate dehydrogenase E1 component beta subunit, mitochondrial precursor (EC 1.2.4.1) (PDHE1-B).
PFE0355c	serine protease belonging to subtilisin family, putative	ENSP00000295633	Follistatin-related protein 1 precursor (Follistatin-like 1).
PF11_0400	hypothetical protein	ENSP00000326294	Guanine nucleotide-binding protein G(I)/G(S)/G(O) gamma-7 subunit.
PFC0105w	serine/threonine protein kinase, putative	ENSP00000346379	Cyclin G2.
MAL13P1.164	elongation factor tu, putative	ENSP00000269321	Rho GDP-dissociation inhibitor 1 (Rho GDI 1) (Rho-GDI alpha).
PF10_0373	hypothetical protein	ENSP00000222256	Ras-related protein Rab-3A.
PF11_0329	hypothetical protein	ENSP00000260187	Ubiquitin carboxyl-terminal hydrolase 2 (EC 3.1.2.15) (Ubiquitin thiolesterase 2) (Ubiquitin-specific processing protease 2) (Deubiquitinating enzyme 2) (41 kDa ubiquitin-specific protease).
PF14_0124	actin II	ENSP00000341375	Adseverin (Scinderin).
PFI1280c	protein kinase, putative	ENSP00000300574	Proto-oncogene C-crk (P38) (Adapter molecule crk).
PF11_0174	dipeptidyl aminopeptidase 1	ENSP00000301464	Insulin-like growth factor binding protein 6 precursor (IGFBP-6) (IBP- 6) (IGF-binding protein 6).
PF14_0166	lysine -- tRNA ligase, putative	ENSP00000355086	Ensembl Family: AMBIGUOUS
PFD0455w	ribosomal processing protein, putative	ENSP00000259467	Phosducin-like protein (PHLP).
MAL13P1.264	hypothetical protein	ENSP00000248564	Guanine nucleotide-binding protein G(I)/G(S)/G(O) gamma-11 subunit.
PFA0525w	transcription initiation factor TFIIB, putative	ENSP00000344798	Proto-oncogene tyrosine-protein kinase receptor ret precursor (EC 2.7.1.112) (C-ret).
PF11_0165	falcipain 2 precursor	ENSP00000301464	Insulin-like growth factor binding protein 6 precursor (IGFBP-6) (IBP- 6) (IGF-binding protein 6).
PFE0690c	Rab1 protein	ENSP00000262940	Ras GTPase-activating protein 4 (RasGAP-activating-like protein 2) (Calcium-promoted Ras inactivator).
PFI0180w	alpha tubulin	ENSP00000264071	Tubulin beta-4 chain (Tubulin 5 beta) (Tubulin beta-4).
PF10_0203	ADP-ribosylation factor	ENSP00000262215	Brefeldin A-inhibited guanine nucleotide-exchange protein 1 (Brefeldin A-inhibited GEP 1) (p200 ARF-GEP1) (p200 ARF guanine nucleotide exchange factor).
PFC0565w	hypothetical protein	ENSP00000303192	Ral guanine nucleotide dissociation stimulator-like 1 (RalGDS-like 1).
PFL1855w	cell cycle control protein, putative	ENSP00000246071	U2 small nuclear ribonucleoprotein B".
PFI1505c	hypothetical protein	ENSP00000228945	Rho GDP-dissociation inhibitor 2 (Rho GDI 2) (Rho-GDI beta) (Ly-GDI).
PF11_0381	subtilisin-like protease 2	ENSP00000256084	Serine protease inhibitor Kazal-type 5 precursor (Lympho-epithelial Kazal-type related inhibitor) (LEKTI) [Contains: Hemofiltrate peptide HF6478; Hemofiltrate peptide HF7665].
PF14_0604	hypothetical protein	ENSP00000292125	Pregnancy-specific beta-1-glycoprotein 10 precursor (PSBG-10) (PSBG- 12).
PF14_0124	actin II	ENSP00000324573	Flightless-I protein homolog.
PFL1855w	cell cycle control protein, putative	ENSP00000223951	ELAV-like protein 2 (Hu-antigen B) (HuB) (ELAV-like neuronal protein 1) (Nervous system-specific RNA binding protein Hel-N1).
PF10_0073	hypothetical protein	ENSP00000265171	Pro-epidermal growth factor precursor (EGF) [Contains: Epidermal growth factor (Urogastrone)].
PF11_0161	falcipain-2 precursor, putative	ENSP00000348630	SPARC related modular calcium-binding protein 2 precursor (Secreted modular calcium-binding protein 2) (SMOC-2) (Smooth muscle-associated protein 2) (SMAP-2) (MSTP117).
MAL13P1.337	Skp1 family protein, putative	ENSP00000310686	F-box/WD-repeat protein 8 (F-box and WD-40 domain protein 8) (F-box only protein 29).
PF08_0129	protein phosphatase, putative	ENSP00000350733	Kv channel interacting protein 2 isoform 1
PFI1005w	ADP-ribosylation factor-like protein, putative	ENSP00000219409	Protein disulfide-isomerase A2 precursor (EC 5.3.4.1) (PDIp).
PFL0720w	hypothetical protein	ENSP00000295400	Transforming growth factor alpha precursor (TGF-alpha) (EGF-like TGF) (ETGF) (TGF type 1).
PF08_0129	protein phosphatase, putative	ENSP00000325361	Protein phosphatase 1 regulatory subunit 12A (Myosin phosphatase targeting subunit 1) (Myosin phosphatase target subunit 1) (Protein phosphatase myosin-binding subunit).
PF10_0373	hypothetical protein	ENSP00000225688	Dexamethasone-induced Ras-related protein 1 (Activator of G-protein signaling 1).
PFI1590c	hypothetical protein	ENSP00000267205	Rho-related GTP-binding protein RhoF (Rho-family GTPase Rif) (Rho in filopodia).
PF11_0162	falcipain-3	ENSP00000349677	Testican-3 precursor (SPARC/osteonectin, CWCV, and Kazal-like domains proteoglycan 3).
PF10_0373	hypothetical protein	ENSP00000258737	Ras-related C3 botulinum toxin substrate 1 (p21-Rac1) (Ras-like protein TC25).
PFI1590c	hypothetical protein	ENSP00000302085	Ras-related protein Rab-24.
PF10_0373	hypothetical protein	ENSP00000325836	small GTP-binding tumor suppressor 1
PF11_0464	hypothetical protein	ENSP00000347244	Intersectin 2 (SH3 domain-containing protein 1B) (SH3P18) (SH3P18-like WASP associated protein).
MAL13P1.79	hypothetical protein	ENSP00000300873	Guanine nucleotide-binding protein G(I)/G(S)/G(O) gamma-8 subunit (Gamma-9).
PFD1135c	hypothetical protein	ENSP00000276891	Very low-density lipoprotein receptor precursor (VLDL receptor).
PF11_0242	asparagine-rich protein	ENSP00000240139	Serine/threonine protein phosphatase 2B catalytic subunit, gamma isoform (EC 3.1.3.16) (Calmodulin-dependent calcineurin A subunit, gamma isoform) (Calcineurin, testis-specific catalytic subunit) (CAM- PRP catalytic subunit).
PF10_0203	ADP-ribosylation factor	ENSP00000020673	pleckstrin and Sec7 domain containing
PF14_0027	ribosomal S27a, putative	ENSP00000219689	ubiquitin specific protease 31
PF14_0456	hypothetical protein, conserved	ENSP00000259467	Phosducin-like protein (PHLP).
PFB0150c	protein kinase, putative	ENSP00000256925	CDK5 and ABL1 enzyme substrate 1 (Interactor with CDK3 1) (Ik3-1).
PFE0845c	60S ribosomal subunit protein L8, putative	ENSP00000277632	Ensembl Family: AMBIGUOUS
PF10_0155	enolase	ENSP00000300006	Ensembl Family: AMBIGUOUS
PFD0950w	ran binding protein 1	ENSP00000353408	Moesin (Membrane-organizing extension spike protein).
PFE0255w	actin-related protein, putative	ENSP00000297029	Adseverin (Scinderin).
PFE1050w	adenosylhomocysteinase(S-adenosyl-L-homocyste ine hydrolase)	ENSP00000216605	C-1-tetrahydrofolate synthase, cytoplasmic (C1-THF synthase) [Includes: Methylenetetrahydrofolate dehydrogenase (EC 1.5.1.5); Methenyltetrahydrofolate cyclohydrolase (EC 3.5.4.9); Formyltetrahydrofolate synthetase (EC 6.3.4.3)].
PF13_0141	L-lactate dehydrogenase	ENSP00000231887	Peroxisomal bifunctional enzyme (PBE) (PBFE) [Includes: Enoyl-CoA hydratase (EC 4.2.1.17); 3,2-trans-enoyl-CoA isomerase (EC 5.3.3.8); 3-hydroxyacyl-CoA dehydrogenase (EC 1.1.1.35)].
PFL0585w	PfpUB Plasmodium falciparum polyubiquitin	ENSP00000327703	Ubiquitin-specific protease 17-like protein.
PFI1275w	protein kinase, putative	ENSP00000295414	Ensembl Family: UNKNOWN
PFC0565w	hypothetical protein	ENSP00000263879	Son of sevenless protein homolog 1 (SOS-1).
PF08_0129	protein phosphatase, putative	ENSP00000315299	Calmodulin-related protein NB-1 (Calmodulin-like protein) (CLP).
PFD0810w	small GTP-binding protein sar1	ENSP00000263528	Ras GTPase-activating protein nGAP (RAS protein activator like 1).
PFI1565w	conserved protein	ENSP00000290378	Actin, alpha cardiac (Alpha-cardiac actin).
PF14_0604	hypothetical protein	ENSP00000311337	Basic fibroblast growth factor receptor 1 precursor (EC 2.7.1.112) (FGFR-1) (bFGF-R) (Fms-like tyrosine kinase-2) (c-fgr).
PFL1855w	cell cycle control protein, putative	ENSP00000340705	Regulator of differentiation 1 (Rod1).
PF07_0072	calmodulin-domain protein kinase, putative	ENSP00000255465	Cyclin A1.
PFA0525w	transcription initiation factor TFIIB, putative	ENSP00000347942	Proto-oncogene tyrosine-protein kinase receptor ret precursor (EC 2.7.1.112) (C-ret).
PFE1050w	adenosylhomocysteinase(S-adenosyl-L-homocyste ine hydrolase)	ENSP00000217426	Adenosylhomocysteinase (EC 3.3.1.1) (S-adenosyl-L-homocysteine hydrolase) (AdoHcyase).
PFD0770c	ribosomal protein l15, putative	ENSP00000304102	COP9 signalosome complex subunit 6 (Signalosome subunit 6) (SGN6) (JAB1-containing signalosome subunit 6) (Vpr interacting protein) (hVIP) (MOV34 homolog).
PF11_0047	hypothetical protein	ENSP00000340888	Gelsolin precursor (Actin-depolymerizing factor) (ADF) (Brevin) (AGEL).
PFD1050w	alpha-tubulin ii	ENSP00000243346	N-myc-interactor (Nmi) (N-myc and STAT interactor).
PFD1135c	hypothetical protein	ENSP00000307843	Multiple EGF-like-domain protein 7 precursor (Multiple epidermal growth factor-like-domain protein 7) (Vascular endothelial statin) (VE-statin) (NOTCH4-like protein) (ZNEU1) (UNQ187/PRO1449).
PF10_0046	hypothetical protein	ENSP00000335027	Ubiquitin-conjugating enzyme E2 A (EC 6.3.2.19) (Ubiquitin-protein ligase A) (Ubiquitin carrier protein A) (HR6A) (hHR6A).
PF07_0072	calmodulin-domain protein kinase, putative	ENSP00000274026	Cyclin A2 (Cyclin A).
PFD1135c	hypothetical protein	ENSP00000164024	Cadherin EGF LAG seven-pass G-type receptor 3 precursor (Flamingo homolog 1) (hFmi1) (Multiple epidermal growth factor-like domains 2) (Epidermal growth factor-like 1).
PFL2215w	actin	ENSP00000257861	Advillin (p92).
PF10_0330	ubiquitin-conjugating enzyme, putative	ENSP00000329918	ring finger and KH domain containing 3
PFA0525w	transcription initiation factor TFIIB, putative	ENSP00000313986	Cell division cycle 2-like protein kinase 5 (EC 2.7.1.37) (CDC2- related protein kinase 5) (Cholinesterase-related cell division controller).
MAL8P1.126	serine protease, putative	ENSP00000258526	plexin C1
PF13_0304	elongation factor 1 alpha	ENSP00000269321	Rho GDP-dissociation inhibitor 1 (Rho GDI 1) (Rho-GDI alpha).
PFI0875w	Heat shock protein	ENSP00000257861	Advillin (p92).
PFL1855w	cell cycle control protein, putative	ENSP00000349594	ELAV-like protein 4 (Paraneoplastic encephalomyelitis antigen HuD) (Hu-antigen D).
MAL8P1.40	RNA-binding protein, putative	ENSP00000221943	Ensembl Family: MUS MUSCULUS ADULT MALE CDNA PRODUCT:HYPOTHETICAL RNI STRUCTURE CONTAINING PROTEIN
PF14_0441	pyruvate dehydrogenase E1 beta subunit	ENSP00000222673	2-oxoglutarate dehydrogenase E1 component, mitochondrial precursor (EC 1.2.4.2) (Alpha-ketoglutarate dehydrogenase).
PF14_0167	hypothetical protein	ENSP00000301071	Tubulin alpha-3 chain (Alpha-tubulin 3) (Tubulin B-alpha-1).
PFE0730c	ribose 5-phosphate epimerase, putative	ENSP00000196371	Succinyl-CoA:3-ketoacid-coenzyme A transferase 1, mitochondrial precursor (EC 2.8.3.5) (Somatic-type succinyl CoA:3-oxoacid CoA- transferase) (Scot-S).
PFL1820w	hypothetical protein	ENSP00000259467	Phosducin-like protein (PHLP).
PFA0525w	transcription initiation factor TFIIB, putative	ENSP00000348278	STE20/SPS1-related proline-alanine rich protein kinase (EC 2.7.1.37) (Ste-20 related kinase) (Serine/threonine-protein kinase 39) (DCHT).
PFC0870w	elongation factor 1 (EF-1), putative	ENSP00000217182	Elongation factor 1-alpha 2 (EF-1-alpha-2) (Elongation factor 1 A-2) (eEF1A-2) (Statin S1).
PF14_0553	cysteine proteinase falcipain-1	ENSP00000349677	Testican-3 precursor (SPARC/osteonectin, CWCV, and Kazal-like domains proteoglycan 3).
PF11_0060	hypothetical protein	ENSP00000317232	FK506 binding protein 10 precursor (EC 5.2.1.8) (Peptidyl-prolyl cis- trans isomerase) (PPIase) (Rotamase) (65 kDa FK506-binding protein) (FKBP65) (Immunophilin FKBP65).
MAL8P1.126	serine protease, putative	ENSP00000265132	AMBP protein precursor [Contains: Alpha-1-microglobulin (Protein HC) (Complex-forming glycoprotein heterogeneous in charge) (Alpha-1 microglycoprotein); Inter-alpha-trypsin inhibitor light chain (ITI-LC) (Bikunin) (HI-30)].
PFD0810w	small GTP-binding protein sar1	ENSP00000259371	DAB2 interacting protein
PF10_0046	hypothetical protein	ENSP00000265339	Ubiquitin-conjugating enzyme E2 B (EC 6.3.2.19) (Ubiquitin-protein ligase B) (Ubiquitin carrier protein B) (HR6B) (hHR6B) (E2-17 kDa).
PFE0285c	ubiquitin-like protein, putative	ENSP00000316357	Probable ubiquitin carboxyl-terminal hydrolase FAF-X (EC 3.1.2.15) (Ubiquitin thiolesterase FAF-X) (Ubiquitin-specific processing protease FAF-X) (Deubiquitinating enzyme FAF-X) (Fat facets protein related, X-linked) (Ubiquitin-specific protease 9, X chro
PF10_0373	hypothetical protein	ENSP00000264601	Ras-related protein Rab-17.
PFI1275w	protein kinase, putative	ENSP00000220659	RNA polymerase III transcription initiation factor BRF2
PF10_0285	hypothetical protein	ENSP00000334448	Guanine nucleotide-binding protein G(I)/G(S)/G(O) gamma-2 subunit (G gamma-I).
PF14_0124	actin II	ENSP00000281171	Receptor-type tyrosine-protein phosphatase O precursor (EC 3.1.3.48) (Glomerular epithelial protein 1) (Protein tyrosine phosphatase U2) (PTPase U2) (PTP-U2).
PFE0255w	actin-related protein, putative	ENSP00000257861	Advillin (p92).
PFE0625w	GTPase, putative	ENSP00000238561	aarF domain containing kinase 1
PF13_0304	elongation factor 1 alpha	ENSP00000303968	Ras GTPase-activating protein 4 (RasGAP-activating-like protein 2) (Calcium-promoted Ras inactivator).
PF14_0441	pyruvate dehydrogenase E1 beta subunit	ENSP00000295266	Pyruvate dehydrogenase E1 component alpha subunit, testis-specific form, mitochondrial precursor (EC 1.2.4.1) (PDHE1-A type II).
MAL13P1.83	hypothetical protein	ENSP00000229002	Ensembl Family: RAS FAMILY 11 MEMBER
PFE0370c	subtilisin-like protease precursor, putative	ENSP00000352936	Serine protease inhibitor Kazal-type 5 precursor (Lympho-epithelial Kazal-type related inhibitor) (LEKTI) [Contains: Hemofiltrate peptide HF6478; Hemofiltrate peptide HF7665].
PF14_0630	protein serine/threonine phosphatase	ENSP00000261207	Protein phosphatase 1 regulatory subunit 12A (Myosin phosphatase targeting subunit 1) (Myosin phosphatase target subunit 1) (Protein phosphatase myosin-binding subunit).
PFC0640w	CSP and TRAP-related protein (CTRP)	ENSP00000258969	Chondroadherin precursor (Cartilage leucine-rich protein).
PF13_0350	signal recognition particle receptor alpha subunit, putative	ENSP00000263879	Son of sevenless protein homolog 1 (SOS-1).
MAL13P1.148	P. falciparum myosin	ENSP00000259467	Phosducin-like protein (PHLP).
PF08_0129	protein phosphatase, putative	ENSP00000310749	Hippocalcin-like protein 1 (Visinin-like protein 3) (VILIP-3) (Calcium-binding protein BDR-1) (HLP2).
PF08_0114	hypothetical protein	ENSP00000331666	Serum albumin precursor.
PF08_0135	hypothetical protein, conserved	ENSP00000326294	Guanine nucleotide-binding protein G(I)/G(S)/G(O) gamma-7 subunit.
PFL0720w	hypothetical protein	ENSP00000289409	Pro-neuregulin-2 precursor (Pro-NRG2) [Contains: Neuregulin-2 (NRG-2) (Neural-and thymus-derived activator for ERBB kinases) (NTAK) (Divergent of neuregulin 1) (DON-1)].
PFA0525w	transcription initiation factor TFIIB, putative	ENSP00000303830	Insulin receptor precursor (EC 2.7.1.112) (IR) (CD220 antigen).
PF10_0373	hypothetical protein	ENSP00000305648	RAB40A, member RAS oncogene family
PF08_0045	2-oxoglutarate dehydrogenase e1 component	ENSP00000263035	dehydrogenase E1 and transketolase domain containing protein 1
PF13_0070	branched-chain alpha keto-acid dehydrogenase, putative	ENSP00000217905	Transketolase-like 1 (EC 2.2.1.1) (Transketolase 2) (TK 2) (Transketolase related protein).
PF14_0604	hypothetical protein	ENSP00000222374	immunoglobulin superfamily, member 4C
PF14_0167	hypothetical protein	ENSP00000333326	Ensembl Family: TUBULIN ALPHA CHAIN
PF11_0329	hypothetical protein	ENSP00000294383	Ubiquitin carboxyl-terminal hydrolase 24 (EC 3.1.2.15) (Ubiquitin thiolesterase 24) (Ubiquitin-specific processing protease 24) (Deubiquitinating enzyme 24) (Fragment).
PF10_0373	hypothetical protein	ENSP00000305107	GTPase, IMAP family member 8
MAL8P1.126	serine protease, putative	ENSP00000325140	Placental thrombin inhibitor (Cytoplasmic antiproteinase) (CAP) (Protease inhibitor 6) (PI-6) (Serpin B6).
MAL13P1.35	u1 small nuclear ribonucleoprotein a, putative	ENSP00000353538	Ensembl Family: UNKNOWN
PF11_0464	hypothetical protein	ENSP00000288986	Cytoplasmic protein NCK1 (NCK adaptor protein 1) (SH2/SH3 adaptor protein NCK-alpha).
PF10_0373	hypothetical protein	ENSP00000265062	Ras-related protein Rab-7.
PFE0690c	Rab1 protein	ENSP00000219409	Protein disulfide-isomerase A2 precursor (EC 5.3.4.1) (PDIp).
PF13_0304	elongation factor 1 alpha	ENSP00000341905	PREDICTED: hypothetical protein FLJ21438
PF13_0304	elongation factor 1 alpha	ENSP00000263056	Mitogen-activated protein kinase kinase kinase 8 (EC 2.7.1.37) (COT proto-oncogene serine/threonine-protein kinase) (C-COT) (Cancer Osaka thyroid oncogene).
MAL8P1.126	serine protease, putative	ENSP00000338114	Eppin precursor (Epididymal protease inhibitor) (Serine protease inhibitor-like with Kunitz and WAP domains 1) (WAP four-disulfide core domain protein 7) (Protease inhibitor WAP7).
PFL2215w	actin	ENSP00000351379	Profilin-3 (Profilin III).
PF11_0047	hypothetical protein	ENSP00000239940	Profilin-2 (Profilin II).
PF13_0141	L-lactate dehydrogenase	ENSP00000327070	Malate dehydrogenase, mitochondrial precursor (EC 1.1.1.37).
PF08_0129	protein phosphatase, putative	ENSP00000340395	Protein phosphatase 1 regulatory subunit 12A (Myosin phosphatase targeting subunit 1) (Myosin phosphatase target subunit 1) (Protein phosphatase myosin-binding subunit).
PFL0705c	adrenodoxin-type ferredoxin, putative	ENSP00000260930	Aldehyde oxidase (EC 1.2.3.1).
MAL13P1.54	hypothetical protein, conserved	ENSP00000259467	Phosducin-like protein (PHLP).
PF10_0203	ADP-ribosylation factor	ENSP00000248901	Cytohesin 4.
PF10_0047	hypothetical protein	ENSP00000264935	Centrosomal protein of 72 kDa (Cep72 protein).
PFA0525w	transcription initiation factor TFIIB, putative	ENSP00000319032	Dual-specificity tyrosine-phosphorylation regulated kinase 1A (EC 2.7.1.-) (Protein kinase minibrain homolog) (MNBH) (HP86) (Dual specificity YAK1-related kinase).
PFI1275w	protein kinase, putative	ENSP00000276014	G2/mitotic-specific cyclin B3.
PF14_0604	hypothetical protein	ENSP00000264036	Cell surface glycoprotein MUC18 precursor (Melanoma-associated antigen MUC18) (Melanoma-associated antigen A32) (S-endo 1 endothelial- associated antigen) (CD146 antigen) (Melanoma adhesion molecule).
PFE0370c	subtilisin-like protease precursor, putative	ENSP00000282470	SPARC-like protein 1 precursor (High endothelial venule protein) (Hevin) (MAST 9).
PFA0525w	transcription initiation factor TFIIB, putative	ENSP00000300647	Cell division cycle 2-related protein kinase 7 (EC 2.7.1.37) (CDC2- related protein kinase 7) (CrkRS).
MAL7P1.153	hypothetical protein	ENSP00000351379	Profilin-3 (Profilin III).
PF14_0604	hypothetical protein	ENSP00000271588	hemicentin
PF11_0183	GTP-binding nuclear protein ran/tc4	ENSP00000287600	Retinal rod rhodopsin-sensitive cGMP 3',5'-cyclic phosphodiesterase delta-subunit (EC 3.1.4.17) (GMP-PDE delta) (p17 protein).
PFD0810w	small GTP-binding protein sar1	ENSP00000303968	Ras GTPase-activating protein 4 (RasGAP-activating-like protein 2) (Calcium-promoted Ras inactivator).
PFB0345c	cysteine protease, putative	ENSP00000264474	Cystatin A (Stefin A) (Cystatin AS).
MAL8P1.69	14-3-3 protein homologue, putative	ENSP00000310572	26S protease regulatory subunit 8 (Proteasome subunit p45) (p45/SUG) (Proteasome 26S subunit ATPase 5) (Thyroid hormone receptor interacting protein 1) (TRIP1).
PF14_0407	hypothetical protein	ENSP00000301068	Ras homolog enriched in brain like 1
PF11_0400	hypothetical protein	ENSP00000300406	Guanine nucleotide-binding protein G(I)/G(S)/G(O) gamma-T2 subunit (G gamma-C) (G-gamma-8) (G-gamma 9).
PF14_0553	cysteine proteinase falcipain-1	ENSP00000265029	Fetuin-B precursor (IRL685) (16G2).
PF14_0124	actin II	ENSP00000316999	CMP-N-acetylneuraminate-beta-1,4-galactoside alpha-2,3- sialyltransferase (EC 2.4.99.6) (N-acetyllactosaminide alpha-2,3- sialyltransferase) (Gal beta-1,3(4) GlcNAc alpha-2,3 sialyltransferase) (ST3N) (ST3GalIII) (Sialyltransferase 6).
PFI0135c	papain family cysteine protease, putative	ENSP00000264474	Cystatin A (Stefin A) (Cystatin AS).
PF14_0456	hypothetical protein, conserved	ENSP00000248564	Guanine nucleotide-binding protein G(I)/G(S)/G(O) gamma-11 subunit.
PF08_0045	2-oxoglutarate dehydrogenase e1 component	ENSP00000307241	Pyruvate dehydrogenase E1 component beta subunit, mitochondrial precursor (EC 1.2.4.1) (PDHE1-B).
PF13_0201	sporozoite surface protein 2	ENSP00000309689	Leucine-rich repeats and calponin homology domain containing protein 4 (Leucine-rich neuronal protein).
MAL7P1.18	hypothetical protein	ENSP00000300574	Proto-oncogene C-crk (P38) (Adapter molecule crk).
PFI1275w	protein kinase, putative	ENSP00000274026	Cyclin A2 (Cyclin A).
PFE0255w	actin-related protein, putative	ENSP00000351379	Profilin-3 (Profilin III).
PF13_0141	L-lactate dehydrogenase	ENSP00000291567	Glucose-6-phosphate 1-dehydrogenase (EC 1.1.1.49) (G6PD).
PFB0550w	peptide chain release factor subunit 1, putative	ENSP00000171111	Kelch-like ECH-associated protein 1 (Cytosolic inhibitor of Nrf2).
PFA0525w	transcription initiation factor TFIIB, putative	ENSP00000215659	Mitogen-activated protein kinase 12 (EC 2.7.1.37) (Extracellular signal-regulated kinase 6) (ERK-6) (ERK5) (Stress-activated protein kinase-3) (Mitogen-activated protein kinase p38 gamma) (MAP kinase p38 gamma).
PF14_0604	hypothetical protein	ENSP00000278937	Epithelial V-like antigen 1 precursor (UNQ606/PRO1192).
MAL8P1.126	serine protease, putative	ENSP00000222543	Tissue factor pathway inhibitor 2 precursor (TFPI-2) (Placental protein 5) (PP5).
PFA0525w	transcription initiation factor TFIIB, putative	ENSP00000284384	Protein kinase C, alpha type (EC 2.7.1.37) (PKC-alpha) (PKC-A).
PFL1855w	cell cycle control protein, putative	ENSP00000294904	RNA binding motif, single-stranded interacting protein 1 (Single- stranded DNA-binding protein MSSP-1) (Suppressor of CDC2 with RNA binding motif 2).
PF10_0203	ADP-ribosylation factor	ENSP00000324127	Pleckstrin and Sec7 domain containing protein 3 (Exchange factor for ADP-ribosylation factor guanine nucleotide factor 6) (Hepatocellular carcinoma-associated antigen 67).
PFD1050w	alpha-tubulin ii	ENSP00000341289	Tubulin beta-? chain (Tubulin beta-2 chain).
PF14_0407	hypothetical protein	ENSP00000256078	Transforming protein p21 (K-Ras 2) (Ki-Ras) (c-K-ras).
PF10_0046	hypothetical protein	ENSP00000253815	Ubiquitin-conjugating enzyme E2 D2 (EC 6.3.2.19) (Ubiquitin-protein ligase D2) (Ubiquitin carrier protein D2) (Ubiquitin-conjugating enzyme E2-17 kDa 2) (E2(17)KB 2).
PF11_0060	hypothetical protein	ENSP00000255465	Cyclin A1.
PFD0810w	small GTP-binding protein sar1	ENSP00000228945	Rho GDP-dissociation inhibitor 2 (Rho GDI 2) (Rho-GDI beta) (Ly-GDI).
PF08_0054	heat shock 70 kDa protein	ENSP00000248444	Villin 1.
MAL13P1.337	Skp1 family protein, putative	ENSP00000311080	S-phase kinase-associated protein 2 (F-box protein Skp2) (Cyclin A/CDK2-associated protein p45) (p45skp2) (F-box/LRR-repeat protein 1).
PFI1245c	Protein phosphatase-beta	ENSP00000340395	Protein phosphatase 1 regulatory subunit 12A (Myosin phosphatase targeting subunit 1) (Myosin phosphatase target subunit 1) (Protein phosphatase myosin-binding subunit).
PF11_0165	falcipain 2 precursor	ENSP00000265029	Fetuin-B precursor (IRL685) (16G2).
PF14_0038	cytochrome c, putative	ENSP00000353059	Apoptotic protease activating factor 1 (Apaf-1).
PFE0355c	serine protease belonging to subtilisin family, putative	ENSP00000231061	SPARC precursor (Secreted protein acidic and rich in cysteine) (Osteonectin) (ON) (Basement membrane protein BM-40).
PFE0665c	GTP-binding protein, putative	ENSP00000264839	Regulating synaptic membrane exocytosis protein 1 (Rab3-interacting molecule 1) (RIM 1).
PFE0690c	Rab1 protein	ENSP00000263879	Son of sevenless protein homolog 1 (SOS-1).
MAL8P1.126	serine protease, putative	ENSP00000342098	Kunitz-type protease inhibitor 1 precursor (Hepatocyte growth factor activator inhibitor type 1) (HAI-1).
PF08_0129	protein phosphatase, putative	ENSP00000349291	Ensembl Family: TBC1 DOMAIN FAMILY MEMBER 8 VASCULAR RAB GAP/TBC CONTAINING
PFC0385c	serine/threonine protein kinase, putative	ENSP00000256897	Cyclin H (MO15-associated protein) (p37) (p34).
PF10_0373	hypothetical protein	ENSP00000302085	Ras-related protein Rab-24.
PF11_0329	hypothetical protein	ENSP00000219689	ubiquitin specific protease 31
PF14_0441	pyruvate dehydrogenase E1 beta subunit	ENSP00000307241	Pyruvate dehydrogenase E1 component beta subunit, mitochondrial precursor (EC 1.2.4.1) (PDHE1-B).
PF10_0224	dynein heavy chain, putative	ENSP00000344128	56 kDa protein
PF14_0508	pyridine nucleotide transhydrogenase, putative	ENSP00000352092	Putative adenosylhomocysteinase 2 (EC 3.3.1.1) (S-adenosyl-L- homocysteine hydrolase) (AdoHcyase).
PFE0355c	serine protease belonging to subtilisin family, putative	ENSP00000282470	SPARC-like protein 1 precursor (High endothelial venule protein) (Hevin) (MAST 9).
PFE0665c	GTP-binding protein, putative	ENSP00000347244	Intersectin 2 (SH3 domain-containing protein 1B) (SH3P18) (SH3P18-like WASP associated protein).
PF14_0167	hypothetical protein	ENSP00000301072	Tubulin alpha-6 chain (Alpha-tubulin 6).
MAL13P1.264	hypothetical protein	ENSP00000334448	Guanine nucleotide-binding protein G(I)/G(S)/G(O) gamma-2 subunit (G gamma-I).
PF11_0161	falcipain-2 precursor, putative	ENSP00000349677	Testican-3 precursor (SPARC/osteonectin, CWCV, and Kazal-like domains proteoglycan 3).
PFE0285c	ubiquitin-like protein, putative	ENSP00000263311	Ubiquitin carboxyl-terminal hydrolase 35 (EC 3.1.2.15) (Ubiquitin thiolesterase 35) (Ubiquitin-specific processing protease 35) (Deubiquitinating enzyme 35).
PFI1475w	merozoite surface protein 1, precursor	ENSP00000342376	Epidermal growth factor receptor precursor (EC 2.7.1.112) (Receptor tyrosine-protein kinase ErbB-1).
MAL8P1.126	serine protease, putative	ENSP00000315609	Collagen alpha 3(VI) chain precursor.
PF14_0224	PP1-like protein serine/threonine phosphatase	ENSP00000325361	Protein phosphatase 1 regulatory subunit 12A (Myosin phosphatase targeting subunit 1) (Myosin phosphatase target subunit 1) (Protein phosphatase myosin-binding subunit).
PF10_0373	hypothetical protein	ENSP00000331748	PREDICTED: similar to Rab12 protein
PFL1820w	hypothetical protein	ENSP00000248564	Guanine nucleotide-binding protein G(I)/G(S)/G(O) gamma-11 subunit.
PFI0180w	alpha tubulin	ENSP00000248151	Tubulin beta-4q chain.
PF11_0183	GTP-binding nuclear protein ran/tc4	ENSP00000334410	PREDICTED: similar to Hypothetical protein DJ1198H6.2
PFL0720w	hypothetical protein	ENSP00000276891	Very low-density lipoprotein receptor precursor (VLDL receptor).
PF14_0124	actin II	ENSP00000354657	CMP-N-acetylneuraminate-beta-1,4-galactoside alpha-2,3- sialyltransferase (EC 2.4.99.6) (N-acetyllactosaminide alpha-2,3- sialyltransferase) (Gal beta-1,3(4) GlcNAc alpha-2,3 sialyltransferase) (ST3N) (ST3GalIII) (Sialyltransferase 6).
PF13_0070	branched-chain alpha keto-acid dehydrogenase, putative	ENSP00000263035	dehydrogenase E1 and transketolase domain containing protein 1
PFE0370c	subtilisin-like protease precursor, putative	ENSP00000231061	SPARC precursor (Secreted protein acidic and rich in cysteine) (Osteonectin) (ON) (Basement membrane protein BM-40).
PF10_0330	ubiquitin-conjugating enzyme, putative	ENSP00000323879	zinc finger/RING finger 2
MAL13P1.79	hypothetical protein	ENSP00000294117	Guanine nucleotide-binding protein G(I)/G(S)/G(O) gamma-3 subunit.
PF11_0060	hypothetical protein	ENSP00000274026	Cyclin A2 (Cyclin A).
PF10_0196	cytoplasmic dynein intermediate chain, putative	ENSP00000248564	Guanine nucleotide-binding protein G(I)/G(S)/G(O) gamma-11 subunit.
PFI0875w	Heat shock protein	ENSP00000341375	Adseverin (Scinderin).
PF11_0464	hypothetical protein	ENSP00000317360	Growth factor receptor-bound protein 2 (GRB2 adapter protein) (SH2/SH3 adapter GRB2) (Ash protein).
PF10_0330	ubiquitin-conjugating enzyme, putative	ENSP00000338696	ring finger and KH domain containing 2
MAL8P1.43	u5 snrnp-specific protein, putative	ENSP00000259467	Phosducin-like protein (PHLP).
PF10_0373	hypothetical protein	ENSP00000340274	Ras-related protein Rap-2c.
MAL8P1.126	serine protease, putative	ENSP00000295550	Collagen alpha 3(VI) chain precursor.
PFI0135c	papain family cysteine protease, putative	ENSP00000348630	SPARC related modular calcium-binding protein 2 precursor (Secreted modular calcium-binding protein 2) (SMOC-2) (Smooth muscle-associated protein 2) (SMAP-2) (MSTP117).
PFD0810w	small GTP-binding protein sar1	ENSP00000310827	DAB2 interacting protein
PFE0690c	Rab1 protein	ENSP00000348577	Ran GTPase-activating protein 1.
PF11_0329	hypothetical protein	ENSP00000263311	Ubiquitin carboxyl-terminal hydrolase 35 (EC 3.1.2.15) (Ubiquitin thiolesterase 35) (Ubiquitin-specific processing protease 35) (Deubiquitinating enzyme 35).
PF11_0329	hypothetical protein	ENSP00000263989	ubiquitin specific protease 34
PFD0810w	small GTP-binding protein sar1	ENSP00000287600	Retinal rod rhodopsin-sensitive cGMP 3',5'-cyclic phosphodiesterase delta-subunit (EC 3.1.4.17) (GMP-PDE delta) (p17 protein).
MAL13P1.337	Skp1 family protein, putative	ENSP00000296555	F-box/WD-repeat protein 7 (F-box and WD-40 domain protein 7) (F-box protein FBX30) (hCdc4) (Archipelago homolog) (hAgo) (SEL-10).
PF10_0373	hypothetical protein	ENSP00000337669	Cell division control protein 42 homolog (G25K GTP-binding protein).
PFC0640w	CSP and TRAP-related protein (CTRP)	ENSP00000317464	leucine-rich B7 protein isoform 2
PFA0525w	transcription initiation factor TFIIB, putative	ENSP00000307753	Casein kinase I, gamma 1 isoform (EC 2.7.1.-) (CKI-gamma 1).
PFL0470w	hypothetical protein	ENSP00000326294	Guanine nucleotide-binding protein G(I)/G(S)/G(O) gamma-7 subunit.
PF11_0183	GTP-binding nuclear protein ran/tc4	ENSP00000254998	NTF2-related export protein 1 (p15 protein).
PF11_0047	hypothetical protein	ENSP00000248444	Villin 1.
PFA0525w	transcription initiation factor TFIIB, putative	ENSP00000345524	Mitogen-activated protein kinase 9 (EC 2.7.1.37) (Stress-activated protein kinase JNK2) (c-Jun N-terminal kinase 2) (JNK-55).
PFI1680w	hypothetical protein	ENSP00000263311	Ubiquitin carboxyl-terminal hydrolase 35 (EC 3.1.2.15) (Ubiquitin thiolesterase 35) (Ubiquitin-specific processing protease 35) (Deubiquitinating enzyme 35).
PFD0810w	small GTP-binding protein sar1	ENSP00000348577	Ran GTPase-activating protein 1.
PFE0690c	Rab1 protein	ENSP00000269321	Rho GDP-dissociation inhibitor 1 (Rho GDI 1) (Rho-GDI alpha).
PFC0755c	protein kinase, putative	ENSP00000274026	Cyclin A2 (Cyclin A).
PF11_0165	falcipain 2 precursor	ENSP00000220616	Thyroglobulin precursor.
PF10_0373	hypothetical protein	ENSP00000310226	Ras-related protein Rab-1B.
PFL1820w	hypothetical protein	ENSP00000264254	Phosducin-like protein 3 (Viral IAP-associated factor 1) (VIAF-1) (HTPHLP).
PFE1290w	serine/threonine-protein kinase Nek1, putative	ENSP00000269598	FK506 binding protein 10 precursor (EC 5.2.1.8) (Peptidyl-prolyl cis- trans isomerase) (PPIase) (Rotamase) (65 kDa FK506-binding protein) (FKBP65) (Immunophilin FKBP65).
PF10_0073	hypothetical protein	ENSP00000270189	Tissue-type plasminogen activator precursor (EC 3.4.21.68) (tPA) (t- PA) (t-plasminogen activator) (Alteplase) (Reteplase).
PF11_0245	translation elongation factor EF-1, subunit alpha, putative	ENSP00000264837	Regulating synaptic membrane exocytosis protein 1 (Rab3-interacting molecule 1) (RIM 1).
PFL0585w	PfpUB Plasmodium falciparum polyubiquitin	ENSP00000263989	ubiquitin specific protease 34
PFE0690c	Rab1 protein	ENSP00000347244	Intersectin 2 (SH3 domain-containing protein 1B) (SH3P18) (SH3P18-like WASP associated protein).
MAL13P1.337	Skp1 family protein, putative	ENSP00000263981	F-box/WD-repeat protein 7 (F-box and WD-40 domain protein 7) (F-box protein FBX30) (hCdc4) (Archipelago homolog) (hAgo) (SEL-10).
PFA0525w	transcription initiation factor TFIIB, putative	ENSP00000316948	Dual specificity protein kinase CLK4 (EC 2.7.1.37) (EC 2.7.1.112) (CDC like kinase 4).
PFE0690c	Rab1 protein	ENSP00000254998	NTF2-related export protein 1 (p15 protein).
PFE0665c	GTP-binding protein, putative	ENSP00000354097	Ral guanine nucleotide dissociation stimulator-like 1 (RalGDS-like 1).
PF14_0124	actin II	ENSP00000351379	Profilin-3 (Profilin III).
PF13_0141	L-lactate dehydrogenase	ENSP00000227157	L-lactate dehydrogenase A chain (EC 1.1.1.27) (LDH-A) (LDH muscle subunit) (LDH-M).
PFL0585w	PfpUB Plasmodium falciparum polyubiquitin	ENSP00000327197	Sentrin-specific protease 5 (EC 3.4.22.-) (Sentrin/SUMO-specific protease SENP5) (Protease FKSG45).
PFC0845c	ubiquitin--protein ligase, putative	ENSP00000264414	Cullin homolog 3 (CUL-3).
PF10_0373	hypothetical protein	ENSP00000262187	GTP-binding protein Rheb (Ras homolog enriched in brain).
PF10_0073	hypothetical protein	ENSP00000287845	Pro-neuregulin-1 precursor (Pro-NRG1) [Contains: Neuregulin-1 (Neu differentiation factor) (Heregulin) (HRG) (Breast cancer cell differentiation factor p45) (Acetylcholine receptor inducing activity) (ARIA) (Sensory and motor neuron-derived factor) (Glial
PF11_0161	falcipain-2 precursor, putative	ENSP00000265029	Fetuin-B precursor (IRL685) (16G2).
PFL1170w	polyadenylate-binding protein, putative	ENSP00000353538	Ensembl Family: UNKNOWN
PFL1855w	cell cycle control protein, putative	ENSP00000253363	RNA-binding region containing protein 2 (Hepatocellular carcinoma protein 1) (Splicing factor HCC1).
PFL2215w	actin	ENSP00000251089	Ensembl Family: ANGEL ANGEL 39 ANG39
PFL0585w	PfpUB Plasmodium falciparum polyubiquitin	ENSP00000268049	Ubiquitin carboxyl-terminal hydrolase 3 (EC 3.1.2.15) (Ubiquitin thiolesterase 3) (Ubiquitin-specific processing protease 3) (Deubiquitinating enzyme 3).
PFL0190w	ubiquitin-conjugating enzyme e2, putative	ENSP00000323433	Novel protein similar to COBW-like protein (LOC55871).
PF14_0407	hypothetical protein	ENSP00000340274	Ras-related protein Rap-2c.
PF11_0381	subtilisin-like protease 2	ENSP00000274565	Esophagus cancer-related gene-2 protein precursor (ECRG-2) (UNQ745/PRO1474).
PFL2215w	actin	ENSP00000283713	Villin-like protein.
PF11_0183	GTP-binding nuclear protein ran/tc4	ENSP00000218004	NTF2-related export protein 2 (p15-2 protein) (DC9) (BM-025).
PF14_0124	actin II	ENSP00000263867	Macrophage capping protein (Actin-regulatory protein CAP-G).
PFL0585w	PfpUB Plasmodium falciparum polyubiquitin	ENSP00000254181	Ubiquitin carboxyl-terminal hydrolase 29 (EC 3.1.2.15) (Ubiquitin thiolesterase 29) (Ubiquitin-specific processing protease 29) (Deubiquitinating enzyme 29).
PF08_0129	protein phosphatase, putative	ENSP00000220931	Neurocalcin delta.
PF10_0203	ADP-ribosylation factor	ENSP00000274710	pleckstrin and Sec7 domain containing 2
PFE0120c	Merozoite Surface Protein 8, MSP8	ENSP00000267101	Receptor tyrosine-protein kinase erbB-3 precursor (EC 2.7.1.112) (c- erbB3) (Tyrosine kinase-type cell surface receptor HER3).
PFE0255w	actin-related protein, putative	ENSP00000340888	Gelsolin precursor (Actin-depolymerizing factor) (ADF) (Brevin) (AGEL).
PFL0585w	PfpUB Plasmodium falciparum polyubiquitin	ENSP00000258499	Ubiquitin carboxyl-terminal hydrolase 44 (EC 3.1.2.15) (Ubiquitin thiolesterase 44) (Ubiquitin-specific processing protease 44) (Deubiquitinating enzyme 44).
PF08_0085	ubiquitin-conjugating enzyme, putative	ENSP00000326731	CCR4-NOT transcription complex subunit 4 (EC 6.3.2.-) (E3 ubiquitin protein ligase CNOT4) (CCR4-associated factor 4) (Potential transcriptional repressor NOT4Hp).
PF14_0553	cysteine proteinase falcipain-1	ENSP00000220616	Thyroglobulin precursor.
PF10_0373	hypothetical protein	ENSP00000272519	Ras-related protein Ral-B.
PF14_0604	hypothetical protein	ENSP00000325992	Tyrosine-protein kinase-like 7 precursor (Colon carcinoma kinase-4) (CCK-4).
MAL13P1.79	hypothetical protein	ENSP00000259467	Phosducin-like protein (PHLP).
MAL13P1.164	elongation factor tu, putative	ENSP00000298694	Ensembl Family: UNKNOWN
PF11_0183	GTP-binding nuclear protein ran/tc4	ENSP00000341333	PREDICTED: similar to Hypothetical protein DJ845O24.2
MAL13P1.264	hypothetical protein	ENSP00000326294	Guanine nucleotide-binding protein G(I)/G(S)/G(O) gamma-7 subunit.
PFE0915c	proteasome subunit beta type 1	ENSP00000157812	26S protease regulatory subunit 6B (MIP224) (MB67 interacting protein) (TAT-binding protein-7) (TBP-7).
PF11_0047	hypothetical protein	ENSP00000257861	Advillin (p92).
PFI1590c	hypothetical protein	ENSP00000254675	GTP-binding nuclear protein Ran (GTPase Ran) (Ras-like protein TC4) (Androgen receptor-associated protein 24).
PFL1500w	Rab2 GTPase, putative	ENSP00000315247	Ensembl Family: AMBIGUOUS
PF14_0407	hypothetical protein	ENSP00000341524	Septin 6.
PFC0385c	serine/threonine protein kinase, putative	ENSP00000255465	Cyclin A1.
PFD0810w	small GTP-binding protein sar1	ENSP00000319200	Rho-specific guanine nucleotide exchange factor p114
PFD0310w	sexual stage-specific protein precursor	ENSP00000157812	26S protease regulatory subunit 6B (MIP224) (MB67 interacting protein) (TAT-binding protein-7) (TBP-7).
PF14_0407	hypothetical protein	ENSP00000245304	Ras-related protein Rap-2a (RbBP-30).
PF13_0346	ubiquitin/ribosomal fusion protein uba52 homologue, putative	ENSP00000294383	Ubiquitin carboxyl-terminal hydrolase 24 (EC 3.1.2.15) (Ubiquitin thiolesterase 24) (Ubiquitin-specific processing protease 24) (Deubiquitinating enzyme 24) (Fragment).
PFE0690c	Rab1 protein	ENSP00000263528	Ras GTPase-activating protein nGAP (RAS protein activator like 1).
PF11_0183	GTP-binding nuclear protein ran/tc4	ENSP00000309767	NACHT-, LRR- and PYD-containing protein 6 (PYRIN-containing APAF1-like protein 5).
PFE1350c	ubiquitin-conjugating enzyme, putative	ENSP00000329918	ring finger and KH domain containing 3
PFL1855w	cell cycle control protein, putative	ENSP00000264073	ELAV-like protein 1 (Hu-antigen R) (HuR).
PFD1185w	hypothetical protein	ENSP00000230495	Histone H3/b.
PF13_0304	elongation factor 1 alpha	ENSP00000262940	Ras GTPase-activating protein 4 (RasGAP-activating-like protein 2) (Calcium-promoted Ras inactivator).
PF14_0407	hypothetical protein	ENSP00000309845	Transforming protein p21/H-Ras-1 (c-H-ras).
MAL13P1.337	Skp1 family protein, putative	ENSP00000264658	F-box/LRR-repeat protein 20 (F-box and leucine-rich repeat protein 20) (F-box/LRR-repeat protein 2-like).
PF14_0224	PP1-like protein serine/threonine phosphatase	ENSP00000340395	Protein phosphatase 1 regulatory subunit 12A (Myosin phosphatase targeting subunit 1) (Myosin phosphatase target subunit 1) (Protein phosphatase myosin-binding subunit).
PFE0370c	subtilisin-like protease precursor, putative	ENSP00000350153	Testican-3 precursor (SPARC/osteonectin, CWCV, and Kazal-like domains proteoglycan 3).
PFI0180w	alpha tubulin	ENSP00000259818	tubulin, beta polypeptide paralog
PFE0225w	3-methyl-2-oxobutanoate dehydrogenase (lipoamide), putative	ENSP00000269980	2-oxoisovalerate dehydrogenase alpha subunit, mitochondrial precursor (EC 1.2.4.4) (Branched-chain alpha-keto acid dehydrogenase E1 component alpha chain) (BCKDH E1-alpha) (BCKDE1A).
PF14_0407	hypothetical protein	ENSP00000295087	ADP-ribosylation factor-like protein 5.
PF14_0407	hypothetical protein	ENSP00000353278	Septin 6.
PF14_0605	cyclin, putative	ENSP00000342838	Insulin receptor precursor (EC 2.7.1.112) (IR) (CD220 antigen).
PF11_0060	hypothetical protein	ENSP00000222803	FK506 binding protein 14 precursor (EC 5.2.1.8) (Peptidyl-prolyl cis- trans isomerase) (PPIase) (Rotamase) (22 kDa FK506-binding protein) (FKBP-22) (UNQ322/PRO381).
PFI1005w	ADP-ribosylation factor-like protein, putative	ENSP00000228945	Rho GDP-dissociation inhibitor 2 (Rho GDI 2) (Rho-GDI beta) (Ly-GDI).
PFC0525c	glycogen synthase kinase, putative	ENSP00000295926	cyclin L1
PFE0285c	ubiquitin-like protein, putative	ENSP00000294383	Ubiquitin carboxyl-terminal hydrolase 24 (EC 3.1.2.15) (Ubiquitin thiolesterase 24) (Ubiquitin-specific processing protease 24) (Deubiquitinating enzyme 24) (Fragment).
PF10_0373	hypothetical protein	ENSP00000210187	Ras-related protein Rab-26.
PFC0525c	glycogen synthase kinase, putative	ENSP00000276014	G2/mitotic-specific cyclin B3.
MAL7P1.153	hypothetical protein	ENSP00000340888	Gelsolin precursor (Actin-depolymerizing factor) (ADF) (Brevin) (AGEL).
PF10_0084	tubulin beta chain, putative	ENSP00000199706	39S ribosomal protein L28, mitochondrial precursor (L28mt) (MRP-L28) (Melanoma antigen p15) (Melanoma-associated antigen recognized by T lymphocytes).
PF14_0124	actin II	ENSP00000297029	Adseverin (Scinderin).
PFI1590c	hypothetical protein	ENSP00000256682	ADP-ribosylation factor 3.
PFL1820w	hypothetical protein	ENSP00000295645	phosducin-like 2
PF11_0400	hypothetical protein	ENSP00000294117	Guanine nucleotide-binding protein G(I)/G(S)/G(O) gamma-3 subunit.
PF08_0135	hypothetical protein, conserved	ENSP00000248564	Guanine nucleotide-binding protein G(I)/G(S)/G(O) gamma-11 subunit.
PFE0665c	GTP-binding protein, putative	ENSP00000219409	Protein disulfide-isomerase A2 precursor (EC 5.3.4.1) (PDIp).
PF10_0373	hypothetical protein	ENSP00000005257	Ras-related protein Ral-A.
PF10_0084	tubulin beta chain, putative	ENSP00000326042	Tubulin alpha-2 chain (Alpha-tubulin 2).
PFL1855w	cell cycle control protein, putative	ENSP00000327543	RAVER1
PF11_0165	falcipain 2 precursor	ENSP00000264474	Cystatin A (Stefin A) (Cystatin AS).
PF11_0464	hypothetical protein	ENSP00000324740	Proto-oncogene tyrosine-protein kinase YES (EC 2.7.1.112) (p61-YES) (C-YES).
PFL0720w	hypothetical protein	ENSP00000244869	Epiregulin precursor.
PF10_0373	hypothetical protein	ENSP00000238738	Rho-related GTP-binding protein RhoQ (Ras-related GTP-binding protein TC10).
PFC0155c	DNA-directed RNA polymerase subunit I, putative	ENSP00000262030	ATP synthase beta chain, mitochondrial precursor (EC 3.6.3.14).
PF14_0407	hypothetical protein	ENSP00000326884	ARF-related protein 1 (ARP).
PF08_0085	ubiquitin-conjugating enzyme, putative	ENSP00000348485	CCR4-NOT transcription complex subunit 4 (EC 6.3.2.-) (E3 ubiquitin protein ligase CNOT4) (CCR4-associated factor 4) (Potential transcriptional repressor NOT4Hp).
PF14_0407	hypothetical protein	ENSP00000319096	Ras-related protein Rap-2b.
PF10_0373	hypothetical protein	ENSP00000248706	RAS-like family 11 member B
PFE0285c	ubiquitin-like protein, putative	ENSP00000282344	Ubiquitin carboxyl-terminal hydrolase 12 (EC 3.1.2.15) (Ubiquitin thiolesterase 12) (Ubiquitin-specific processing protease 12) (Deubiquitinating enzyme 12) (Ubiquitin hydrolyzing enzyme 1).
PFB0340c	cysteine protease, putative	ENSP00000264474	Cystatin A (Stefin A) (Cystatin AS).
PF14_0496	hyothetical protein	ENSP00000325146	Collagen alpha 1(XII) chain precursor.
PF11_0114	actin, putative	ENSP00000248444	Villin 1.
PFD0250c	hypothetical protein	ENSP00000246529	leucine rich repeat and fibronectin type III domain containing 3
PFI0335w	hypothetical protein	ENSP00000219689	ubiquitin specific protease 31
PF11_0060	hypothetical protein	ENSP00000238256	PREDICTED: KIAA0674
PFE0625w	GTPase, putative	ENSP00000233121	Microtubule-associated protein RP/EB family member 3 (End-binding protein 3) (EB3) (EB1 protein family member 3) (EBF3) (RP3).
PF10_0041	U5 small nuclear ribonuclear protein, putative	ENSP00000269321	Rho GDP-dissociation inhibitor 1 (Rho GDI 1) (Rho-GDI alpha).
PFD0665c	26s proteasome aaa-ATPase subunit Rpt3, putative	ENSP00000217958	26S proteasome non-ATPase regulatory subunit 10 (26S proteasome regulatory subunit p28) (Gankyrin).
PFI0180w	alpha tubulin	ENSP00000315759	tubulin, alpha-like 3
PFD1135c	hypothetical protein	ENSP00000350630	tolloid-like 2
MAL8P1.126	serine protease, putative	ENSP00000329498	Squamous cell carcinoma antigen 1 (SCCA-1) (Protein T4-A).
PF14_0660	hypothetical protein	ENSP00000340395	Protein phosphatase 1 regulatory subunit 12A (Myosin phosphatase targeting subunit 1) (Myosin phosphatase target subunit 1) (Protein phosphatase myosin-binding subunit).
PFE0285c	ubiquitin-like protein, putative	ENSP00000327197	Sentrin-specific protease 5 (EC 3.4.22.-) (Sentrin/SUMO-specific protease SENP5) (Protease FKSG45).
PF14_0604	hypothetical protein	ENSP00000347333	Signaling lymphocytic activation molecule precursor (IPO-3) (CD150 antigen) (CDw150).
PF11_0047	hypothetical protein	ENSP00000351379	Profilin-3 (Profilin III).
PF14_0407	hypothetical protein	ENSP00000257017	Ras-related protein Rab-33A (Small GTP-binding protein S10).
MAL13P1.164	elongation factor tu, putative	ENSP00000275037	Regulating synaptic membrane exocytosis protein 1 (Rab3-interacting molecule 1) (RIM 1).
PFI1275w	protein kinase, putative	ENSP00000256925	CDK5 and ABL1 enzyme substrate 1 (Interactor with CDK3 1) (Ik3-1).
PFL2050w	hypothetical protein	ENSP00000317473	Geranylgeranyl transferase type II beta subunit (EC 2.5.1.60) (Rab geranylgeranyltransferase beta subunit) (Rab geranyl- geranyltransferase beta subunit) (Rab GG transferase beta) (Rab GGTase beta).
MAL7P1.122	conserved GTP-binding protein, putative	ENSP00000349321	Transportin 2 (Karyopherin beta-2b).
PF14_0224	PP1-like protein serine/threonine phosphatase	ENSP00000261207	Protein phosphatase 1 regulatory subunit 12A (Myosin phosphatase targeting subunit 1) (Myosin phosphatase target subunit 1) (Protein phosphatase myosin-binding subunit).
PF10_0203	ADP-ribosylation factor	ENSP00000228945	Rho GDP-dissociation inhibitor 2 (Rho GDI 2) (Rho-GDI beta) (Ly-GDI).
PFF0995c	Merozoite surface protein 10, MSP10	ENSP00000303830	Insulin receptor precursor (EC 2.7.1.112) (IR) (CD220 antigen).
PFB0150c	protein kinase, putative	ENSP00000295414	Ensembl Family: UNKNOWN
PFD0810w	small GTP-binding protein sar1	ENSP00000261729	RasGAP-activating-like protein 1.
MAL8P1.126	serine protease, putative	ENSP00000216658	papilin
PF14_0027	ribosomal S27a, putative	ENSP00000268049	Ubiquitin carboxyl-terminal hydrolase 3 (EC 3.1.2.15) (Ubiquitin thiolesterase 3) (Ubiquitin-specific processing protease 3) (Deubiquitinating enzyme 3).
PF14_0407	hypothetical protein	ENSP00000308495	Transforming protein p21 (K-Ras 2) (Ki-Ras) (c-K-ras).
PFD1185w	hypothetical protein	ENSP00000333277	H3 histone
PFE0690c	Rab1 protein	ENSP00000293748	Zinc finger and BTB domain containing protein 9.
PF13_0346	ubiquitin/ribosomal fusion protein uba52 homologue, putative	ENSP00000219689	ubiquitin specific protease 31
PFD1135c	hypothetical protein	ENSP00000252444	Low-density lipoprotein receptor precursor (LDL receptor).
PF13_0184	hypothetical protein	ENSP00000248564	Guanine nucleotide-binding protein G(I)/G(S)/G(O) gamma-11 subunit.
PFI0875w	Heat shock protein	ENSP00000263867	Macrophage capping protein (Actin-regulatory protein CAP-G).
PF14_0407	hypothetical protein	ENSP00000276066	PREDICTED: similar to DNA segment, Chr 9, Brigham & Womens Genetics 0185 expressed
PFL1855w	cell cycle control protein, putative	ENSP00000351409	CUG triplet repeat RNA-binding protein 1 (CUG-BP1) (RNA-binding protein BRUNOL-2) (Deadenylation factor CUG-BP) (50 kDa Nuclear polyadenylated RNA-binding protein) (EDEN-BP).
PF10_0373	hypothetical protein	ENSP00000272233	Rho-related GTP-binding protein RhoB (H6).
PFE1050w	adenosylhomocysteinase(S-adenosyl-L-homocyste ine hydrolase)	ENSP00000352092	Putative adenosylhomocysteinase 2 (EC 3.3.1.1) (S-adenosyl-L- homocysteine hydrolase) (AdoHcyase).
PFC0845c	ubiquitin--protein ligase, putative	ENSP00000252050	p53-associated parkin-like cytoplasmic protein (UbcH7 associated protein 1).
PFE1050w	adenosylhomocysteinase(S-adenosyl-L-homocyste ine hydrolase)	ENSP00000264663	NAD(P) transhydrogenase, mitochondrial precursor (EC 1.6.1.2) (Pyridine nucleotide transhydrogenase) (Nicotinamide nucleotide transhydrogenase).
PF11_0464	hypothetical protein	ENSP00000262866	Src-like-adapter 2 (Src-like adapter protein-2) (SLAP-2) (Modulator of antigen receptor signaling) (MARS).
PFI0875w	Heat shock protein	ENSP00000248444	Villin 1.
PF14_0027	ribosomal S27a, putative	ENSP00000263989	ubiquitin specific protease 34
PFL0190w	ubiquitin-conjugating enzyme e2, putative	ENSP00000305242	Deltex protein 2 (Deltex-2) (Deltex2) (hDTX2).
MAL13P1.337	Skp1 family protein, putative	ENSP00000323822	F-box only protein 11 (Vitiligo-associated protein VIT-1).
PF11_0464	hypothetical protein	ENSP00000354218	RelA-associated inhibitor (Inhibitor of ASPP protein) (Protein iASPP) (PPP1R13B-like protein).
PFA0525w	transcription initiation factor TFIIB, putative	ENSP00000268910	testis expressed sequence 14 isoform b
PF14_0660	hypothetical protein	ENSP00000261207	Protein phosphatase 1 regulatory subunit 12A (Myosin phosphatase targeting subunit 1) (Myosin phosphatase target subunit 1) (Protein phosphatase myosin-binding subunit).
PF08_0129	protein phosphatase, putative	ENSP00000222125	Calcyphosine.
PFC0565w	hypothetical protein	ENSP00000354097	Ral guanine nucleotide dissociation stimulator-like 1 (RalGDS-like 1).
PF14_0407	hypothetical protein	ENSP00000262187	GTP-binding protein Rheb (Ras homolog enriched in brain).
PFC0755c	protein kinase, putative	ENSP00000295414	Ensembl Family: UNKNOWN
PFF0995c	Merozoite surface protein 10, MSP10	ENSP00000342838	Insulin receptor precursor (EC 2.7.1.112) (IR) (CD220 antigen).
MAL13P1.337	Skp1 family protein, putative	ENSP00000329632	F-box/LRR-repeat protein 7 (F-box and leucine-rich repeat protein 7) (F-box protein FBL6/FBL7).
PF11_0310	hypothetical protein	ENSP00000313699	PREDICTED: similar to hephaestin
PF11_0329	hypothetical protein	ENSP00000314029	Sentrin-specific protease 3 (EC 3.4.22.-) (Sentrin/SUMO-specific protease SENP3) (SUMO-1 specific protease 3).
MAL8P1.126	serine protease, putative	ENSP00000284981	Amyloid beta A4 protein precursor (APP) (ABPP) (Alzheimer's disease amyloid protein) (Cerebral vascular amyloid peptide) (CVAP) (Protease nexin-II) (PN-II) (APPI) (PreA4) [Contains: Soluble APP-alpha (S-APP- alpha); Soluble APP-beta (S-APP-beta); C99; Bet
PF10_0373	hypothetical protein	ENSP00000243662	Ras-related protein Rab-38 (Antigen NY-MEL-1).
PFC0565w	hypothetical protein	ENSP00000228945	Rho GDP-dissociation inhibitor 2 (Rho GDI 2) (Rho-GDI beta) (Ly-GDI).
PFC0870w	elongation factor 1 (EF-1), putative	ENSP00000246792	Ras-related protein R-Ras (p23).
PF10_0240	hypothetical protein	ENSP00000307843	Multiple EGF-like-domain protein 7 precursor (Multiple epidermal growth factor-like-domain protein 7) (Vascular endothelial statin) (VE-statin) (NOTCH4-like protein) (ZNEU1) (UNQ187/PRO1449).
PFC0565w	hypothetical protein	ENSP00000269321	Rho GDP-dissociation inhibitor 1 (Rho GDI 1) (Rho-GDI alpha).
PF10_0373	hypothetical protein	ENSP00000354376	Ras-related protein Rab-25 (CATX-8).
MAL13P1.337	Skp1 family protein, putative	ENSP00000281708	F-box/WD-repeat protein 7 (F-box and WD-40 domain protein 7) (F-box protein FBX30) (hCdc4) (Archipelago homolog) (hAgo) (SEL-10).
MAL7P1.132	hypothetical protein	ENSP00000220659	RNA polymerase III transcription initiation factor BRF2
PFL1855w	cell cycle control protein, putative	ENSP00000353089	Splicing factor, arginine/serine-rich 2 (Splicing factor SC35) (SC-35) (Splicing component, 35 kDa) (PR264 protein).
MAL13P1.264	hypothetical protein	ENSP00000300873	Guanine nucleotide-binding protein G(I)/G(S)/G(O) gamma-8 subunit (Gamma-9).
PF10_0373	hypothetical protein	ENSP00000250559	Ras-related protein Rap-1b (GTP-binding protein smg p21B) (OK/SW- cl.11).
PF13_0350	signal recognition particle receptor alpha subunit, putative	ENSP00000261729	RasGAP-activating-like protein 1.
PF14_0508	pyridine nucleotide transhydrogenase, putative	ENSP00000217426	Adenosylhomocysteinase (EC 3.3.1.1) (S-adenosyl-L-homocysteine hydrolase) (AdoHcyase).
PF14_0142	serine/threonine protein phosphatase, putative	ENSP00000325361	Protein phosphatase 1 regulatory subunit 12A (Myosin phosphatase targeting subunit 1) (Myosin phosphatase target subunit 1) (Protein phosphatase myosin-binding subunit).
PF08_0129	protein phosphatase, putative	ENSP00000349055	Kv channel interacting protein 2 isoform 1
PFD1050w	alpha-tubulin ii	ENSP00000320295	Tubulin beta-3 chain (Tubulin beta-III) (Tubulin beta-4).
MAL8P1.126	serine protease, putative	ENSP00000317272	Hepatocyte growth factor receptor precursor (EC 2.7.1.112) (Met proto- oncogene tyrosine kinase) (c-met) (HGF receptor) (HGF-SF receptor).
PF13_0090	ADP-ribosylation factor, putative	ENSP00000228945	Rho GDP-dissociation inhibitor 2 (Rho GDI 2) (Rho-GDI beta) (Ly-GDI).
PFE0255w	actin-related protein, putative	ENSP00000263867	Macrophage capping protein (Actin-regulatory protein CAP-G).
PF10_0073	hypothetical protein	ENSP00000340497	Pro-neuregulin-1 precursor (Pro-NRG1) [Contains: Neuregulin-1 (Neu differentiation factor) (Heregulin) (HRG) (Breast cancer cell differentiation factor p45) (Acetylcholine receptor inducing activity) (ARIA) (Sensory and motor neuron-derived factor) (Glial
PFE0625w	GTPase, putative	ENSP00000270812	Zinc finger protein 593 (Zinc finger protein T86).
PFI1590c	hypothetical protein	ENSP00000304376	Ras-related protein Rab-24.
PFI0180w	alpha tubulin	ENSP00000254675	GTP-binding nuclear protein Ran (GTPase Ran) (Ras-like protein TC4) (Androgen receptor-associated protein 24).
PFL0585w	PfpUB Plasmodium falciparum polyubiquitin	ENSP00000314029	Sentrin-specific protease 3 (EC 3.4.22.-) (Sentrin/SUMO-specific protease SENP3) (SUMO-1 specific protease 3).
PF11_0464	hypothetical protein	ENSP00000308734	Megakaryocyte-associated tyrosine-protein kinase (EC 2.7.1.112) (Tyrosine-protein kinase CTK) (Protein kinase HYL) (Hematopoietic consensus tyrosine-lacking kinase).
PF08_0129	protein phosphatase, putative	ENSP00000053469	Guanylyl cyclase activating protein 1 (GCAP 1) (Guanylate cyclase activator 1A).
PFL0190w	ubiquitin-conjugating enzyme e2, putative	ENSP00000277508	Glycodelin precursor (GD) (Pregnancy-associated endometrial alpha-2 globulin) (PEG) (PAEG) (Placental protein 14) (Progesterone-associated endometrial protein) (Progestagen-associated endometrial protein).
PF10_0373	hypothetical protein	ENSP00000226259	Ras-related protein Rab-34 (Rab-39) (Ras-related protein Rah).
PFI0180w	alpha tubulin	ENSP00000311042	PREDICTED: similar to tubulin, beta 8; HSA10p15 beta-tubulin 4Q (TUBB4Q) gene
PFE1290w	serine/threonine-protein kinase Nek1, putative	ENSP00000295414	Ensembl Family: UNKNOWN
PF14_0474	hypothetical protein	ENSP00000303709	Ubiquitin-conjugating enzyme E2 E1 (EC 6.3.2.19) (Ubiquitin-protein ligase E1) (Ubiquitin carrier protein E1) (UbcH6).
MAL13P1.120	splicing factor, putative	ENSP00000221943	Ensembl Family: MUS MUSCULUS ADULT MALE CDNA PRODUCT:HYPOTHETICAL RNI STRUCTURE CONTAINING PROTEIN
PFI0180w	alpha tubulin	ENSP00000243346	N-myc-interactor (Nmi) (N-myc and STAT interactor).
PFD0810w	small GTP-binding protein sar1	ENSP00000269321	Rho GDP-dissociation inhibitor 1 (Rho GDI 1) (Rho-GDI alpha).
PFA0145c	aspartyl-tRNA synthetase	ENSP00000281038	Ensembl Family: AMBIGUOUS
MAL13P1.83	hypothetical protein	ENSP00000246792	Ras-related protein R-Ras (p23).
PFD1050w	alpha-tubulin ii	ENSP00000302777	Tubulin beta-3 chain (Tubulin beta-III) (Tubulin beta-4).
PFE1215c	developmentally regulated GTP-binding protein 1, putative	ENSP00000348577	Ran GTPase-activating protein 1.
PFA0525w	transcription initiation factor TFIIB, putative	ENSP00000331602	Protein kinase C, delta type (EC 2.7.1.-) (nPKC-delta).
PF13_0141	L-lactate dehydrogenase	ENSP00000302393	L-lactate dehydrogenase A-like 6B (EC 1.1.1.27).
PF10_0196	cytoplasmic dynein intermediate chain, putative	ENSP00000300873	Guanine nucleotide-binding protein G(I)/G(S)/G(O) gamma-8 subunit (Gamma-9).
PFL0720w	hypothetical protein	ENSP00000287840	Pro-neuregulin-1 precursor (Pro-NRG1) [Contains: Neuregulin-1 (Neu differentiation factor) (Heregulin) (HRG) (Breast cancer cell differentiation factor p45) (Acetylcholine receptor inducing activity) (ARIA) (Sensory and motor neuron-derived factor) (Glial
PFE1050w	adenosylhomocysteinase(S-adenosyl-L-homocyste ine hydrolase)	ENSP00000311825	C-terminal binding protein 2 (CtBP2).
PFD1135c	hypothetical protein	ENSP00000340497	Pro-neuregulin-1 precursor (Pro-NRG1) [Contains: Neuregulin-1 (Neu differentiation factor) (Heregulin) (HRG) (Breast cancer cell differentiation factor p45) (Acetylcholine receptor inducing activity) (ARIA) (Sensory and motor neuron-derived factor) (Glial
PF14_0141	ribosomal protein L10, putative	ENSP00000237264	TATA box binding protein-like protein 1 (TBP-like protein 1) (TATA box binding protein-related factor 2) (TBP-related factor 2) (STUD protein) (21-kDa TBP-like protein).
PF14_0407	hypothetical protein	ENSP00000250559	Ras-related protein Rap-1b (GTP-binding protein smg p21B) (OK/SW- cl.11).
PF08_0044	protein kinase	ENSP00000274026	Cyclin A2 (Cyclin A).
PFE0665c	GTP-binding protein, putative	ENSP00000303192	Ral guanine nucleotide dissociation stimulator-like 1 (RalGDS-like 1).
PF08_0054	heat shock 70 kDa protein	ENSP00000239940	Profilin-2 (Profilin II).
PF10_0073	hypothetical protein	ENSP00000287840	Pro-neuregulin-1 precursor (Pro-NRG1) [Contains: Neuregulin-1 (Neu differentiation factor) (Heregulin) (HRG) (Breast cancer cell differentiation factor p45) (Acetylcholine receptor inducing activity) (ARIA) (Sensory and motor neuron-derived factor) (Glial
PFD0700c	RNA binding protein, putative	ENSP00000319240	mago-nashi homolog
PFE0370c	subtilisin-like protease precursor, putative	ENSP00000256084	Serine protease inhibitor Kazal-type 5 precursor (Lympho-epithelial Kazal-type related inhibitor) (LEKTI) [Contains: Hemofiltrate peptide HF6478; Hemofiltrate peptide HF7665].
PFC0565w	hypothetical protein	ENSP00000261752	Guanine nucleotide releasing protein (GNRP) (Ras-specific nucleotide exchange factor CDC25) (Ras-specific guanine nucleotide-releasing factor).
PF08_0065	hypothetical protein, conserved	ENSP00000259467	Phosducin-like protein (PHLP).
PFC0565w	hypothetical protein	ENSP00000354561	Intersectin 2 (SH3 domain-containing protein 1B) (SH3P18) (SH3P18-like WASP associated protein).
MAL13P1.83	hypothetical protein	ENSP00000254675	GTP-binding nuclear protein Ran (GTPase Ran) (Ras-like protein TC4) (Androgen receptor-associated protein 24).
PFC0385c	serine/threonine protein kinase, putative	ENSP00000317360	Growth factor receptor-bound protein 2 (GRB2 adapter protein) (SH2/SH3 adapter GRB2) (Ash protein).
PFL1855w	cell cycle control protein, putative	ENSP00000262031	RNA binding motif, single-stranded interacting protein 2 (Suppressor of CDC2 with RNA binding motif 3).
PF08_0129	protein phosphatase, putative	ENSP00000286993	Kv channel interacting protein 2 isoform 1
PF11_0464	hypothetical protein	ENSP00000313859	Megakaryocyte-associated tyrosine-protein kinase (EC 2.7.1.112) (Tyrosine-protein kinase CTK) (Protein kinase HYL) (Hematopoietic consensus tyrosine-lacking kinase).
PF07_0072	calmodulin-domain protein kinase, putative	ENSP00000276014	G2/mitotic-specific cyclin B3.
PF10_0196	cytoplasmic dynein intermediate chain, putative	ENSP00000294117	Guanine nucleotide-binding protein G(I)/G(S)/G(O) gamma-3 subunit.
PF14_0124	actin II	ENSP00000317192	CMP-N-acetylneuraminate-beta-1,4-galactoside alpha-2,3- sialyltransferase (EC 2.4.99.6) (N-acetyllactosaminide alpha-2,3- sialyltransferase) (Gal beta-1,3(4) GlcNAc alpha-2,3 sialyltransferase) (ST3N) (ST3GalIII) (Sialyltransferase 6).
PFE0255w	actin-related protein, putative	ENSP00000283713	Villin-like protein.
PFI1005w	ADP-ribosylation factor-like protein, putative	ENSP00000303192	Ral guanine nucleotide dissociation stimulator-like 1 (RalGDS-like 1).
PF14_0124	actin II	ENSP00000340888	Gelsolin precursor (Actin-depolymerizing factor) (ADF) (Brevin) (AGEL).
PF11_0242	asparagine-rich protein	ENSP00000353881	Serine/threonine protein phosphatase 2B catalytic subunit, beta isoform (EC 3.1.3.16) (Calmodulin-dependent calcineurin A subunit, beta isoform) (CAM-PRP catalytic subunit).
PFB0150c	protein kinase, putative	ENSP00000255465	Cyclin A1.
PF10_0373	hypothetical protein	ENSP00000248139	Ras-related protein Rab-40C (SOCS box containing protein RAR3) (Rar- like protein).
PFD1135c	hypothetical protein	ENSP00000354185	Seizure 6-like protein precursor.
PFL1520w	dim1 protein homolog, putative	ENSP00000301068	Ras homolog enriched in brain like 1
PFE0255w	actin-related protein, putative	ENSP00000239940	Profilin-2 (Profilin II).
PFB0335c	cysteine protease, putative	ENSP00000220616	Thyroglobulin precursor.
PF14_0605	cyclin, putative	ENSP00000307753	Casein kinase I, gamma 1 isoform (EC 2.7.1.-) (CKI-gamma 1).
MAL7P1.132	hypothetical protein	ENSP00000274026	Cyclin A2 (Cyclin A).
PFB0880w	hypothetical protein, conserved	ENSP00000280704	L-lactate dehydrogenase C chain (EC 1.1.1.27) (LDH-C) (LDH testis subunit) (LDH-X).
PFB0150c	protein kinase, putative	ENSP00000274026	Cyclin A2 (Cyclin A).
PFI1680w	hypothetical protein	ENSP00000219689	ubiquitin specific protease 31
PF13_0090	ADP-ribosylation factor, putative	ENSP00000349321	Transportin 2 (Karyopherin beta-2b).
PFA0525w	transcription initiation factor TFIIB, putative	ENSP00000263955	Serine/threonine-protein kinase 17B (EC 2.7.1.37) (DAP kinase-related apoptosis-inducing protein kinase 2).
PFA0525w	transcription initiation factor TFIIB, putative	ENSP00000251849	RAF proto-oncogene serine/threonine-protein kinase (EC 2.7.1.37) (Raf- 1) (C-RAF) (cRaf).
PF14_0142	serine/threonine protein phosphatase, putative	ENSP00000354068	Protein phosphatase 1 regulatory subunit 12A (Myosin phosphatase targeting subunit 1) (Myosin phosphatase target subunit 1) (Protein phosphatase myosin-binding subunit).
PFE0690c	Rab1 protein	ENSP00000266110	Rap guanine nucleotide exchange factor 1 (Guanine nucleotide-releasing factor 2) (C3G protein) (CRK SH3-binding GNRP).
PF11_0114	actin, putative	ENSP00000348128	Supervillin (Archvillin) (p205/p250).
PF14_0124	actin II	ENSP00000248444	Villin 1.
PF08_0129	protein phosphatase, putative	ENSP00000295156	Visinin-like protein 1 (VILIP) (Hippocalcin-like protein 3) (HLP3).
PFL0280c	hypothetical protein	ENSP00000333277	H3 histone
PF10_0041	U5 small nuclear ribonuclear protein, putative	ENSP00000228945	Rho GDP-dissociation inhibitor 2 (Rho GDI 2) (Rho-GDI beta) (Ly-GDI).
PFL2215w	actin	ENSP00000341375	Adseverin (Scinderin).
PF10_0373	hypothetical protein	ENSP00000308576	Rho-related GTP-binding protein RhoD (Rho-related protein HP1) (RhoHP1).
PF10_0114	DNA repair protein RAD23, putative	ENSP00000316357	Probable ubiquitin carboxyl-terminal hydrolase FAF-X (EC 3.1.2.15) (Ubiquitin thiolesterase FAF-X) (Ubiquitin-specific processing protease FAF-X) (Deubiquitinating enzyme FAF-X) (Fat facets protein related, X-linked) (Ubiquitin-specific protease 9, X chro
PFL0720w	hypothetical protein	ENSP00000340835	CUB and sushi multiple domains protein 3 precursor.
PFD1050w	alpha-tubulin ii	ENSP00000311042	PREDICTED: similar to tubulin, beta 8; HSA10p15 beta-tubulin 4Q (TUBB4Q) gene
PF10_0373	hypothetical protein	ENSP00000308461	Rho-related GTP-binding protein Rho6 (Rho family GTPase 1) (Rnd1).
PFL2215w	actin	ENSP00000297029	Adseverin (Scinderin).
PF08_0114	hypothetical protein	ENSP00000295897	Serum albumin precursor.
PF11_0114	actin, putative	ENSP00000341375	Adseverin (Scinderin).
PF11_0381	subtilisin-like protease 2	ENSP00000350153	Testican-3 precursor (SPARC/osteonectin, CWCV, and Kazal-like domains proteoglycan 3).
PFL0470w	hypothetical protein	ENSP00000259467	Phosducin-like protein (PHLP).
PF11_0047	hypothetical protein	ENSP00000322170	Profilin-4 (Profilin IV).
PF11_0310	hypothetical protein	ENSP00000264613	Ceruloplasmin precursor (EC 1.16.3.1) (Ferroxidase).
PFA0525w	transcription initiation factor TFIIB, putative	ENSP00000350403	PITSLRE serine/threonine-protein kinase CDC2L2 (EC 2.7.1.37) (Galactosyltransferase associated protein kinase p58/GTA) (Cell division cycle 2-like protein kinase 2) (CDK11).
PFA0525w	transcription initiation factor TFIIB, putative	ENSP00000349762	Serine/threonine-protein kinase PCTAIRE-1 (EC 2.7.1.37) (PCTAIRE-motif protein kinase 1).
PF10_0373	hypothetical protein	ENSP00000220507	ras homolog gene family, member V
PF11_0329	hypothetical protein	ENSP00000296257	Sentrin-specific protease 2 (EC 3.4.22.-) (Sentrin/SUMO-specific protease SENP2) (SMT3-specific isopeptidase 2) (Smt3ip2) (Axam2).
PF10_0047	hypothetical protein	ENSP00000221943	Ensembl Family: MUS MUSCULUS ADULT MALE CDNA PRODUCT:HYPOTHETICAL RNI STRUCTURE CONTAINING PROTEIN
PFA0525w	transcription initiation factor TFIIB, putative	ENSP00000238616	Serine/threonine-protein kinase Nek9 (EC 2.7.1.37) (NimA-related protein kinase 9) (Nercc1 kinase) (NIMA-related kinase 8) (Nek8).
PF11_0114	actin, putative	ENSP00000340888	Gelsolin precursor (Actin-depolymerizing factor) (ADF) (Brevin) (AGEL).
PF14_0604	hypothetical protein	ENSP00000286301	Macrophage colony stimulating factor I receptor precursor (CSF-1-R) (EC 2.7.1.112) (Fms proto-oncogene) (c-fms) (CD115 antigen).
MAL13P1.79	hypothetical protein	ENSP00000300406	Guanine nucleotide-binding protein G(I)/G(S)/G(O) gamma-T2 subunit (G gamma-C) (G-gamma-8) (G-gamma 9).
MAL13P1.76	hypothetical protein	ENSP00000215539	Insulin-like growth factor binding protein complex acid labile chain precursor (ALS).
PFA0525w	transcription initiation factor TFIIB, putative	ENSP00000261211	Serine/threonine-protein kinase PCTAIRE-2 (EC 2.7.1.37) (PCTAIRE-motif protein kinase 2).
PF10_0373	hypothetical protein	ENSP00000331047	Ensembl Family: RAS RELATED RAB
PFC0845c	ubiquitin--protein ligase, putative	ENSP00000326804	Cullin homolog 1 (CUL-1).
PF14_0167	hypothetical protein	ENSP00000318575	Tubulin alpha-8 chain (Alpha-tubulin 8).
PFE0285c	ubiquitin-like protein, putative	ENSP00000003302	Ubiquitin carboxyl-terminal hydrolase 28 (EC 3.1.2.15) (Ubiquitin thiolesterase 28) (Ubiquitin-specific processing protease 28) (Deubiquitinating enzyme 28).
PFD0950w	ran binding protein 1	ENSP00000342830	Radixin.
PF13_0141	L-lactate dehydrogenase	ENSP00000229319	L-lactate dehydrogenase B chain (EC 1.1.1.27) (LDH-B) (LDH heart subunit) (LDH-H).
PF08_0085	ubiquitin-conjugating enzyme, putative	ENSP00000323879	zinc finger/RING finger 2
PFE0665c	GTP-binding protein, putative	ENSP00000269321	Rho GDP-dissociation inhibitor 1 (Rho GDI 1) (Rho-GDI alpha).
MAL13P1.337	Skp1 family protein, putative	ENSP00000265094	F-box/WD-repeat protein 11 (F-box/WD-repeat protein 1B) (F-box and WD- repeats protein beta-TrCP2).
PF14_0124	actin II	ENSP00000283713	Villin-like protein.
PFL2215w	actin	ENSP00000239940	Profilin-2 (Profilin II).
PF11_0174	dipeptidyl aminopeptidase 1	ENSP00000263735	Tumor-associated calcium signal transducer 1 precursor (Major gastrointestinal tumor-associated protein GA733-2) (Epithelial cell surface antigen) (Epithelial glycoprotein) (EGP) (Adenocarcinoma- associated antigen) (KSA) (KS 1/4 antigen) (Cell surface gl
PFI1005w	ADP-ribosylation factor-like protein, putative	ENSP00000337261	Rho guanine nucleotide exchange factor 1 (p115-RhoGEF) (p115RhoGEF) (115 kDa guanine nucleotide exchange factor) (Sub1.5).
PFL1855w	cell cycle control protein, putative	ENSP00000262633	Ensembl Family: AMBIGUOUS
PFD0810w	small GTP-binding protein sar1	ENSP00000352882	PREDICTED: plexin A4
PF13_0262	lysine--tRNA ligase	ENSP00000264161	Aspartyl-tRNA synthetase (EC 6.1.1.12) (Aspartate--tRNA ligase) (AspRS).
PFL1855w	cell cycle control protein, putative	ENSP00000014112	Polypyrimidine tract-binding protein 1 (PTB) (Heterogeneous nuclear ribonucleoprotein I) (hnRNP I) (57 kDa RNA-binding protein PPTB-1).
PFI0875w	Heat shock protein	ENSP00000348128	Supervillin (Archvillin) (p205/p250).
PF11_0464	hypothetical protein	ENSP00000320493	Cdc42-interacting protein 4 (Thyroid receptor interacting protein 10) (TRIP-10).
PFL0280c	hypothetical protein	ENSP00000254810	Histone H3.3 (PP781).
PF14_0605	cyclin, putative	ENSP00000288135	Mast/stem cell growth factor receptor precursor (EC 2.7.1.112) (SCFR) (Proto-oncogene tyrosine-protein kinase Kit) (c-kit) (CD117 antigen).
PFE0865c	splicing factor, putative	ENSP00000353538	Ensembl Family: UNKNOWN
PFC0640w	CSP and TRAP-related protein (CTRP)	ENSP00000215539	Insulin-like growth factor binding protein complex acid labile chain precursor (ALS).
MAL8P1.126	serine protease, putative	ENSP00000348795	Squamous cell carcinoma antigen 1 (SCCA-1) (Protein T4-A).
PF11_0162	falcipain-3	ENSP00000265029	Fetuin-B precursor (IRL685) (16G2).
PF10_0373	hypothetical protein	ENSP00000301068	Ras homolog enriched in brain like 1
PF14_0407	hypothetical protein	ENSP00000260746	ADP-ribosylation factor-like protein 3.
PFE0665c	GTP-binding protein, putative	ENSP00000287600	Retinal rod rhodopsin-sensitive cGMP 3',5'-cyclic phosphodiesterase delta-subunit (EC 3.1.4.17) (GMP-PDE delta) (p17 protein).
MAL7P1.132	hypothetical protein	ENSP00000261900	Cyclin T1 (Cyclin T) (CycT1).
PF11_0183	GTP-binding nuclear protein ran/tc4	ENSP00000261574	Importin beta-3 (Karyopherin beta-3) (Ran-binding protein 5) (RanBP5).
PF11_0174	dipeptidyl aminopeptidase 1	ENSP00000265029	Fetuin-B precursor (IRL685) (16G2).
PF11_0047	hypothetical protein	ENSP00000348128	Supervillin (Archvillin) (p205/p250).
PFD0250c	hypothetical protein	ENSP00000302621	Leucine-rich alpha-2-glycoprotein precursor (LRG).
PF13_0141	L-lactate dehydrogenase	ENSP00000323353	ubiquitin-conjugating enzyme E2-like
PF07_0072	calmodulin-domain protein kinase, putative	ENSP00000261900	Cyclin T1 (Cyclin T) (CycT1).
PF11_0329	hypothetical protein	ENSP00000316357	Probable ubiquitin carboxyl-terminal hydrolase FAF-X (EC 3.1.2.15) (Ubiquitin thiolesterase FAF-X) (Ubiquitin-specific processing protease FAF-X) (Deubiquitinating enzyme FAF-X) (Fat facets protein related, X-linked) (Ubiquitin-specific protease 9, X chro
PFD0810w	small GTP-binding protein sar1	ENSP00000219409	Protein disulfide-isomerase A2 precursor (EC 5.3.4.1) (PDIp).
PF11_0161	falcipain-2 precursor, putative	ENSP00000264474	Cystatin A (Stefin A) (Cystatin AS).
PF10_0084	tubulin beta chain, putative	ENSP00000318197	similar to alpha tubulin
PFL0720w	hypothetical protein	ENSP00000307843	Multiple EGF-like-domain protein 7 precursor (Multiple epidermal growth factor-like-domain protein 7) (Vascular endothelial statin) (VE-statin) (NOTCH4-like protein) (ZNEU1) (UNQ187/PRO1449).
PF10_0041	U5 small nuclear ribonuclear protein, putative	ENSP00000264839	Regulating synaptic membrane exocytosis protein 1 (Rab3-interacting molecule 1) (RIM 1).
PFA0525w	transcription initiation factor TFIIB, putative	ENSP00000158166	Calcium/calmodulin-dependent protein kinase kinase 1 (EC 2.7.1.37) (Calcium/calmodulin-dependent protein kinase kinase alpha) (CaM-kinase kinase alpha) (CaM-KK alpha) (CaMKK alpha) (CaMKK 1) (CaM-kinase IV kinase).
PFL0720w	hypothetical protein	ENSP00000350630	tolloid-like 2
PFI1280c	protein kinase, putative	ENSP00000256925	CDK5 and ABL1 enzyme substrate 1 (Interactor with CDK3 1) (Ik3-1).
MAL8P1.126	serine protease, putative	ENSP00000282470	SPARC-like protein 1 precursor (High endothelial venule protein) (Hevin) (MAST 9).
PF10_0373	hypothetical protein	ENSP00000285735	Rho-related GTP-binding protein RhoC (H9).
PF11_0174	dipeptidyl aminopeptidase 1	ENSP00000264474	Cystatin A (Stefin A) (Cystatin AS).
PFL0585w	PfpUB Plasmodium falciparum polyubiquitin	ENSP00000296257	Sentrin-specific protease 2 (EC 3.4.22.-) (Sentrin/SUMO-specific protease SENP2) (SMT3-specific isopeptidase 2) (Smt3ip2) (Axam2).
MAL8P1.40	RNA-binding protein, putative	ENSP00000353538	Ensembl Family: UNKNOWN
PFA0525w	transcription initiation factor TFIIB, putative	ENSP00000323216	Activated CDC42 kinase 1 (EC 2.7.1.112) (ACK-1).
MAL13P1.337	Skp1 family protein, putative	ENSP00000266087	F-box only protein 7.
PFA0525w	transcription initiation factor TFIIB, putative	ENSP00000215832	Mitogen-activated protein kinase 1 (EC 2.7.1.37) (Extracellular signal-regulated kinase 2) (ERK-2) (Mitogen-activated protein kinase 2) (MAP kinase 2) (MAPK 2) (p42-MAPK) (ERT1).
PF14_0441	pyruvate dehydrogenase E1 beta subunit	ENSP00000269980	2-oxoisovalerate dehydrogenase alpha subunit, mitochondrial precursor (EC 1.2.4.4) (Branched-chain alpha-keto acid dehydrogenase E1 component alpha chain) (BCKDH E1-alpha) (BCKDE1A).
PFI0335w	hypothetical protein	ENSP00000314029	Sentrin-specific protease 3 (EC 3.4.22.-) (Sentrin/SUMO-specific protease SENP3) (SUMO-1 specific protease 3).
PF11_0381	subtilisin-like protease 2	ENSP00000305334	follistatin-like 5
PFD0810w	small GTP-binding protein sar1	ENSP00000354561	Intersectin 2 (SH3 domain-containing protein 1B) (SH3P18) (SH3P18-like WASP associated protein).
PF14_0124	actin II	ENSP00000246069	Destrin (Actin-depolymerizing factor) (ADF).
PFE0255w	actin-related protein, putative	ENSP00000341375	Adseverin (Scinderin).
PFE0690c	Rab1 protein	ENSP00000354975	RasGEF domain family, member 1A
PFL1855w	cell cycle control protein, putative	ENSP00000264447	zinc finger, matrin-like
PF11_0114	actin, putative	ENSP00000239940	Profilin-2 (Profilin II).
PFL1855w	cell cycle control protein, putative	ENSP00000323691	43 kDa protein
PF08_0045	2-oxoglutarate dehydrogenase e1 component	ENSP00000217905	Transketolase-like 1 (EC 2.2.1.1) (Transketolase 2) (TK 2) (Transketolase related protein).
PF14_0407	hypothetical protein	ENSP00000302085	Ras-related protein Rab-24.
PF08_0129	protein phosphatase, putative	ENSP00000262726	CAP-binding protein complex interacting protein 1 isoform b
PFI1170c	Thioredoxin reductase	ENSP00000221130	Glutathione reductase, mitochondrial precursor (EC 1.8.1.7) (GR) (GRase).
PFE0285c	ubiquitin-like protein, putative	ENSP00000260187	Ubiquitin carboxyl-terminal hydrolase 2 (EC 3.1.2.15) (Ubiquitin thiolesterase 2) (Ubiquitin-specific processing protease 2) (Deubiquitinating enzyme 2) (41 kDa ubiquitin-specific protease).
PF14_0407	hypothetical protein	ENSP00000338611	ADP-ribosylation factor 7 (PRO2667).
PF08_0129	protein phosphatase, putative	ENSP00000239118	Kv channel interacting protein 2 isoform 1
PF10_0314	asparagine-rich antigen	ENSP00000338934	Ezrin (p81) (Cytovillin) (Villin 2).
PF11_0242	asparagine-rich protein	ENSP00000320580	Serine/threonine protein phosphatase 2B catalytic subunit, alpha isoform (EC 3.1.3.16) (Calmodulin-dependent calcineurin A subunit, alpha isoform) (CAM-PRP catalytic subunit).
PF08_0054	heat shock 70 kDa protein	ENSP00000288699	Dihydropyrimidinase related protein-5 (DRP-5) (ULIP6 protein) (Collapsin response mediator protein-5) (CRMP-5) (CRMP3-associated molecule) (CRAM).
PFD1135c	hypothetical protein	ENSP00000287840	Pro-neuregulin-1 precursor (Pro-NRG1) [Contains: Neuregulin-1 (Neu differentiation factor) (Heregulin) (HRG) (Breast cancer cell differentiation factor p45) (Acetylcholine receptor inducing activity) (ARIA) (Sensory and motor neuron-derived factor) (Glial
PFD0750w	nuclear cap-binding protein, putative	ENSP00000221943	Ensembl Family: MUS MUSCULUS ADULT MALE CDNA PRODUCT:HYPOTHETICAL RNI STRUCTURE CONTAINING PROTEIN
PFE0665c	GTP-binding protein, putative	ENSP00000275037	Regulating synaptic membrane exocytosis protein 1 (Rab3-interacting molecule 1) (RIM 1).
PF10_0041	U5 small nuclear ribonuclear protein, putative	ENSP00000219409	Protein disulfide-isomerase A2 precursor (EC 5.3.4.1) (PDIp).
PF10_0114	DNA repair protein RAD23, putative	ENSP00000296257	Sentrin-specific protease 2 (EC 3.4.22.-) (Sentrin/SUMO-specific protease SENP2) (SMT3-specific isopeptidase 2) (Smt3ip2) (Axam2).
PFE0225w	3-methyl-2-oxobutanoate dehydrogenase (lipoamide), putative	ENSP00000217905	Transketolase-like 1 (EC 2.2.1.1) (Transketolase 2) (TK 2) (Transketolase related protein).
PF14_0630	protein serine/threonine phosphatase	ENSP00000354068	Protein phosphatase 1 regulatory subunit 12A (Myosin phosphatase targeting subunit 1) (Myosin phosphatase target subunit 1) (Protein phosphatase myosin-binding subunit).
PF14_0167	hypothetical protein	ENSP00000326042	Tubulin alpha-2 chain (Alpha-tubulin 2).
MAL8P1.125	tyrosyl-tRNA synthetase, putative	ENSP00000157812	26S protease regulatory subunit 6B (MIP224) (MB67 interacting protein) (TAT-binding protein-7) (TBP-7).
PF08_0019	guanine nucleotide-binding protein, putative	ENSP00000259467	Phosducin-like protein (PHLP).
PFE0690c	Rab1 protein	ENSP00000310827	DAB2 interacting protein
PFI1505c	hypothetical protein	ENSP00000219409	Protein disulfide-isomerase A2 precursor (EC 5.3.4.1) (PDIp).
MAL13P1.337	Skp1 family protein, putative	ENSP00000265651	F-box only protein 3.
PFE0665c	GTP-binding protein, putative	ENSP00000263879	Son of sevenless protein homolog 1 (SOS-1).
PFC0385c	serine/threonine protein kinase, putative	ENSP00000354218	RelA-associated inhibitor (Inhibitor of ASPP protein) (Protein iASPP) (PPP1R13B-like protein).
PF10_0373	hypothetical protein	ENSP00000301043	Ras-related protein Rab-34 (Rab-39) (Ras-related protein Rah).
PFA0525w	transcription initiation factor TFIIB, putative	ENSP00000294261	Ribosomal protein S6 kinase alpha 4 (EC 2.7.1.37) (Nuclear mitogen-and stress-activated protein kinase-2) (90 kDa ribosomal protein S6 kinase 4) (Ribosomal protein kinase B) (RSKB).
PF11_0060	hypothetical protein	ENSP00000269598	FK506 binding protein 10 precursor (EC 5.2.1.8) (Peptidyl-prolyl cis- trans isomerase) (PPIase) (Rotamase) (65 kDa FK506-binding protein) (FKBP65) (Immunophilin FKBP65).
PFE0625w	GTPase, putative	ENSP00000339729	Fascin (Singed-like protein) (55 kDa actin bundling protein) (p55).
PF08_0129	protein phosphatase, putative	ENSP00000261475	Ensembl Family: AMBIGUOUS
PFI0180w	alpha tubulin	ENSP00000328808	50 kDa protein
PFE0355c	serine protease belonging to subtilisin family, putative	ENSP00000181383	plasma carboxypeptidase B2 isoform b
PFD0810w	small GTP-binding protein sar1	ENSP00000216366	Adapter-related protein complex 4 sigma 1 subunit (Sigma subunit of AP-4) (AP-4 adapter complex sigma subunit).
PFC0105w	serine/threonine protein kinase, putative	ENSP00000315743	Cyclin G2.
MAL13P1.164	elongation factor tu, putative	ENSP00000264839	Regulating synaptic membrane exocytosis protein 1 (Rab3-interacting molecule 1) (RIM 1).
PFA0525w	transcription initiation factor TFIIB, putative	ENSP00000351995	Tyrosine-protein kinase receptor UFO precursor (EC 2.7.1.112) (AXL oncogene).
MAL13P1.164	elongation factor tu, putative	ENSP00000219409	Protein disulfide-isomerase A2 precursor (EC 5.3.4.1) (PDIp).
PF14_0407	hypothetical protein	ENSP00000346169	Septin 6.
PFC0385c	serine/threonine protein kinase, putative	ENSP00000261018	Abl-interactor 2 (Abelson interactor 2) (Abi-2) (Abl binding protein 3) (AblBP3) (Arg binding protein 1) (ArgBP1).
PF08_0129	protein phosphatase, putative	ENSP00000272298	Calmodulin (CaM).
PF08_0054	heat shock 70 kDa protein	ENSP00000260403	Ensembl Family: AMBIGUOUS
PFI0875w	Heat shock protein	ENSP00000239940	Profilin-2 (Profilin II).
PF10_0041	U5 small nuclear ribonuclear protein, putative	ENSP00000354097	Ral guanine nucleotide dissociation stimulator-like 1 (RalGDS-like 1).
PF11_0400	hypothetical protein	ENSP00000248564	Guanine nucleotide-binding protein G(I)/G(S)/G(O) gamma-11 subunit.
PF11_0060	hypothetical protein	ENSP00000310935	FK506-binding protein 2 precursor (EC 5.2.1.8) (Peptidyl-prolyl cis- trans isomerase) (PPIase) (Rotamase) (13 kDa FKBP) (FKBP-13).
PFD0810w	small GTP-binding protein sar1	ENSP00000293748	Zinc finger and BTB domain containing protein 9.
PF14_0474	hypothetical protein	ENSP00000253815	Ubiquitin-conjugating enzyme E2 D2 (EC 6.3.2.19) (Ubiquitin-protein ligase D2) (Ubiquitin carrier protein D2) (Ubiquitin-conjugating enzyme E2-17 kDa 2) (E2(17)KB 2).
MAL13P1.264	hypothetical protein	ENSP00000259467	Phosducin-like protein (PHLP).
PF11_0183	GTP-binding nuclear protein ran/tc4	ENSP00000275037	Regulating synaptic membrane exocytosis protein 1 (Rab3-interacting molecule 1) (RIM 1).
PFI1275w	protein kinase, putative	ENSP00000256897	Cyclin H (MO15-associated protein) (p37) (p34).
PFL2215w	actin	ENSP00000324573	Flightless-I protein homolog.
PFA0525w	transcription initiation factor TFIIB, putative	ENSP00000348376	Serine/threonine-protein kinase tousled-like 1 (EC 2.7.1.37) (Tousled- like kinase 1) (PKU-beta).
PF14_0027	ribosomal S27a, putative	ENSP00000254181	Ubiquitin carboxyl-terminal hydrolase 29 (EC 3.1.2.15) (Ubiquitin thiolesterase 29) (Ubiquitin-specific processing protease 29) (Deubiquitinating enzyme 29).
PF10_0373	hypothetical protein	ENSP00000327116	EH-domain containing protein 3.
MAL8P1.126	serine protease, putative	ENSP00000298841	Kallistatin precursor (Kallikrein inhibitor) (Protease inhibitor 4).
MAL13P1.79	hypothetical protein	ENSP00000334448	Guanine nucleotide-binding protein G(I)/G(S)/G(O) gamma-2 subunit (G gamma-I).
PFI1565w	conserved protein	ENSP00000263238	Actin-like protein 3 (Actin-related protein 3).
PFL2215w	actin	ENSP00000316999	CMP-N-acetylneuraminate-beta-1,4-galactoside alpha-2,3- sialyltransferase (EC 2.4.99.6) (N-acetyllactosaminide alpha-2,3- sialyltransferase) (Gal beta-1,3(4) GlcNAc alpha-2,3 sialyltransferase) (ST3N) (ST3GalIII) (Sialyltransferase 6).
PFL2215w	actin	ENSP00000321058	Twinfilin 1 (A6 protein) (Protein tyrosine kinase 9).
PFC0385c	serine/threonine protein kinase, putative	ENSP00000221478	RelA-associated inhibitor (Inhibitor of ASPP protein) (Protein iASPP) (PPP1R13B-like protein).
PFD1135c	hypothetical protein	ENSP00000305714	Bone morphogenetic protein 1 precursor (EC 3.4.24.19) (BMP-1) (Procollagen C-proteinase) (PCP) (Mammalian tolloid protein) (mTld).
PF13_0350	signal recognition particle receptor alpha subunit, putative	ENSP00000303968	Ras GTPase-activating protein 4 (RasGAP-activating-like protein 2) (Calcium-promoted Ras inactivator).
PFD0810w	small GTP-binding protein sar1	ENSP00000314787	Rho/Rac guanine nucleotide exchange factor 2 (GEF-H1 protein) (Proliferating cell nucleolar antigen p40).
PFE0285c	ubiquitin-like protein, putative	ENSP00000346437	APG7 autophagy 7-like
PFI1590c	hypothetical protein	ENSP00000246747	Sorting nexin 15.
PF14_0604	hypothetical protein	ENSP00000345289	Poliovirus receptor related protein 1 precursor (Herpes virus entry mediator C) (HveC) (Nectin 1) (Herpesvirus Ig-like receptor) (HIgR) (CD111 antigen).
PFE1050w	adenosylhomocysteinase(S-adenosyl-L-homocyste ine hydrolase)	ENSP00000209665	Alcohol dehydrogenase class IV mu/sigma chain (EC 1.1.1.1) (Retinol dehydrogenase) (Gastric alcohol dehydrogenase).
PFD1135c	hypothetical protein	ENSP00000295400	Transforming growth factor alpha precursor (TGF-alpha) (EGF-like TGF) (ETGF) (TGF type 1).
PFE0690c	Rab1 protein	ENSP00000303192	Ral guanine nucleotide dissociation stimulator-like 1 (RalGDS-like 1).
MAL7P1.153	hypothetical protein	ENSP00000248444	Villin 1.
PF10_0046	hypothetical protein	ENSP00000287156	Ubiquitin-conjugating enzyme E2 L6 (EC 6.3.2.19) (Ubiquitin-protein ligase L6) (Ubiquitin carrier protein L6) (UbcH8) (Retinoic acid induced gene B protein) (RIG-B).
PFA0525w	transcription initiation factor TFIIB, putative	ENSP00000342838	Insulin receptor precursor (EC 2.7.1.112) (IR) (CD220 antigen).
PFL0630w	iron-sulfur subunit of succinate dehydrogenase	ENSP00000267436	Ensembl Family: AMBIGUOUS
PFD1135c	hypothetical protein	ENSP00000244869	Epiregulin precursor.
PF14_0124	actin II	ENSP00000239940	Profilin-2 (Profilin II).
PF11_0183	GTP-binding nuclear protein ran/tc4	ENSP00000349321	Transportin 2 (Karyopherin beta-2b).
PF14_0576	ubiquitin carboxyl-terminal hydrolase, putative	ENSP00000272317	Ubiquitin.
PFD0810w	small GTP-binding protein sar1	ENSP00000262940	Ras GTPase-activating protein 4 (RasGAP-activating-like protein 2) (Calcium-promoted Ras inactivator).
MAL13P1.264	hypothetical protein	ENSP00000294117	Guanine nucleotide-binding protein G(I)/G(S)/G(O) gamma-3 subunit.
PFD1050w	alpha-tubulin ii	ENSP00000259818	tubulin, beta polypeptide paralog
MAL8P1.126	serine protease, putative	ENSP00000217428	Kunitz-type protease inhibitor 3 (HKIB9) (Fragment).
PF10_0203	ADP-ribosylation factor	ENSP00000275037	Regulating synaptic membrane exocytosis protein 1 (Rab3-interacting molecule 1) (RIM 1).
PFI0820c	RNA-binding protein, putative	ENSP00000348708	Regulator of nonsense transcripts 2 (Nonsense mRNA reducing factor 2) (Up-frameshift suppressor 2 homolog) (hUpf2).
PF07_0083	hypothetical protein, conserved	ENSP00000348708	Regulator of nonsense transcripts 2 (Nonsense mRNA reducing factor 2) (Up-frameshift suppressor 2 homolog) (hUpf2).
PF14_0604	hypothetical protein	ENSP00000187910	Pregnancy-specific beta-1-glycoprotein 10 precursor (PSBG-10) (PSBG- 12).
PF11_0114	actin, putative	ENSP00000351379	Profilin-3 (Profilin III).
PFI1005w	ADP-ribosylation factor-like protein, putative	ENSP00000354097	Ral guanine nucleotide dissociation stimulator-like 1 (RalGDS-like 1).
PF10_0084	tubulin beta chain, putative	ENSP00000301071	Tubulin alpha-3 chain (Alpha-tubulin 3) (Tubulin B-alpha-1).
PF10_0373	hypothetical protein	ENSP00000256078	Transforming protein p21 (K-Ras 2) (Ki-Ras) (c-K-ras).
PFI0875w	Heat shock protein	ENSP00000340888	Gelsolin precursor (Actin-depolymerizing factor) (ADF) (Brevin) (AGEL).
PF13_0262	lysine--tRNA ligase	ENSP00000281038	Ensembl Family: AMBIGUOUS
PF14_0605	cyclin, putative	ENSP00000350403	PITSLRE serine/threonine-protein kinase CDC2L2 (EC 2.7.1.37) (Galactosyltransferase associated protein kinase p58/GTA) (Cell division cycle 2-like protein kinase 2) (CDK11).
PF08_0129	protein phosphatase, putative	ENSP00000341624	Kv channel interacting protein 2 isoform 1
PF14_0122	nuclear transport factor 2, putative	ENSP00000254675	GTP-binding nuclear protein Ran (GTPase Ran) (Ras-like protein TC4) (Androgen receptor-associated protein 24).
PF13_0070	branched-chain alpha keto-acid dehydrogenase, putative	ENSP00000307241	Pyruvate dehydrogenase E1 component beta subunit, mitochondrial precursor (EC 1.2.4.1) (PDHE1-B).
PFA0525w	transcription initiation factor TFIIB, putative	ENSP00000261798	Casein kinase I, alpha isoform (EC 2.7.1.-) (CKI-alpha) (CK1).
PF10_0373	hypothetical protein	ENSP00000245304	Ras-related protein Rap-2a (RbBP-30).
PFL2215w	actin	ENSP00000340888	Gelsolin precursor (Actin-depolymerizing factor) (ADF) (Brevin) (AGEL).
PF10_0203	ADP-ribosylation factor	ENSP00000254584	Arfaptin 2 (ADP-ribosylation factor interacting protein 2) (Partner of RAC1) (POR1 protein).
PFL0585w	PfpUB Plasmodium falciparum polyubiquitin	ENSP00000263311	Ubiquitin carboxyl-terminal hydrolase 35 (EC 3.1.2.15) (Ubiquitin thiolesterase 35) (Ubiquitin-specific processing protease 35) (Deubiquitinating enzyme 35).
MAL13P1.337	Skp1 family protein, putative	ENSP00000251547	F-box only protein 44 (F-box protein FBX30) (F-box/G-domain protein 3).
PFD1050w	alpha-tubulin ii	ENSP00000254675	GTP-binding nuclear protein Ran (GTPase Ran) (Ras-like protein TC4) (Androgen receptor-associated protein 24).
PF14_0604	hypothetical protein	ENSP00000261160	Contactin 1 precursor (Neural cell surface protein F3) (Glycoprotein gp135).
PFC0525c	glycogen synthase kinase, putative	ENSP00000295414	Ensembl Family: UNKNOWN
PF13_0201	sporozoite surface protein 2	ENSP00000215539	Insulin-like growth factor binding protein complex acid labile chain precursor (ALS).
PF14_0660	hypothetical protein	ENSP00000325361	Protein phosphatase 1 regulatory subunit 12A (Myosin phosphatase targeting subunit 1) (Myosin phosphatase target subunit 1) (Protein phosphatase myosin-binding subunit).
PF13_0346	ubiquitin/ribosomal fusion protein uba52 homologue, putative	ENSP00000263989	ubiquitin specific protease 34
PFL2215w	actin	ENSP00000355341	CMP-N-acetylneuraminate-beta-1,4-galactoside alpha-2,3- sialyltransferase (EC 2.4.99.6) (N-acetyllactosaminide alpha-2,3- sialyltransferase) (Gal beta-1,3(4) GlcNAc alpha-2,3 sialyltransferase) (ST3N) (ST3GalIII) (Sialyltransferase 6).
PF14_0027	ribosomal S27a, putative	ENSP00000316357	Probable ubiquitin carboxyl-terminal hydrolase FAF-X (EC 3.1.2.15) (Ubiquitin thiolesterase FAF-X) (Ubiquitin-specific processing protease FAF-X) (Deubiquitinating enzyme FAF-X) (Fat facets protein related, X-linked) (Ubiquitin-specific protease 9, X chro
PFD0450c	pre-mrna splicing factor, putative	ENSP00000327660	Putative ribosomal RNA methyltransferase 2 (EC 2.1.1.-) (rRNA (uridine-2'-O-)-methyltransferase).
PFA0525w	transcription initiation factor TFIIB, putative	ENSP00000330930	PREDICTED: similar to FLJ00269 protein
PF14_0605	cyclin, putative	ENSP00000303830	Insulin receptor precursor (EC 2.7.1.112) (IR) (CD220 antigen).
PF10_0203	ADP-ribosylation factor	ENSP00000264839	Regulating synaptic membrane exocytosis protein 1 (Rab3-interacting molecule 1) (RIM 1).
PFC0525c	glycogen synthase kinase, putative	ENSP00000274026	Cyclin A2 (Cyclin A).
PF08_0129	protein phosphatase, putative	ENSP00000260364	NADPH oxidase, EF hand calcium-binding domain 5
MAL8P1.126	serine protease, putative	ENSP00000351796	Amyloid beta A4 protein precursor (APP) (ABPP) (Alzheimer's disease amyloid protein) (Cerebral vascular amyloid peptide) (CVAP) (Protease nexin-II) (PN-II) (APPI) (PreA4) [Contains: Soluble APP-alpha (S-APP- alpha); Soluble APP-beta (S-APP-beta); C99; Bet
PFC0855w	ubiquitin-conjugating enzyme, putative	ENSP00000273480	RING-box protein 2 (Rbx2) (RING finger protein 7) (Regulator of cullins 2) (CKII beta-binding protein 1) (CKBBP1) (Sensitive to apoptosis gene protein).
PF11_0381	subtilisin-like protease 2	ENSP00000282470	SPARC-like protein 1 precursor (High endothelial venule protein) (Hevin) (MAST 9).
PF14_0407	hypothetical protein	ENSP00000282606	GTP-binding protein SAR1b (GTBPB).
PF10_0373	hypothetical protein	ENSP00000249071	Ras-related C3 botulinum toxin substrate 2 (p21-Rac2) (Small G protein) (GX).
PFA0525w	transcription initiation factor TFIIB, putative	ENSP00000340373	Dual-specificity tyrosine-phosphorylation regulated kinase 1A (EC 2.7.1.-) (Protein kinase minibrain homolog) (MNBH) (HP86) (Dual specificity YAK1-related kinase).
PFA0525w	transcription initiation factor TFIIB, putative	ENSP00000257963	Serine/threonine-protein kinase receptor R2 precursor (EC 2.7.1.37) (SKR2) (Activin type IB receptor) (ACTR-IB) (Activin receptor-like kinase 4) (ALK-4).
PF14_0605	cyclin, putative	ENSP00000305777	Casein kinase I, gamma 1 isoform (EC 2.7.1.-) (CKI-gamma 1).
PFD1135c	hypothetical protein	ENSP00000354910	Pro-neuregulin-2 precursor (Pro-NRG2) [Contains: Neuregulin-2 (NRG-2) (Neural-and thymus-derived activator for ERBB kinases) (NTAK) (Divergent of neuregulin 1) (DON-1)].
PF14_0407	hypothetical protein	ENSP00000320516	EH-domain containing protein 1 (Testilin) (hPAST1).
PFL1290w	hypothetical protein	ENSP00000259467	Phosducin-like protein (PHLP).
PFD1050w	alpha-tubulin ii	ENSP00000248151	Tubulin beta-4q chain.
PFL1855w	cell cycle control protein, putative	ENSP00000352162	ELAV-like protein 3 (Hu-antigen C) (HuC) (Paraneoplastic cerebellar degeneration-associated antigen) (Paraneoplastic limbic encephalitis antigen 21).
PFD1135c	hypothetical protein	ENSP00000264187	Nidogen precursor (Entactin).
PFC0385c	serine/threonine protein kinase, putative	ENSP00000256925	CDK5 and ABL1 enzyme substrate 1 (Interactor with CDK3 1) (Ik3-1).
PFL1855w	cell cycle control protein, putative	ENSP00000333504	Ensembl Family: HETEROGENEOUS NUCLEAR RIBONUCLEOPROTEIN
MAL13P1.164	elongation factor tu, putative	ENSP00000228945	Rho GDP-dissociation inhibitor 2 (Rho GDI 2) (Rho-GDI beta) (Ly-GDI).
PFC0365w	conserved protein, putative	ENSP00000231487	S-phase kinase-associated protein 1A (Cyclin A/CDK2-associated protein p19) (p19A) (p19skp1) (RNA polymerase II elongation factor-like protein) (Organ of Corti protein 2) (OCP-II protein) (OCP-2) (Transcription elongation factor B) (SIII).
MAL13P1.337	Skp1 family protein, putative	ENSP00000353794	F-box and leucine-rich repeat protein 22
PFC0385c	serine/threonine protein kinase, putative	ENSP00000339007	Growth factor receptor-bound protein 2 (GRB2 adapter protein) (SH2/SH3 adapter GRB2) (Ash protein).
PF11_0165	falcipain 2 precursor	ENSP00000349677	Testican-3 precursor (SPARC/osteonectin, CWCV, and Kazal-like domains proteoglycan 3).
PFC0385c	serine/threonine protein kinase, putative	ENSP00000261254	G1/S-specific cyclin D2.
PFL0720w	hypothetical protein	ENSP00000335488	EGF-like module containing mucin-like hormone receptor-like 4 precursor (G-protein coupled receptor 127) (Fragment).
PFL0720w	hypothetical protein	ENSP00000265171	Pro-epidermal growth factor precursor (EGF) [Contains: Epidermal growth factor (Urogastrone)].
PF11_0171	hypothetical protein	ENSP00000248564	Guanine nucleotide-binding protein G(I)/G(S)/G(O) gamma-11 subunit.
PF10_0373	hypothetical protein	ENSP00000302833	GTPase, IMAP family member 1 (Immunity-associated protein 1) (hIMAP1).
PFL0585w	PfpUB Plasmodium falciparum polyubiquitin	ENSP00000282344	Ubiquitin carboxyl-terminal hydrolase 12 (EC 3.1.2.15) (Ubiquitin thiolesterase 12) (Ubiquitin-specific processing protease 12) (Deubiquitinating enzyme 12) (Ubiquitin hydrolyzing enzyme 1).
PFL2215w	actin	ENSP00000216714	DNA-(apurinic or apyrimidinic site) lyase (EC 4.2.99.18) (AP endonuclease 1) (APEX nuclease) (APEN) (REF-1 protein).
PF14_0605	cyclin, putative	ENSP00000302530	Mitotic checkpoint serine/threonine-protein kinase BUB1 (EC 2.7.1.37) (hBUB1) (BUB1A).
MAL13P1.343	proteasome regulatory subunit, putative	ENSP00000320946	Ensembl Family: AMBIGUOUS
PFE0690c	Rab1 protein	ENSP00000264837	Regulating synaptic membrane exocytosis protein 1 (Rab3-interacting molecule 1) (RIM 1).
PFE0355c	serine protease belonging to subtilisin family, putative	ENSP00000274565	Esophagus cancer-related gene-2 protein precursor (ECRG-2) (UNQ745/PRO1474).
PFE1130w	hypothetical protein	ENSP00000307843	Multiple EGF-like-domain protein 7 precursor (Multiple epidermal growth factor-like-domain protein 7) (Vascular endothelial statin) (VE-statin) (NOTCH4-like protein) (ZNEU1) (UNQ187/PRO1449).
PF08_0085	ubiquitin-conjugating enzyme, putative	ENSP00000262563	CCR4-NOT transcription complex subunit 4 (EC 6.3.2.-) (E3 ubiquitin protein ligase CNOT4) (CCR4-associated factor 4) (Potential transcriptional repressor NOT4Hp).
PFE0255w	actin-related protein, putative	ENSP00000348128	Supervillin (Archvillin) (p205/p250).
PF08_0129	protein phosphatase, putative	ENSP00000288861	PREDICTED: similar to Calcium and integrin-binding protein 1 (Calmyrin) (DNA-PKcs interacting protein) (Kinase interacting protein) (KIP) (CIB)
PF13_0141	L-lactate dehydrogenase	ENSP00000233114	Malate dehydrogenase, cytoplasmic (EC 1.1.1.37).
PF11_0114	actin, putative	ENSP00000257861	Advillin (p92).
PF14_0604	hypothetical protein	ENSP00000299333	Sodium channel beta-3 subunit precursor.
PFC0845c	ubiquitin--protein ligase, putative	ENSP00000265348	Cullin homolog 7 (CUL-7).
PF08_0054	heat shock 70 kDa protein	ENSP00000259075	TRAF family member-associated NF-kappa-B activator (TRAF-interacting protein) (I-TRAF).
PFE0690c	Rab1 protein	ENSP00000303968	Ras GTPase-activating protein 4 (RasGAP-activating-like protein 2) (Calcium-promoted Ras inactivator).
PFE0355c	serine protease belonging to subtilisin family, putative	ENSP00000256084	Serine protease inhibitor Kazal-type 5 precursor (Lympho-epithelial Kazal-type related inhibitor) (LEKTI) [Contains: Hemofiltrate peptide HF6478; Hemofiltrate peptide HF7665].
PFD1135c	hypothetical protein	ENSP00000263816	Low-density lipoprotein receptor-related protein 2 precursor (Megalin) (Glycoprotein 330) (gp330).
PFD1135c	hypothetical protein	ENSP00000289409	Pro-neuregulin-2 precursor (Pro-NRG2) [Contains: Neuregulin-2 (NRG-2) (Neural-and thymus-derived activator for ERBB kinases) (NTAK) (Divergent of neuregulin 1) (DON-1)].
PFL1855w	cell cycle control protein, putative	ENSP00000322016	fuse-binding protein-interacting repressor isoform b
PF14_0407	hypothetical protein	ENSP00000304565	Ras-related protein Rab-31 (Rab-22B).
PF10_0155	enolase	ENSP00000348838	Ubiquitin-conjugating enzyme E2 C (EC 6.3.2.19) (Ubiquitin-protein ligase C) (Ubiquitin carrier protein C) (UbcH10).
PFD1135c	hypothetical protein	ENSP00000335488	EGF-like module containing mucin-like hormone receptor-like 4 precursor (G-protein coupled receptor 127) (Fragment).
PFI1565w	conserved protein	ENSP00000295137	Actin, gamma-enteric smooth muscle (Smooth muscle gamma actin) (Alpha- actin 3).
PFL2215w	actin	ENSP00000248444	Villin 1.
PF14_0604	hypothetical protein	ENSP00000284548	obscurin, cytoskeletal calmodulin and titin-interacting RhoGEF
PF08_0129	protein phosphatase, putative	ENSP00000234310	Calcineurin B subunit isoform 1 (Protein phosphatase 2B regulatory subunit 1) (Protein phosphatase 3 regulatory subunit B alpha isoform 1).
PF07_0072	calmodulin-domain protein kinase, putative	ENSP00000295926	cyclin L1
PFI0875w	Heat shock protein	ENSP00000260403	Ensembl Family: AMBIGUOUS
PF13_0304	elongation factor 1 alpha	ENSP00000293748	Zinc finger and BTB domain containing protein 9.
PF14_0407	hypothetical protein	ENSP00000272217	ADP-ribosylation factor-like 10B
PFA0525w	transcription initiation factor TFIIB, putative	ENSP00000351629	cell division cycle 2-like 1 (PITSLRE proteins) isoform 2
MAL8P1.126	serine protease, putative	ENSP00000345395	papilin
PF10_0046	hypothetical protein	ENSP00000303709	Ubiquitin-conjugating enzyme E2 E1 (EC 6.3.2.19) (Ubiquitin-protein ligase E1) (Ubiquitin carrier protein E1) (UbcH6).
PFD1135c	hypothetical protein	ENSP00000287842	Pro-neuregulin-1 precursor (Pro-NRG1) [Contains: Neuregulin-1 (Neu differentiation factor) (Heregulin) (HRG) (Breast cancer cell differentiation factor p45) (Acetylcholine receptor inducing activity) (ARIA) (Sensory and motor neuron-derived factor) (Glial
PF11_0242	asparagine-rich protein	ENSP00000289963	Serine/threonine protein phosphatase 2B catalytic subunit, gamma isoform (EC 3.1.3.16) (Calmodulin-dependent calcineurin A subunit, gamma isoform) (Calcineurin, testis-specific catalytic subunit) (CAM- PRP catalytic subunit).
PF10_0373	hypothetical protein	ENSP00000222120	Ras-related protein Rab-3D.
PF11_0329	hypothetical protein	ENSP00000327703	Ubiquitin-specific protease 17-like protein.
PFD1135c	hypothetical protein	ENSP00000265171	Pro-epidermal growth factor precursor (EGF) [Contains: Epidermal growth factor (Urogastrone)].
PFC0640w	CSP and TRAP-related protein (CTRP)	ENSP00000344470	Ensembl Family: LEUCINE RICH REPEAT
PF11_0381	subtilisin-like protease 2	ENSP00000352936	Serine protease inhibitor Kazal-type 5 precursor (Lympho-epithelial Kazal-type related inhibitor) (LEKTI) [Contains: Hemofiltrate peptide HF6478; Hemofiltrate peptide HF7665].
PFL0470w	hypothetical protein	ENSP00000248564	Guanine nucleotide-binding protein G(I)/G(S)/G(O) gamma-11 subunit.
PFD1135c	hypothetical protein	ENSP00000331831	Growth-arrest-specific protein 6 precursor (GAS-6).
MAL13P1.76	hypothetical protein	ENSP00000302621	Leucine-rich alpha-2-glycoprotein precursor (LRG).
PF13_0304	elongation factor 1 alpha	ENSP00000219409	Protein disulfide-isomerase A2 precursor (EC 5.3.4.1) (PDIp).
PFL2050w	hypothetical protein	ENSP00000246166	Protein farnesyltransferase beta subunit (EC 2.5.1.58) (CAAX farnesyltransferase beta subunit) (RAS proteins prenyltransferase beta) (FTase-beta).
PF10_0314	asparagine-rich antigen	ENSP00000353408	Moesin (Membrane-organizing extension spike protein).
PFE0690c	Rab1 protein	ENSP00000341905	PREDICTED: hypothetical protein FLJ21438
PFE0690c	Rab1 protein	ENSP00000264400	RasGEF domain family, member 1B
PF10_0196	cytoplasmic dynein intermediate chain, putative	ENSP00000259467	Phosducin-like protein (PHLP).
PFI1565w	conserved protein	ENSP00000224784	Actin, aortic smooth muscle (Alpha-actin 2).
PFE0690c	Rab1 protein	ENSP00000218004	NTF2-related export protein 2 (p15-2 protein) (DC9) (BM-025).
PF10_0373	hypothetical protein	ENSP00000304565	Ras-related protein Rab-31 (Rab-22B).
PF10_0373	hypothetical protein	ENSP00000244040	Ras-related protein Rab-22A (Rab-22).
PFA0525w	transcription initiation factor TFIIB, putative	ENSP00000341083	Atrial natriuretic peptide receptor B precursor (ANP-B) (ANPRB) (GC-B) (Guanylate cyclase) (EC 4.6.1.2) (NPR-B) (Atrial natriuretic peptide B-type receptor).
PF14_0027	ribosomal S27a, putative	ENSP00000294383	Ubiquitin carboxyl-terminal hydrolase 24 (EC 3.1.2.15) (Ubiquitin thiolesterase 24) (Ubiquitin-specific processing protease 24) (Deubiquitinating enzyme 24) (Fragment).
PF10_0084	tubulin beta chain, putative	ENSP00000318575	Tubulin alpha-8 chain (Alpha-tubulin 8).
MAL13P1.337	Skp1 family protein, putative	ENSP00000296933	F-box/WD-repeat protein 11 (F-box/WD-repeat protein 1B) (F-box and WD- repeats protein beta-TrCP2).
MAL13P1.337	Skp1 family protein, putative	ENSP00000292853	F-box only protein 27 (F-box/G-domain protein 5).
PF10_0320	hypothetical protein	ENSP00000287202	bruno-like 6, RNA binding protein
PF14_0027	ribosomal S27a, putative	ENSP00000260187	Ubiquitin carboxyl-terminal hydrolase 2 (EC 3.1.2.15) (Ubiquitin thiolesterase 2) (Ubiquitin-specific processing protease 2) (Deubiquitinating enzyme 2) (41 kDa ubiquitin-specific protease).
PF10_0073	hypothetical protein	ENSP00000244869	Epiregulin precursor.
PFA0525w	transcription initiation factor TFIIB, putative	ENSP00000336740	LIM domain kinase 1 (EC 2.7.1.37) (LIMK-1).
PFI0875w	Heat shock protein	ENSP00000288699	Dihydropyrimidinase related protein-5 (DRP-5) (ULIP6 protein) (Collapsin response mediator protein-5) (CRMP-5) (CRMP3-associated molecule) (CRAM).
PF08_0129	protein phosphatase, putative	ENSP00000261207	Protein phosphatase 1 regulatory subunit 12A (Myosin phosphatase targeting subunit 1) (Myosin phosphatase target subunit 1) (Protein phosphatase myosin-binding subunit).
PF11_0162	falcipain-3	ENSP00000264474	Cystatin A (Stefin A) (Cystatin AS).
PF13_0346	ubiquitin/ribosomal fusion protein uba52 homologue, putative	ENSP00000263311	Ubiquitin carboxyl-terminal hydrolase 35 (EC 3.1.2.15) (Ubiquitin thiolesterase 35) (Ubiquitin-specific processing protease 35) (Deubiquitinating enzyme 35).
MAL13P1.83	hypothetical protein	ENSP00000262187	GTP-binding protein Rheb (Ras homolog enriched in brain).
PFC0385c	serine/threonine protein kinase, putative	ENSP00000274026	Cyclin A2 (Cyclin A).
PF10_0373	hypothetical protein	ENSP00000339467	Rho-related GTP-binding protein RhoG.
PF11_0464	hypothetical protein	ENSP00000339007	Growth factor receptor-bound protein 2 (GRB2 adapter protein) (SH2/SH3 adapter GRB2) (Ash protein).
PFL0190w	ubiquitin-conjugating enzyme e2, putative	ENSP00000307031	Tripartite motif protein 5 (EC 6.3.2.-) (RING finger protein 88).
PFB0815w	protein kinase, putative	ENSP00000255465	Cyclin A1.
PFC0525c	glycogen synthase kinase, putative	ENSP00000255465	Cyclin A1.
PFL2215w	actin	ENSP00000246069	Destrin (Actin-depolymerizing factor) (ADF).
PFI0820c	RNA-binding protein, putative	ENSP00000221943	Ensembl Family: MUS MUSCULUS ADULT MALE CDNA PRODUCT:HYPOTHETICAL RNI STRUCTURE CONTAINING PROTEIN
PFI0875w	Heat shock protein	ENSP00000297029	Adseverin (Scinderin).
PFE0285c	ubiquitin-like protein, putative	ENSP00000296257	Sentrin-specific protease 2 (EC 3.4.22.-) (Sentrin/SUMO-specific protease SENP2) (SMT3-specific isopeptidase 2) (Smt3ip2) (Axam2).
PF10_0084	tubulin beta chain, putative	ENSP00000315759	tubulin, alpha-like 3
PF08_0129	protein phosphatase, putative	ENSP00000329686	Kv channel interacting protein 1
PFD0950w	ran binding protein 1	ENSP00000338934	Ezrin (p81) (Cytovillin) (Villin 2).
PF14_0630	protein serine/threonine phosphatase	ENSP00000325361	Protein phosphatase 1 regulatory subunit 12A (Myosin phosphatase targeting subunit 1) (Myosin phosphatase target subunit 1) (Protein phosphatase myosin-binding subunit).
PFA0145c	aspartyl-tRNA synthetase	ENSP00000264161	Aspartyl-tRNA synthetase (EC 6.1.1.12) (Aspartate--tRNA ligase) (AspRS).
PF10_0041	U5 small nuclear ribonuclear protein, putative	ENSP00000275037	Regulating synaptic membrane exocytosis protein 1 (Rab3-interacting molecule 1) (RIM 1).
PF10_0155	enolase	ENSP00000332698	Heat shock factor protein 1 (HSF 1) (Heat shock transcription factor 1) (HSTF 1).
PF10_0041	U5 small nuclear ribonuclear protein, putative	ENSP00000303192	Ral guanine nucleotide dissociation stimulator-like 1 (RalGDS-like 1).
PFE0665c	GTP-binding protein, putative	ENSP00000298694	Ensembl Family: UNKNOWN
PFL2215w	actin	ENSP00000354748	CMP-N-acetylneuraminate-beta-1,4-galactoside alpha-2,3- sialyltransferase (EC 2.4.99.6) (N-acetyllactosaminide alpha-2,3- sialyltransferase) (Gal beta-1,3(4) GlcNAc alpha-2,3 sialyltransferase) (ST3N) (ST3GalIII) (Sialyltransferase 6).
PFE0690c	Rab1 protein	ENSP00000309767	NACHT-, LRR- and PYD-containing protein 6 (PYRIN-containing APAF1-like protein 5).
PFI1590c	hypothetical protein	ENSP00000210187	Ras-related protein Rab-26.
PFE0225w	3-methyl-2-oxobutanoate dehydrogenase (lipoamide), putative	ENSP00000263035	dehydrogenase E1 and transketolase domain containing protein 1
PF14_0604	hypothetical protein	ENSP00000312535	leucine rich repeat and fibronectin type III domain containing 4
PF14_0407	hypothetical protein	ENSP00000323847	Ensembl Family: ADP RIBOSYLATION FACTOR
PF13_0141	L-lactate dehydrogenase	ENSP00000262542	hydroxysteroid dehydrogenase like 2
PFI1565w	conserved protein	ENSP00000260641	Actin-like protein 2 (Actin-related protein 2).
PF14_0224	PP1-like protein serine/threonine phosphatase	ENSP00000354068	Protein phosphatase 1 regulatory subunit 12A (Myosin phosphatase targeting subunit 1) (Myosin phosphatase target subunit 1) (Protein phosphatase myosin-binding subunit).
PF10_0203	ADP-ribosylation factor	ENSP00000264837	Regulating synaptic membrane exocytosis protein 1 (Rab3-interacting molecule 1) (RIM 1).
PF10_0155	enolase	ENSP00000261796	Interleukin-17B precursor (IL-17B) (Cytokine-like protein ZCYTO7) (Neuronal interleukin-17 related factor) (Interleukin-20) (IL-20) (UNQ516/PRO1031).
PFC0365w	conserved protein, putative	ENSP00000331708	S-phase kinase-associated protein 1A (Cyclin A/CDK2-associated protein p19) (p19A) (p19skp1) (RNA polymerase II elongation factor-like protein) (Organ of Corti protein 2) (OCP-II protein) (OCP-2) (Transcription elongation factor B) (SIII).
PFI1475w	merozoite surface protein 1, precursor	ENSP00000275493	Epidermal growth factor receptor precursor (EC 2.7.1.112) (Receptor tyrosine-protein kinase ErbB-1).
PFD1050w	alpha-tubulin ii	ENSP00000217133	Tubulin beta-1 chain.
PFE0665c	GTP-binding protein, putative	ENSP00000354561	Intersectin 2 (SH3 domain-containing protein 1B) (SH3P18) (SH3P18-like WASP associated protein).
PFI1275w	protein kinase, putative	ENSP00000262643	G1/S-specific cyclin E1.
PFL0970w	pre-mRNA splicing factor, putative	ENSP00000259467	Phosducin-like protein (PHLP).
PF10_0203	ADP-ribosylation factor	ENSP00000315662	Ensembl Family: AMBIGUOUS
PFB0150c	protein kinase, putative	ENSP00000265992	cyclin J
PFI1565w	conserved protein	ENSP00000326849	actin like protein
PFE0690c	Rab1 protein	ENSP00000339705	NTF2-related export protein 2 (p15-2 protein) (DC9) (BM-025).
PFI1275w	protein kinase, putative	ENSP00000295926	cyclin L1
PF11_0060	hypothetical protein	ENSP00000348493	FK506 binding protein 1C
PFB0335c	cysteine protease, putative	ENSP00000348630	SPARC related modular calcium-binding protein 2 precursor (Secreted modular calcium-binding protein 2) (SMOC-2) (Smooth muscle-associated protein 2) (SMAP-2) (MSTP117).
PF11_0400	hypothetical protein	ENSP00000300873	Guanine nucleotide-binding protein G(I)/G(S)/G(O) gamma-8 subunit (Gamma-9).
PFE0865c	splicing factor, putative	ENSP00000221943	Ensembl Family: MUS MUSCULUS ADULT MALE CDNA PRODUCT:HYPOTHETICAL RNI STRUCTURE CONTAINING PROTEIN
PF13_0262	lysine--tRNA ligase	ENSP00000355086	Ensembl Family: AMBIGUOUS
PF11_0114	actin, putative	ENSP00000297029	Adseverin (Scinderin).
PFI0550w	hypothetical protein	ENSP00000334962	Transmembrane protease, serine 6 (EC 3.4.21.-) (Matriptase-2).
PFI0875w	Heat shock protein	ENSP00000324573	Flightless-I protein homolog.
PF11_0183	GTP-binding nuclear protein ran/tc4	ENSP00000264839	Regulating synaptic membrane exocytosis protein 1 (Rab3-interacting molecule 1) (RIM 1).
PFI0180w	alpha tubulin	ENSP00000342399	Tubulin delta chain (Delta tubulin).
MAL7P1.139	mago nashi protein homolog, putative	ENSP00000269349	Probable ATP-dependent helicase DDX48 (DEAD-box protein 48) (Eukaryotic initiation factor 4A-like NUK-34) (Nuclear matrix protein 265) (hNMP 265) (Eukaryotic translation initiation factor 4A isoform 3).
PF11_0256	pyruvate dehydrogenase E1 component, alpha subunit	ENSP00000217905	Transketolase-like 1 (EC 2.2.1.1) (Transketolase 2) (TK 2) (Transketolase related protein).
PF10_0373	hypothetical protein	ENSP00000225973	Rho-related GTP-binding protein RhoN (Rho family GTPase 2) (Rnd2) (Rho7).
PF08_0129	protein phosphatase, putative	ENSP00000262103	Ensembl Family: MUS MUSCULUS ADULT MALE CDNA PRODUCT:HYPOTHETICAL EF HAND CONTAINING PROTEIN
PF10_0373	hypothetical protein	ENSP00000304376	Ras-related protein Rab-24.
PF11_0174	dipeptidyl aminopeptidase 1	ENSP00000349677	Testican-3 precursor (SPARC/osteonectin, CWCV, and Kazal-like domains proteoglycan 3).
PFD0810w	small GTP-binding protein sar1	ENSP00000347244	Intersectin 2 (SH3 domain-containing protein 1B) (SH3P18) (SH3P18-like WASP associated protein).
PFE0285c	ubiquitin-like protein, putative	ENSP00000219689	ubiquitin specific protease 31
PFE0690c	Rab1 protein	ENSP00000275037	Regulating synaptic membrane exocytosis protein 1 (Rab3-interacting molecule 1) (RIM 1).
PFE0255w	actin-related protein, putative	ENSP00000248444	Villin 1.
MAL8P1.126	serine protease, putative	ENSP00000305334	follistatin-like 5
PFE0285c	ubiquitin-like protein, putative	ENSP00000347042	APG7 autophagy 7-like
PF13_0350	signal recognition particle receptor alpha subunit, putative	ENSP00000354975	RasGEF domain family, member 1A
PF10_0314	asparagine-rich antigen	ENSP00000342830	Radixin.
PFL1170w	polyadenylate-binding protein, putative	ENSP00000264935	Centrosomal protein of 72 kDa (Cep72 protein).
PF11_0060	hypothetical protein	ENSP00000242209	FK506 binding protein 9 (EC 5.2.1.8) (Peptidyl-prolyl cis-trans isomerase) (PPIase) (Rotamase) (Fragment).
PFE1050w	adenosylhomocysteinase(S-adenosyl-L-homocyste ine hydrolase)	ENSP00000265512	Alcohol dehydrogenase class II pi chain precursor (EC 1.1.1.1).
PF14_0553	cysteine proteinase falcipain-1	ENSP00000264474	Cystatin A (Stefin A) (Cystatin AS).
PF10_0047	hypothetical protein	ENSP00000353538	Ensembl Family: UNKNOWN
PF14_0167	hypothetical protein	ENSP00000315759	tubulin, alpha-like 3
PFE0370c	subtilisin-like protease precursor, putative	ENSP00000305334	follistatin-like 5
MAL8P1.126	serine protease, putative	ENSP00000295546	Collagen alpha 3(VI) chain precursor.
PF10_0114	DNA repair protein RAD23, putative	ENSP00000263311	Ubiquitin carboxyl-terminal hydrolase 35 (EC 3.1.2.15) (Ubiquitin thiolesterase 35) (Ubiquitin-specific processing protease 35) (Deubiquitinating enzyme 35).
PF07_0112	proteasome subunit alpha type 5, putative	ENSP00000157812	26S protease regulatory subunit 6B (MIP224) (MB67 interacting protein) (TAT-binding protein-7) (TBP-7).
PFE0690c	Rab1 protein	ENSP00000352882	PREDICTED: plexin A4
PF10_0196	cytoplasmic dynein intermediate chain, putative	ENSP00000334448	Guanine nucleotide-binding protein G(I)/G(S)/G(O) gamma-2 subunit (G gamma-I).
PFI1475w	merozoite surface protein 1, precursor	ENSP00000267101	Receptor tyrosine-protein kinase erbB-3 precursor (EC 2.7.1.112) (c- erbB3) (Tyrosine kinase-type cell surface receptor HER3).
PF11_0309	hypothetical protein	ENSP00000307843	Multiple EGF-like-domain protein 7 precursor (Multiple epidermal growth factor-like-domain protein 7) (Vascular endothelial statin) (VE-statin) (NOTCH4-like protein) (ZNEU1) (UNQ187/PRO1449).
PFD0810w	small GTP-binding protein sar1	ENSP00000341905	PREDICTED: hypothetical protein FLJ21438
PF07_0092	hypothetical protein, conserved	ENSP00000259467	Phosducin-like protein (PHLP).
PF11_0174	dipeptidyl aminopeptidase 1	ENSP00000348630	SPARC related modular calcium-binding protein 2 precursor (Secreted modular calcium-binding protein 2) (SMOC-2) (Smooth muscle-associated protein 2) (SMAP-2) (MSTP117).
MAL13P1.337	Skp1 family protein, putative	ENSP00000326968	F-box only protein 9 (NY-REN-57 antigen) (Cross-immune reaction antigen 1).
