# Supplementary material for: Computational Prediction of Host-Parasite Protein Interactions between P. falciparum and H. sapiens
Source: PLoS One. 2011 Nov 17;6(11):e26960. doi: 10.1371/journal.pone.0026960 (PMC3219658; doi:10.1371/journal.pone.0026960)
Supplement: Table S2 — Negative training set including 1,136 interactions. (XLS) [file pone.0026960.s002.xls]

## Sheet: PFHS_pos.txt
Table S2: Negative training set including 1,136 interactions.
parasite protein	annotation	human protein	annotation
MAL7P1.18	hypothetical protein	ENSP00000309767	NACHT-, LRR- and PYD-containing protein 6 (PYRIN-containing APAF1-like protein 5).
PFE0370c	subtilisin-like protease precursor, putative	ENSP00000320516	EH-domain containing protein 1 (Testilin) (hPAST1).
PFL1290w	hypothetical protein	ENSP00000350630	tolloid-like 2
PF13_0044	carbamoyl phosphate synthetase, putative	ENSP00000053469	Guanylyl cyclase activating protein 1 (GCAP 1) (Guanylate cyclase activator 1A).
PFD0665c	26s proteasome aaa-ATPase subunit Rpt3, putative	ENSP00000262103	Ensembl Family: MUS MUSCULUS ADULT MALE CDNA PRODUCT:HYPOTHETICAL EF HAND CONTAINING PROTEIN
PF14_0496	hyothetical protein	ENSP00000348577	Ran GTPase-activating protein 1.
PF10_0320	hypothetical protein	ENSP00000003302	Ubiquitin carboxyl-terminal hydrolase 28 (EC 3.1.2.15) (Ubiquitin thiolesterase 28) (Ubiquitin-specific processing protease 28) (Deubiquitinating enzyme 28).
PFE0665c	GTP-binding protein, putative	ENSP00000327543	RAVER1
PFB0550w	peptide chain release factor subunit 1, putative	ENSP00000354376	Ras-related protein Rab-25 (CATX-8).
PFL1725w	ATP synthase beta chain, mitochondrial precursor, putative	ENSP00000302777	Tubulin beta-3 chain (Tubulin beta-III) (Tubulin beta-4).
PF14_0605	cyclin, putative	ENSP00000326731	CCR4-NOT transcription complex subunit 4 (EC 6.3.2.-) (E3 ubiquitin protein ligase CNOT4) (CCR4-associated factor 4) (Potential transcriptional repressor NOT4Hp).
PFF0995c	Merozoite surface protein 10, MSP10	ENSP00000347333	Signaling lymphocytic activation molecule precursor (IPO-3) (CD150 antigen) (CDw150).
PF07_0083	hypothetical protein, conserved	ENSP00000310686	F-box/WD-repeat protein 8 (F-box and WD-40 domain protein 8) (F-box only protein 29).
MAL8P1.40	RNA-binding protein, putative	ENSP00000245304	Ras-related protein Rap-2a (RbBP-30).
MAL13P1.35	u1 small nuclear ribonucleoprotein a, putative	ENSP00000353696	similar to RIKEN cDNA 2610307I21
PFE1290w	serine/threonine-protein kinase Nek1, putative	ENSP00000217182	Elongation factor 1-alpha 2 (EF-1-alpha-2) (Elongation factor 1 A-2) (eEF1A-2) (Statin S1).
PF13_0090	ADP-ribosylation factor, putative	ENSP00000262103	Ensembl Family: MUS MUSCULUS ADULT MALE CDNA PRODUCT:HYPOTHETICAL EF HAND CONTAINING PROTEIN
PFB0880w	hypothetical protein, conserved	ENSP00000296555	F-box/WD-repeat protein 7 (F-box and WD-40 domain protein 7) (F-box protein FBX30) (hCdc4) (Archipelago homolog) (hAgo) (SEL-10).
MAL13P1.148	P. falciparum myosin	ENSP00000222402	ubiquitin-conjugating enzyme E2D 4 (putative)
PF10_0240	hypothetical protein	ENSP00000341083	Atrial natriuretic peptide receptor B precursor (ANP-B) (ANPRB) (GC-B) (Guanylate cyclase) (EC 4.6.1.2) (NPR-B) (Atrial natriuretic peptide B-type receptor).
PFE0225w	3-methyl-2-oxobutanoate dehydrogenase (lipoamide), putative	ENSP00000326759	leucine-rich repeats and immunoglobulin-like domains 3
PF14_0167	hypothetical protein	ENSP00000322628	ADP-ribosylation factor-like protein 4L.
PFE0355c	serine protease belonging to subtilisin family, putative	ENSP00000287600	Retinal rod rhodopsin-sensitive cGMP 3',5'-cyclic phosphodiesterase delta-subunit (EC 3.1.4.17) (GMP-PDE delta) (p17 protein).
PF11_0381	subtilisin-like protease 2	ENSP00000233114	Malate dehydrogenase, cytoplasmic (EC 1.1.1.37).
PF11_0310	hypothetical protein	ENSP00000341867	similar to B-cell linker; B cell linker protein isoform b
PFE1130w	hypothetical protein	ENSP00000272217	ADP-ribosylation factor-like 10B
PFL1975c	hypothetical protein, conserved	ENSP00000309845	Transforming protein p21/H-Ras-1 (c-H-ras).
PFL2050w	hypothetical protein	ENSP00000265171	Pro-epidermal growth factor precursor (EGF) [Contains: Epidermal growth factor (Urogastrone)].
PFD1185w	hypothetical protein	ENSP00000313699	PREDICTED: similar to hephaestin
PF10_0084	tubulin beta chain, putative	ENSP00000231887	Peroxisomal bifunctional enzyme (PBE) (PBFE) [Includes: Enoyl-CoA hydratase (EC 4.2.1.17); 3,2-trans-enoyl-CoA isomerase (EC 5.3.3.8); 3-hydroxyacyl-CoA dehydrogenase (EC 1.1.1.35)].
PFE1350c	ubiquitin-conjugating enzyme, putative	ENSP00000311024	Transcription initiation factor TFIID subunit 5 (Transcription initiation factor TFIID 100 kDa subunit) (TAF(II)100) (TAFII-100) (TAFII100).
PF11_0161	falcipain-2 precursor, putative	ENSP00000259371	DAB2 interacting protein
PFB0885w	40S ribosomal protein S30, putative	ENSP00000257017	Ras-related protein Rab-33A (Small GTP-binding protein S10).
PF10_0285	hypothetical protein	ENSP00000294261	Ribosomal protein S6 kinase alpha 4 (EC 2.7.1.37) (Nuclear mitogen-and stress-activated protein kinase-2) (90 kDa ribosomal protein S6 kinase 4) (Ribosomal protein kinase B) (RSKB).
MAL13P1.83	hypothetical protein	ENSP00000295030	Peroxisomal membrane protein PEX13 (Peroxin-13).
PF14_0553	cysteine proteinase falcipain-1	ENSP00000345289	Poliovirus receptor related protein 1 precursor (Herpes virus entry mediator C) (HveC) (Nectin 1) (Herpesvirus Ig-like receptor) (HIgR) (CD111 antigen).
PFI0820c	RNA-binding protein, putative	ENSP00000353089	Splicing factor, arginine/serine-rich 2 (Splicing factor SC35) (SC-35) (Splicing component, 35 kDa) (PR264 protein).
PF11_0162	falcipain-3	ENSP00000349321	Transportin 2 (Karyopherin beta-2b).
PF14_0660	hypothetical protein	ENSP00000311024	Transcription initiation factor TFIID subunit 5 (Transcription initiation factor TFIID 100 kDa subunit) (TAF(II)100) (TAFII-100) (TAFII100).
PF10_0114	DNA repair protein RAD23, putative	ENSP00000263528	Ras GTPase-activating protein nGAP (RAS protein activator like 1).
PF14_0167	hypothetical protein	ENSP00000219689	ubiquitin specific protease 31
MAL13P1.83	hypothetical protein	ENSP00000256682	ADP-ribosylation factor 3.
PFE0355c	serine protease belonging to subtilisin family, putative	ENSP00000216605	C-1-tetrahydrofolate synthase, cytoplasmic (C1-THF synthase) [Includes: Methylenetetrahydrofolate dehydrogenase (EC 1.5.1.5); Methenyltetrahydrofolate cyclohydrolase (EC 3.5.4.9); Formyltetrahydrofolate synthetase (EC 6.3.4.3)].
PFC0155c	DNA-directed RNA polymerase subunit I, putative	ENSP00000272233	Rho-related GTP-binding protein RhoB (H6).
PFI0875w	Heat shock protein	ENSP00000185885	Ubiquitin-conjugating enzyme E2 D1 (EC 6.3.2.19) (Ubiquitin-protein ligase D1) (Ubiquitin carrier protein D1) (UbcH5) (Ubiquitin- conjugating enzyme E2-17 kDa 1) (E2(17)KB 1).
PF10_0114	DNA repair protein RAD23, putative	ENSP00000348485	CCR4-NOT transcription complex subunit 4 (EC 6.3.2.-) (E3 ubiquitin protein ligase CNOT4) (CCR4-associated factor 4) (Potential transcriptional repressor NOT4Hp).
PFI0820c	RNA-binding protein, putative	ENSP00000354906	26S proteasome non-ATPase regulatory subunit 10 (26S proteasome regulatory subunit p28) (Gankyrin).
PFB0340c	cysteine protease, putative	ENSP00000342830	Radixin.
MAL13P1.76	hypothetical protein	ENSP00000251971	Transmembrane protease, serine 6 (EC 3.4.21.-) (Matriptase-2).
PF08_0085	ubiquitin-conjugating enzyme, putative	ENSP00000222673	2-oxoglutarate dehydrogenase E1 component, mitochondrial precursor (EC 1.2.4.2) (Alpha-ketoglutarate dehydrogenase).
PF14_0038	cytochrome c, putative	ENSP00000199706	39S ribosomal protein L28, mitochondrial precursor (L28mt) (MRP-L28) (Melanoma antigen p15) (Melanoma-associated antigen recognized by T lymphocytes).
PF11_0165	falcipain 2 precursor	ENSP00000261798	Casein kinase I, alpha isoform (EC 2.7.1.-) (CKI-alpha) (CK1).
PF14_0456	hypothetical protein, conserved	ENSP00000286301	Macrophage colony stimulating factor I receptor precursor (CSF-1-R) (EC 2.7.1.112) (Fms proto-oncogene) (c-fms) (CD115 antigen).
PFE1215c	developmentally regulated GTP-binding protein 1, putative	ENSP00000259075	TRAF family member-associated NF-kappa-B activator (TRAF-interacting protein) (I-TRAF).
PF11_0162	falcipain-3	ENSP00000307753	Casein kinase I, gamma 1 isoform (EC 2.7.1.-) (CKI-gamma 1).
PF08_0019	guanine nucleotide-binding protein, putative	ENSP00000331831	Growth-arrest-specific protein 6 precursor (GAS-6).
PFE0915c	proteasome subunit beta type 1	ENSP00000325146	Collagen alpha 1(XII) chain precursor.
PF14_0605	cyclin, putative	ENSP00000354748	CMP-N-acetylneuraminate-beta-1,4-galactoside alpha-2,3- sialyltransferase (EC 2.4.99.6) (N-acetyllactosaminide alpha-2,3- sialyltransferase) (Gal beta-1,3(4) GlcNAc alpha-2,3 sialyltransferase) (ST3N) (ST3GalIII) (Sialyltransferase 6).
PFE1215c	developmentally regulated GTP-binding protein 1, putative	ENSP00000244869	Epiregulin precursor.
PFD1185w	hypothetical protein	ENSP00000354910	Pro-neuregulin-2 precursor (Pro-NRG2) [Contains: Neuregulin-2 (NRG-2) (Neural-and thymus-derived activator for ERBB kinases) (NTAK) (Divergent of neuregulin 1) (DON-1)].
PFI0550w	hypothetical protein	ENSP00000263981	F-box/WD-repeat protein 7 (F-box and WD-40 domain protein 7) (F-box protein FBX30) (hCdc4) (Archipelago homolog) (hAgo) (SEL-10).
PFI1475w	merozoite surface protein 1, precursor	ENSP00000317232	FK506 binding protein 10 precursor (EC 5.2.1.8) (Peptidyl-prolyl cis- trans isomerase) (PPIase) (Rotamase) (65 kDa FK506-binding protein) (FKBP65) (Immunophilin FKBP65).
PF14_0513	RNA binding protein, putative	ENSP00000314787	Rho/Rac guanine nucleotide exchange factor 2 (GEF-H1 protein) (Proliferating cell nucleolar antigen p40).
PF11_0174	dipeptidyl aminopeptidase 1	ENSP00000289409	Pro-neuregulin-2 precursor (Pro-NRG2) [Contains: Neuregulin-2 (NRG-2) (Neural-and thymus-derived activator for ERBB kinases) (NTAK) (Divergent of neuregulin 1) (DON-1)].
PFI1505c	hypothetical protein	ENSP00000222803	FK506 binding protein 14 precursor (EC 5.2.1.8) (Peptidyl-prolyl cis- trans isomerase) (PPIase) (Rotamase) (22 kDa FK506-binding protein) (FKBP-22) (UNQ322/PRO381).
PFC0155c	DNA-directed RNA polymerase subunit I, putative	ENSP00000320295	Tubulin beta-3 chain (Tubulin beta-III) (Tubulin beta-4).
PFC0565w	hypothetical protein	ENSP00000348795	Squamous cell carcinoma antigen 1 (SCCA-1) (Protein T4-A).
PF14_0441	pyruvate dehydrogenase E1 beta subunit	ENSP00000246792	Ras-related protein R-Ras (p23).
PF13_0335	hypothetical protein	ENSP00000230361	Guanylyl cyclase activating protein 2 (GCAP 2) (Guanylate cyclase activator 1B).
MAL13P1.120	splicing factor, putative	ENSP00000346379	Cyclin G2.
PF14_0122	nuclear transport factor 2, putative	ENSP00000256680	FK506 binding protein 11 precursor (EC 5.2.1.8) (Peptidyl-prolyl cis- trans isomerase) (PPIase) (Rotamase) (19 kDa FK506-binding protein) (FKBP-19) (UNQ336/PRO535).
PFE1050w	adenosylhomocysteinase(S-adenosyl-L-homocyste ine hydrolase)	ENSP00000248701	Serine protease inhibitor Kazal-type 2 precursor (Acrosin-trypsin inhibitor) (HUSI-II).
PFL2050w	hypothetical protein	ENSP00000295156	Visinin-like protein 1 (VILIP) (Hippocalcin-like protein 3) (HLP3).
PFF0995c	Merozoite surface protein 10, MSP10	ENSP00000331047	Ensembl Family: RAS RELATED RAB
PF13_0262	lysine--tRNA ligase	ENSP00000286733	N-acylsphingosine amidohydrolase-like precursor (EC 3.5.1.-) (Acid ceramidase-like protein) (ASAH-like protein).
PF14_0553	cysteine proteinase falcipain-1	ENSP00000264447	zinc finger, matrin-like
MAL13P1.120	splicing factor, putative	ENSP00000263238	Actin-like protein 3 (Actin-related protein 3).
PF14_0166	lysine -- tRNA ligase, putative	ENSP00000296517	F-box only protein 8 (F-box/SEC7 protein FBS) (DC10).
PFL1925w	cell division protein FtsH, putative	ENSP00000282344	Ubiquitin carboxyl-terminal hydrolase 12 (EC 3.1.2.15) (Ubiquitin thiolesterase 12) (Ubiquitin-specific processing protease 12) (Deubiquitinating enzyme 12) (Ubiquitin hydrolyzing enzyme 1).
PFB0345c	cysteine protease, putative	ENSP00000310572	26S protease regulatory subunit 8 (Proteasome subunit p45) (p45/SUG) (Proteasome 26S subunit ATPase 5) (Thyroid hormone receptor interacting protein 1) (TRIP1).
PF13_0090	ADP-ribosylation factor, putative	ENSP00000260364	NADPH oxidase, EF hand calcium-binding domain 5
PFD0950w	ran binding protein 1	ENSP00000287202	bruno-like 6, RNA binding protein
PF08_0019	guanine nucleotide-binding protein, putative	ENSP00000295087	ADP-ribosylation factor-like protein 5.
PF14_0456	hypothetical protein, conserved	ENSP00000313859	Megakaryocyte-associated tyrosine-protein kinase (EC 2.7.1.112) (Tyrosine-protein kinase CTK) (Protein kinase HYL) (Hematopoietic consensus tyrosine-lacking kinase).
PFD0770c	ribosomal protein l15, putative	ENSP00000325361	Protein phosphatase 1 regulatory subunit 12A (Myosin phosphatase targeting subunit 1) (Myosin phosphatase target subunit 1) (Protein phosphatase myosin-binding subunit).
MAL13P1.264	hypothetical protein	ENSP00000344798	Proto-oncogene tyrosine-protein kinase receptor ret precursor (EC 2.7.1.112) (C-ret).
PFC0155c	DNA-directed RNA polymerase subunit I, putative	ENSP00000323879	zinc finger/RING finger 2
MAL8P1.40	RNA-binding protein, putative	ENSP00000246747	Sorting nexin 15.
PF11_0114	actin, putative	ENSP00000344798	Proto-oncogene tyrosine-protein kinase receptor ret precursor (EC 2.7.1.112) (C-ret).
PF14_0605	cyclin, putative	ENSP00000304592	Fatty acid synthase (EC 2.3.1.85) [Includes: [Acyl-carrier-protein] S- acetyltransferase (EC 2.3.1.38); [Acyl-carrier-protein] S- malonyltransferase (EC 2.3.1.39); 3-oxoacyl-[acyl-carrier-protein] synthase (EC 2.3.1.41); 3-oxoacyl-[acyl-carrier-protein] r
PF10_0084	tubulin beta chain, putative	ENSP00000320946	Ensembl Family: AMBIGUOUS
PFE0810c	40S ribosomal subunit protein S14, putative	ENSP00000251546	F-box only protein 44 (F-box protein FBX30) (F-box/G-domain protein 3).
PF08_0065	hypothetical protein, conserved	ENSP00000262187	GTP-binding protein Rheb (Ras homolog enriched in brain).
PFE1215c	developmentally regulated GTP-binding protein 1, putative	ENSP00000272233	Rho-related GTP-binding protein RhoB (H6).
MAL13P1.54	hypothetical protein, conserved	ENSP00000327116	EH-domain containing protein 3.
PF13_0335	hypothetical protein	ENSP00000327116	EH-domain containing protein 3.
PFI0550w	hypothetical protein	ENSP00000350733	Kv channel interacting protein 2 isoform 1
PFC0155c	DNA-directed RNA polymerase subunit I, putative	ENSP00000295087	ADP-ribosylation factor-like protein 5.
PF07_0092	hypothetical protein, conserved	ENSP00000171111	Kelch-like ECH-associated protein 1 (Cytosolic inhibitor of Nrf2).
PF07_0083	hypothetical protein, conserved	ENSP00000355341	CMP-N-acetylneuraminate-beta-1,4-galactoside alpha-2,3- sialyltransferase (EC 2.4.99.6) (N-acetyllactosaminide alpha-2,3- sialyltransferase) (Gal beta-1,3(4) GlcNAc alpha-2,3 sialyltransferase) (ST3N) (ST3GalIII) (Sialyltransferase 6).
PF13_0070	branched-chain alpha keto-acid dehydrogenase, putative	ENSP00000319240	mago-nashi homolog
PFD0250c	hypothetical protein	ENSP00000258499	Ubiquitin carboxyl-terminal hydrolase 44 (EC 3.1.2.15) (Ubiquitin thiolesterase 44) (Ubiquitin-specific processing protease 44) (Deubiquitinating enzyme 44).
PF14_0224	PP1-like protein serine/threonine phosphatase	ENSP00000252050	p53-associated parkin-like cytoplasmic protein (UbcH7 associated protein 1).
PFD0455w	ribosomal processing protein, putative	ENSP00000222120	Ras-related protein Rab-3D.
MAL7P1.132	hypothetical protein	ENSP00000338437	RasGEF domain family, member 1C
PFE0225w	3-methyl-2-oxobutanoate dehydrogenase (lipoamide), putative	ENSP00000215832	Mitogen-activated protein kinase 1 (EC 2.7.1.37) (Extracellular signal-regulated kinase 2) (ERK-2) (Mitogen-activated protein kinase 2) (MAP kinase 2) (MAPK 2) (p42-MAPK) (ERT1).
PF11_0309	hypothetical protein	ENSP00000304565	Ras-related protein Rab-31 (Rab-22B).
PF11_0161	falcipain-2 precursor, putative	ENSP00000266110	Rap guanine nucleotide exchange factor 1 (Guanine nucleotide-releasing factor 2) (C3G protein) (CRK SH3-binding GNRP).
MAL7P1.122	conserved GTP-binding protein, putative	ENSP00000209665	Alcohol dehydrogenase class IV mu/sigma chain (EC 1.1.1.1) (Retinol dehydrogenase) (Gastric alcohol dehydrogenase).
PF08_0054	heat shock 70 kDa protein	ENSP00000262763	Cytohesin 1 (SEC7 homolog B2-1).
PFD0700c	RNA binding protein, putative	ENSP00000264414	Cullin homolog 3 (CUL-3).
PF13_0044	carbamoyl phosphate synthetase, putative	ENSP00000302833	GTPase, IMAP family member 1 (Immunity-associated protein 1) (hIMAP1).
PF10_0314	asparagine-rich antigen	ENSP00000288135	Mast/stem cell growth factor receptor precursor (EC 2.7.1.112) (SCFR) (Proto-oncogene tyrosine-protein kinase Kit) (c-kit) (CD117 antigen).
PF10_0155	enolase	ENSP00000248444	Villin 1.
PFL0970w	pre-mRNA splicing factor, putative	ENSP00000258969	Chondroadherin precursor (Cartilage leucine-rich protein).
PFE1350c	ubiquitin-conjugating enzyme, putative	ENSP00000244869	Epiregulin precursor.
PFB0815w	protein kinase, putative	ENSP00000222543	Tissue factor pathway inhibitor 2 precursor (TFPI-2) (Placental protein 5) (PP5).
PFC0385c	serine/threonine protein kinase, putative	ENSP00000341624	Kv channel interacting protein 2 isoform 1
MAL8P1.43	u5 snrnp-specific protein, putative	ENSP00000238256	PREDICTED: KIAA0674
PF10_0196	cytoplasmic dynein intermediate chain, putative	ENSP00000292852	F-box only protein 17 (F-box only protein 26).
PF07_0083	hypothetical protein, conserved	ENSP00000340835	CUB and sushi multiple domains protein 3 precursor.
PF14_0474	hypothetical protein	ENSP00000350733	Kv channel interacting protein 2 isoform 1
PFD0310w	sexual stage-specific protein precursor	ENSP00000238738	Rho-related GTP-binding protein RhoQ (Ras-related GTP-binding protein TC10).
PFB0340c	cysteine protease, putative	ENSP00000187910	Pregnancy-specific beta-1-glycoprotein 10 precursor (PSBG-10) (PSBG- 12).
PF14_0630	protein serine/threonine phosphatase	ENSP00000295550	Collagen alpha 3(VI) chain precursor.
PF10_0240	hypothetical protein	ENSP00000348795	Squamous cell carcinoma antigen 1 (SCCA-1) (Protein T4-A).
PFD0750w	nuclear cap-binding protein, putative	ENSP00000352320	Ectodysplasin A receptor associated adapter protein (EDAR-associated death domain protein) (Crinkled homolog).
PF08_0085	ubiquitin-conjugating enzyme, putative	ENSP00000344470	Ensembl Family: LEUCINE RICH REPEAT
PFD0455w	ribosomal processing protein, putative	ENSP00000265094	F-box/WD-repeat protein 11 (F-box/WD-repeat protein 1B) (F-box and WD- repeats protein beta-TrCP2).
PFC0365w	conserved protein, putative	ENSP00000354097	Ral guanine nucleotide dissociation stimulator-like 1 (RalGDS-like 1).
PFL1925w	cell division protein FtsH, putative	ENSP00000331831	Growth-arrest-specific protein 6 precursor (GAS-6).
PF07_0112	proteasome subunit alpha type 5, putative	ENSP00000342399	Tubulin delta chain (Delta tubulin).
MAL7P1.153	hypothetical protein	ENSP00000348577	Ran GTPase-activating protein 1.
PFD1185w	hypothetical protein	ENSP00000271588	hemicentin
PFB0880w	hypothetical protein, conserved	ENSP00000224784	Actin, aortic smooth muscle (Alpha-actin 2).
PF08_0114	hypothetical protein	ENSP00000310827	DAB2 interacting protein
PFC0525c	glycogen synthase kinase, putative	ENSP00000264071	Tubulin beta-4 chain (Tubulin 5 beta) (Tubulin beta-4).
PFL1725w	ATP synthase beta chain, mitochondrial precursor, putative	ENSP00000333277	H3 histone
PF11_0242	asparagine-rich protein	ENSP00000331047	Ensembl Family: RAS RELATED RAB
PFD0750w	nuclear cap-binding protein, putative	ENSP00000339467	Rho-related GTP-binding protein RhoG.
PF11_0162	falcipain-3	ENSP00000303129	Probable oxidoreductase KIAA1576 (EC 1.-.-.-).
PF10_0320	hypothetical protein	ENSP00000353408	Moesin (Membrane-organizing extension spike protein).
PFL0470w	hypothetical protein	ENSP00000254998	NTF2-related export protein 1 (p15 protein).
PF11_0162	falcipain-3	ENSP00000256925	CDK5 and ABL1 enzyme substrate 1 (Interactor with CDK3 1) (Ik3-1).
PFE1130w	hypothetical protein	ENSP00000331666	Serum albumin precursor.
PFL1820w	hypothetical protein	ENSP00000242209	FK506 binding protein 9 (EC 5.2.1.8) (Peptidyl-prolyl cis-trans isomerase) (PPIase) (Rotamase) (Fragment).
PF10_0041	U5 small nuclear ribonuclear protein, putative	ENSP00000264071	Tubulin beta-4 chain (Tubulin 5 beta) (Tubulin beta-4).
MAL13P1.120	splicing factor, putative	ENSP00000311080	S-phase kinase-associated protein 2 (F-box protein Skp2) (Cyclin A/CDK2-associated protein p45) (p45skp2) (F-box/LRR-repeat protein 1).
PFD1185w	hypothetical protein	ENSP00000222256	Ras-related protein Rab-3A.
PF10_0285	hypothetical protein	ENSP00000354561	Intersectin 2 (SH3 domain-containing protein 1B) (SH3P18) (SH3P18-like WASP associated protein).
PFB0885w	40S ribosomal protein S30, putative	ENSP00000354657	CMP-N-acetylneuraminate-beta-1,4-galactoside alpha-2,3- sialyltransferase (EC 2.4.99.6) (N-acetyllactosaminide alpha-2,3- sialyltransferase) (Gal beta-1,3(4) GlcNAc alpha-2,3 sialyltransferase) (ST3N) (ST3GalIII) (Sialyltransferase 6).
MAL7P1.18	hypothetical protein	ENSP00000295030	Peroxisomal membrane protein PEX13 (Peroxin-13).
PF10_0155	enolase	ENSP00000297373	Phosphorylase b kinase gamma catalytic chain, skeletal muscle isoform (EC 2.7.1.38) (Phosphorylase kinase gamma subunit 1).
PFD0250c	hypothetical protein	ENSP00000255465	Cyclin A1.
PF10_0240	hypothetical protein	ENSP00000269980	2-oxoisovalerate dehydrogenase alpha subunit, mitochondrial precursor (EC 1.2.4.4) (Branched-chain alpha-keto acid dehydrogenase E1 component alpha chain) (BCKDH E1-alpha) (BCKDE1A).
PF11_0402	hypothetical protein	ENSP00000228945	Rho GDP-dissociation inhibitor 2 (Rho GDI 2) (Rho-GDI beta) (Ly-GDI).
PFL2050w	hypothetical protein	ENSP00000326042	Tubulin alpha-2 chain (Alpha-tubulin 2).
PFI1505c	hypothetical protein	ENSP00000223951	ELAV-like protein 2 (Hu-antigen B) (HuB) (ELAV-like neuronal protein 1) (Nervous system-specific RNA binding protein Hel-N1).
PFE1290w	serine/threonine-protein kinase Nek1, putative	ENSP00000330374	GTPase, IMAP family member 6 isoform 1
PFB0880w	hypothetical protein, conserved	ENSP00000303830	Insulin receptor precursor (EC 2.7.1.112) (IR) (CD220 antigen).
PF11_0161	falcipain-2 precursor, putative	ENSP00000269598	FK506 binding protein 10 precursor (EC 5.2.1.8) (Peptidyl-prolyl cis- trans isomerase) (PPIase) (Rotamase) (65 kDa FK506-binding protein) (FKBP65) (Immunophilin FKBP65).
PF14_0038	cytochrome c, putative	ENSP00000310686	F-box/WD-repeat protein 8 (F-box and WD-40 domain protein 8) (F-box only protein 29).
PFC0385c	serine/threonine protein kinase, putative	ENSP00000231487	S-phase kinase-associated protein 1A (Cyclin A/CDK2-associated protein p19) (p19A) (p19skp1) (RNA polymerase II elongation factor-like protein) (Organ of Corti protein 2) (OCP-II protein) (OCP-2) (Transcription elongation factor B) (SIII).
PF13_0184	hypothetical protein	ENSP00000354975	RasGEF domain family, member 1A
PFC0640w	CSP and TRAP-related protein (CTRP)	ENSP00000303129	Probable oxidoreductase KIAA1576 (EC 1.-.-.-).
PF13_0044	carbamoyl phosphate synthetase, putative	ENSP00000255465	Cyclin A1.
PFC0855w	ubiquitin-conjugating enzyme, putative	ENSP00000243346	N-myc-interactor (Nmi) (N-myc and STAT interactor).
PFE0845c	60S ribosomal subunit protein L8, putative	ENSP00000297373	Phosphorylase b kinase gamma catalytic chain, skeletal muscle isoform (EC 2.7.1.38) (Phosphorylase kinase gamma subunit 1).
MAL13P1.54	hypothetical protein, conserved	ENSP00000346437	APG7 autophagy 7-like
MAL7P1.139	mago nashi protein homolog, putative	ENSP00000222125	Calcyphosine.
MAL7P1.139	mago nashi protein homolog, putative	ENSP00000334962	Transmembrane protease, serine 6 (EC 3.4.21.-) (Matriptase-2).
PF10_0330	ubiquitin-conjugating enzyme, putative	ENSP00000221478	RelA-associated inhibitor (Inhibitor of ASPP protein) (Protein iASPP) (PPP1R13B-like protein).
PFB0150c	protein kinase, putative	ENSP00000338919	Cullin homolog 4B (CUL-4B).
PFB0340c	cysteine protease, putative	ENSP00000254675	GTP-binding nuclear protein Ran (GTPase Ran) (Ras-like protein TC4) (Androgen receptor-associated protein 24).
MAL13P1.76	hypothetical protein	ENSP00000250559	Ras-related protein Rap-1b (GTP-binding protein smg p21B) (OK/SW- cl.11).
PFL0705c	adrenodoxin-type ferredoxin, putative	ENSP00000310686	F-box/WD-repeat protein 8 (F-box and WD-40 domain protein 8) (F-box only protein 29).
PFL0970w	pre-mRNA splicing factor, putative	ENSP00000272298	Calmodulin (CaM).
PFL2215w	actin	ENSP00000282606	GTP-binding protein SAR1b (GTBPB).
PFD0310w	sexual stage-specific protein precursor	ENSP00000342690	Dual-specificity tyrosine-phosphorylation regulated kinase 1A (EC 2.7.1.-) (Protein kinase minibrain homolog) (MNBH) (HP86) (Dual specificity YAK1-related kinase).
PFC0870w	elongation factor 1 (EF-1), putative	ENSP00000234038	protein phosphatase 1, regulatory subunit 7
PFE0665c	GTP-binding protein, putative	ENSP00000227157	L-lactate dehydrogenase A chain (EC 1.1.1.27) (LDH-A) (LDH muscle subunit) (LDH-M).
PFE0730c	ribose 5-phosphate epimerase, putative	ENSP00000292853	F-box only protein 27 (F-box/G-domain protein 5).
PFB0815w	protein kinase, putative	ENSP00000324127	Pleckstrin and Sec7 domain containing protein 3 (Exchange factor for ADP-ribosylation factor guanine nucleotide factor 6) (Hepatocellular carcinoma-associated antigen 67).
PF08_0054	heat shock 70 kDa protein	ENSP00000321058	Twinfilin 1 (A6 protein) (Protein tyrosine kinase 9).
PF11_0329	hypothetical protein	ENSP00000349762	Serine/threonine-protein kinase PCTAIRE-1 (EC 2.7.1.37) (PCTAIRE-motif protein kinase 1).
PF08_0114	hypothetical protein	ENSP00000272317	Ubiquitin.
PF13_0045	40S ribosomal protein S27, putative	ENSP00000353059	Apoptotic protease activating factor 1 (Apaf-1).
PFC0870w	elongation factor 1 (EF-1), putative	ENSP00000338437	RasGEF domain family, member 1C
PF10_0046	hypothetical protein	ENSP00000326968	F-box only protein 9 (NY-REN-57 antigen) (Cross-immune reaction antigen 1).
PFE1130w	hypothetical protein	ENSP00000332371	Collagen alpha 1(VII) chain precursor (Long-chain collagen) (LC collagen).
PF11_0351	heat shock protein hsp70 homologue	ENSP00000287840	Pro-neuregulin-1 precursor (Pro-NRG1) [Contains: Neuregulin-1 (Neu differentiation factor) (Heregulin) (HRG) (Breast cancer cell differentiation factor p45) (Acetylcholine receptor inducing activity) (ARIA) (Sensory and motor neuron-derived factor) (Glial
PFE1050w	adenosylhomocysteinase(S-adenosyl-L-homocyste ine hydrolase)	ENSP00000220507	ras homolog gene family, member V
PF10_0285	hypothetical protein	ENSP00000341524	Septin 6.
PFL0470w	hypothetical protein	ENSP00000336914	FGD1 family, member 3
PFB0885w	40S ribosomal protein S30, putative	ENSP00000321058	Twinfilin 1 (A6 protein) (Protein tyrosine kinase 9).
PF10_0330	ubiquitin-conjugating enzyme, putative	ENSP00000334962	Transmembrane protease, serine 6 (EC 3.4.21.-) (Matriptase-2).
PF08_0085	ubiquitin-conjugating enzyme, putative	ENSP00000337261	Rho guanine nucleotide exchange factor 1 (p115-RhoGEF) (p115RhoGEF) (115 kDa guanine nucleotide exchange factor) (Sub1.5).
PF14_0605	cyclin, putative	ENSP00000251101	rTS beta protein isoform 2
PF10_0047	hypothetical protein	ENSP00000322628	ADP-ribosylation factor-like protein 4L.
PF10_0041	U5 small nuclear ribonuclear protein, putative	ENSP00000342830	Radixin.
PF13_0250	G-beta repeat protein, putative	ENSP00000300406	Guanine nucleotide-binding protein G(I)/G(S)/G(O) gamma-T2 subunit (G gamma-C) (G-gamma-8) (G-gamma 9).
PFB0345c	cysteine protease, putative	ENSP00000299351	Cullin homolog 5 (CUL-5) (Vasopressin-activated calcium-mobilizing receptor) (VACM-1).
PF10_0047	hypothetical protein	ENSP00000334962	Transmembrane protease, serine 6 (EC 3.4.21.-) (Matriptase-2).
PFC0565w	hypothetical protein	ENSP00000331748	PREDICTED: similar to Rab12 protein
PFD0950w	ran binding protein 1	ENSP00000269980	2-oxoisovalerate dehydrogenase alpha subunit, mitochondrial precursor (EC 1.2.4.4) (Branched-chain alpha-keto acid dehydrogenase E1 component alpha chain) (BCKDH E1-alpha) (BCKDE1A).
PF11_0329	hypothetical protein	ENSP00000263056	Mitogen-activated protein kinase kinase kinase 8 (EC 2.7.1.37) (COT proto-oncogene serine/threonine-protein kinase) (C-COT) (Cancer Osaka thyroid oncogene).
PF10_0330	ubiquitin-conjugating enzyme, putative	ENSP00000353408	Moesin (Membrane-organizing extension spike protein).
PF08_0114	hypothetical protein	ENSP00000316357	Probable ubiquitin carboxyl-terminal hydrolase FAF-X (EC 3.1.2.15) (Ubiquitin thiolesterase FAF-X) (Ubiquitin-specific processing protease FAF-X) (Deubiquitinating enzyme FAF-X) (Fat facets protein related, X-linked) (Ubiquitin-specific protease 9, X chro
PFI0550w	hypothetical protein	ENSP00000210187	Ras-related protein Rab-26.
MAL13P1.343	proteasome regulatory subunit, putative	ENSP00000287600	Retinal rod rhodopsin-sensitive cGMP 3',5'-cyclic phosphodiesterase delta-subunit (EC 3.1.4.17) (GMP-PDE delta) (p17 protein).
PFB0880w	hypothetical protein, conserved	ENSP00000352936	Serine protease inhibitor Kazal-type 5 precursor (Lympho-epithelial Kazal-type related inhibitor) (LEKTI) [Contains: Hemofiltrate peptide HF6478; Hemofiltrate peptide HF7665].
PFL2050w	hypothetical protein	ENSP00000348278	STE20/SPS1-related proline-alanine rich protein kinase (EC 2.7.1.37) (Ste-20 related kinase) (Serine/threonine-protein kinase 39) (DCHT).
PFC0870w	elongation factor 1 (EF-1), putative	ENSP00000265094	F-box/WD-repeat protein 11 (F-box/WD-repeat protein 1B) (F-box and WD- repeats protein beta-TrCP2).
PFE0865c	splicing factor, putative	ENSP00000261900	Cyclin T1 (Cyclin T) (CycT1).
PF11_0310	hypothetical protein	ENSP00000251089	Ensembl Family: ANGEL ANGEL 39 ANG39
PF11_0242	asparagine-rich protein	ENSP00000248901	Cytohesin 4.
PF13_0147	hypothetical protein	ENSP00000354097	Ral guanine nucleotide dissociation stimulator-like 1 (RalGDS-like 1).
PFB0815w	protein kinase, putative	ENSP00000302530	Mitotic checkpoint serine/threonine-protein kinase BUB1 (EC 2.7.1.37) (hBUB1) (BUB1A).
MAL13P1.164	elongation factor tu, putative	ENSP00000218004	NTF2-related export protein 2 (p15-2 protein) (DC9) (BM-025).
PFI0820c	RNA-binding protein, putative	ENSP00000273221	IQ motif and Sec7 domain 1
PFB0335c	cysteine protease, putative	ENSP00000348278	STE20/SPS1-related proline-alanine rich protein kinase (EC 2.7.1.37) (Ste-20 related kinase) (Serine/threonine-protein kinase 39) (DCHT).
MAL13P1.148	P. falciparum myosin	ENSP00000327660	Putative ribosomal RNA methyltransferase 2 (EC 2.1.1.-) (rRNA (uridine-2'-O-)-methyltransferase).
PFE0865c	splicing factor, putative	ENSP00000305147	Collagen alpha 1(XII) chain precursor.
PFD0700c	RNA binding protein, putative	ENSP00000216658	papilin
PFC0155c	DNA-directed RNA polymerase subunit I, putative	ENSP00000333326	Ensembl Family: TUBULIN ALPHA CHAIN
PFE0120c	Merozoite Surface Protein 8, MSP8	ENSP00000353794	F-box and leucine-rich repeat protein 22
MAL7P1.153	hypothetical protein	ENSP00000338696	ring finger and KH domain containing 2
PFE0865c	splicing factor, putative	ENSP00000309767	NACHT-, LRR- and PYD-containing protein 6 (PYRIN-containing APAF1-like protein 5).
PF13_0350	signal recognition particle receptor alpha subunit, putative	ENSP00000317464	leucine-rich B7 protein isoform 2
PF11_0351	heat shock protein hsp70 homologue	ENSP00000309689	Leucine-rich repeats and calponin homology domain containing protein 4 (Leucine-rich neuronal protein).
PFD0250c	hypothetical protein	ENSP00000339705	NTF2-related export protein 2 (p15-2 protein) (DC9) (BM-025).
PFB0550w	peptide chain release factor subunit 1, putative	ENSP00000261752	Guanine nucleotide releasing protein (GNRP) (Ras-specific nucleotide exchange factor CDC25) (Ras-specific guanine nucleotide-releasing factor).
PF11_0245	translation elongation factor EF-1, subunit alpha, putative	ENSP00000317464	leucine-rich B7 protein isoform 2
PF14_0553	cysteine proteinase falcipain-1	ENSP00000260641	Actin-like protein 2 (Actin-related protein 2).
PF11_0162	falcipain-3	ENSP00000225973	Rho-related GTP-binding protein RhoN (Rho family GTPase 2) (Rnd2) (Rho7).
MAL7P1.132	hypothetical protein	ENSP00000338611	ADP-ribosylation factor 7 (PRO2667).
PFI0180w	alpha tubulin	ENSP00000325992	Tyrosine-protein kinase-like 7 precursor (Colon carcinoma kinase-4) (CCK-4).
PFB0815w	protein kinase, putative	ENSP00000341083	Atrial natriuretic peptide receptor B precursor (ANP-B) (ANPRB) (GC-B) (Guanylate cyclase) (EC 4.6.1.2) (NPR-B) (Atrial natriuretic peptide B-type receptor).
PF13_0201	sporozoite surface protein 2	ENSP00000252444	Low-density lipoprotein receptor precursor (LDL receptor).
PFL1520w	dim1 protein homolog, putative	ENSP00000268910	testis expressed sequence 14 isoform b
MAL7P1.18	hypothetical protein	ENSP00000258499	Ubiquitin carboxyl-terminal hydrolase 44 (EC 3.1.2.15) (Ubiquitin thiolesterase 44) (Ubiquitin-specific processing protease 44) (Deubiquitinating enzyme 44).
PFD0250c	hypothetical protein	ENSP00000337679	SFRS protein kinase 2 isoform b
PF11_0165	falcipain 2 precursor	ENSP00000349321	Transportin 2 (Karyopherin beta-2b).
PF14_0660	hypothetical protein	ENSP00000302777	Tubulin beta-3 chain (Tubulin beta-III) (Tubulin beta-4).
PFE0730c	ribose 5-phosphate epimerase, putative	ENSP00000215659	Mitogen-activated protein kinase 12 (EC 2.7.1.37) (Extracellular signal-regulated kinase 6) (ERK-6) (ERK5) (Stress-activated protein kinase-3) (Mitogen-activated protein kinase p38 gamma) (MAP kinase p38 gamma).
PF11_0381	subtilisin-like protease 2	ENSP00000354748	CMP-N-acetylneuraminate-beta-1,4-galactoside alpha-2,3- sialyltransferase (EC 2.4.99.6) (N-acetyllactosaminide alpha-2,3- sialyltransferase) (Gal beta-1,3(4) GlcNAc alpha-2,3 sialyltransferase) (ST3N) (ST3GalIII) (Sialyltransferase 6).
PFL1975c	hypothetical protein, conserved	ENSP00000220616	Thyroglobulin precursor.
PFC0640w	CSP and TRAP-related protein (CTRP)	ENSP00000323216	Activated CDC42 kinase 1 (EC 2.7.1.112) (ACK-1).
MAL7P1.132	hypothetical protein	ENSP00000351796	Amyloid beta A4 protein precursor (APP) (ABPP) (Alzheimer's disease amyloid protein) (Cerebral vascular amyloid peptide) (CVAP) (Protease nexin-II) (PN-II) (APPI) (PreA4) [Contains: Soluble APP-alpha (S-APP- alpha); Soluble APP-beta (S-APP-beta); C99; Bet
PF14_0513	RNA binding protein, putative	ENSP00000331831	Growth-arrest-specific protein 6 precursor (GAS-6).
PF13_0250	G-beta repeat protein, putative	ENSP00000260403	Ensembl Family: AMBIGUOUS
PFE0845c	60S ribosomal subunit protein L8, putative	ENSP00000308495	Transforming protein p21 (K-Ras 2) (Ki-Ras) (c-K-ras).
PF11_0400	hypothetical protein	ENSP00000281038	Ensembl Family: AMBIGUOUS
PF14_0513	RNA binding protein, putative	ENSP00000262866	Src-like-adapter 2 (Src-like adapter protein-2) (SLAP-2) (Modulator of antigen receptor signaling) (MARS).
PFE0225w	3-methyl-2-oxobutanoate dehydrogenase (lipoamide), putative	ENSP00000338611	ADP-ribosylation factor 7 (PRO2667).
MAL7P1.132	hypothetical protein	ENSP00000281708	F-box/WD-repeat protein 7 (F-box and WD-40 domain protein 7) (F-box protein FBX30) (hCdc4) (Archipelago homolog) (hAgo) (SEL-10).
PFL0470w	hypothetical protein	ENSP00000347942	Proto-oncogene tyrosine-protein kinase receptor ret precursor (EC 2.7.1.112) (C-ret).
PFL0705c	adrenodoxin-type ferredoxin, putative	ENSP00000349055	Kv channel interacting protein 2 isoform 1
PF08_0044	protein kinase	ENSP00000259075	TRAF family member-associated NF-kappa-B activator (TRAF-interacting protein) (I-TRAF).
PFD0700c	RNA binding protein, putative	ENSP00000303129	Probable oxidoreductase KIAA1576 (EC 1.-.-.-).
PFE0845c	60S ribosomal subunit protein L8, putative	ENSP00000278937	Epithelial V-like antigen 1 precursor (UNQ606/PRO1192).
PFI0550w	hypothetical protein	ENSP00000353278	Septin 6.
PF10_0047	hypothetical protein	ENSP00000353881	Serine/threonine protein phosphatase 2B catalytic subunit, beta isoform (EC 3.1.3.16) (Calmodulin-dependent calcineurin A subunit, beta isoform) (CAM-PRP catalytic subunit).
PFC0855w	ubiquitin-conjugating enzyme, putative	ENSP00000262633	Ensembl Family: AMBIGUOUS
PF14_0122	nuclear transport factor 2, putative	ENSP00000333277	H3 histone
PFD1135c	hypothetical protein	ENSP00000344259	Ubiquitin-conjugating enzyme E2 L3 (EC 6.3.2.19) (Ubiquitin-protein ligase L3) (Ubiquitin carrier protein L3) (UbcH7) (E2-F1) (L-UBC).
PFC0640w	CSP and TRAP-related protein (CTRP)	ENSP00000261798	Casein kinase I, alpha isoform (EC 2.7.1.-) (CKI-alpha) (CK1).
PFL0705c	adrenodoxin-type ferredoxin, putative	ENSP00000300647	Cell division cycle 2-related protein kinase 7 (EC 2.7.1.37) (CDC2- related protein kinase 7) (CrkRS).
PFL1290w	hypothetical protein	ENSP00000217426	Adenosylhomocysteinase (EC 3.3.1.1) (S-adenosyl-L-homocysteine hydrolase) (AdoHcyase).
PF07_0112	proteasome subunit alpha type 5, putative	ENSP00000267436	Ensembl Family: AMBIGUOUS
PFB0880w	hypothetical protein, conserved	ENSP00000243662	Ras-related protein Rab-38 (Antigen NY-MEL-1).
PF11_0047	hypothetical protein	ENSP00000295156	Visinin-like protein 1 (VILIP) (Hippocalcin-like protein 3) (HLP3).
PF10_0084	tubulin beta chain, putative	ENSP00000323691	43 kDa protein
PF13_0262	lysine--tRNA ligase	ENSP00000340888	Gelsolin precursor (Actin-depolymerizing factor) (ADF) (Brevin) (AGEL).
PFD0665c	26s proteasome aaa-ATPase subunit Rpt3, putative	ENSP00000261160	Contactin 1 precursor (Neural cell surface protein F3) (Glycoprotein gp135).
PFE0845c	60S ribosomal subunit protein L8, putative	ENSP00000302085	Ras-related protein Rab-24.
PFA0145c	aspartyl-tRNA synthetase	ENSP00000332698	Heat shock factor protein 1 (HSF 1) (Heat shock transcription factor 1) (HSTF 1).
MAL7P1.26	O-sialoglycoprotein endopeptidase, putative	ENSP00000265348	Cullin homolog 7 (CUL-7).
PFC0855w	ubiquitin-conjugating enzyme, putative	ENSP00000217905	Transketolase-like 1 (EC 2.2.1.1) (Transketolase 2) (TK 2) (Transketolase related protein).
PF14_0474	hypothetical protein	ENSP00000257963	Serine/threonine-protein kinase receptor R2 precursor (EC 2.7.1.37) (SKR2) (Activin type IB receptor) (ACTR-IB) (Activin receptor-like kinase 4) (ALK-4).
PF14_0038	cytochrome c, putative	ENSP00000275780	Serine/threonine-protein kinase tousled-like 2 (EC 2.7.1.37) (Tousled- like kinase 2) (PKU-alpha).
PF13_0184	hypothetical protein	ENSP00000342399	Tubulin delta chain (Delta tubulin).
PFI1275w	protein kinase, putative	ENSP00000326042	Tubulin alpha-2 chain (Alpha-tubulin 2).
PFC0365w	conserved protein, putative	ENSP00000305777	Casein kinase I, gamma 1 isoform (EC 2.7.1.-) (CKI-gamma 1).
PFB0340c	cysteine protease, putative	ENSP00000329686	Kv channel interacting protein 1
MAL7P1.153	hypothetical protein	ENSP00000261211	Serine/threonine-protein kinase PCTAIRE-2 (EC 2.7.1.37) (PCTAIRE-motif protein kinase 2).
PF11_0242	asparagine-rich protein	ENSP00000312351	41 kDa protein
MAL7P1.18	hypothetical protein	ENSP00000225973	Rho-related GTP-binding protein RhoN (Rho family GTPase 2) (Rnd2) (Rho7).
PF11_0256	pyruvate dehydrogenase E1 component, alpha subunit	ENSP00000341389	cell division cycle 2-like 1 (PITSLRE proteins) isoform 2
PF08_0085	ubiquitin-conjugating enzyme, putative	ENSP00000269491	Serpin B12.
PFI1505c	hypothetical protein	ENSP00000298841	Kallistatin precursor (Kallikrein inhibitor) (Protease inhibitor 4).
PFC0565w	hypothetical protein	ENSP00000311042	PREDICTED: similar to tubulin, beta 8; HSA10p15 beta-tubulin 4Q (TUBB4Q) gene
PF14_0605	cyclin, putative	ENSP00000292853	F-box only protein 27 (F-box/G-domain protein 5).
MAL13P1.148	P. falciparum myosin	ENSP00000349291	Ensembl Family: TBC1 DOMAIN FAMILY MEMBER 8 VASCULAR RAB GAP/TBC CONTAINING
PF11_0329	hypothetical protein	ENSP00000323822	F-box only protein 11 (Vitiligo-associated protein VIT-1).
PFI0135c	papain family cysteine protease, putative	ENSP00000324573	Flightless-I protein homolog.
PF14_0576	ubiquitin carboxyl-terminal hydrolase, putative	ENSP00000327543	RAVER1
PF14_0122	nuclear transport factor 2, putative	ENSP00000230361	Guanylyl cyclase activating protein 2 (GCAP 2) (Guanylate cyclase activator 1B).
PF13_0262	lysine--tRNA ligase	ENSP00000280704	L-lactate dehydrogenase C chain (EC 1.1.1.27) (LDH-C) (LDH testis subunit) (LDH-X).
PFD0750w	nuclear cap-binding protein, putative	ENSP00000310827	DAB2 interacting protein
PF11_0400	hypothetical protein	ENSP00000350403	PITSLRE serine/threonine-protein kinase CDC2L2 (EC 2.7.1.37) (Galactosyltransferase associated protein kinase p58/GTA) (Cell division cycle 2-like protein kinase 2) (CDK11).
PFL0190w	ubiquitin-conjugating enzyme e2, putative	ENSP00000269980	2-oxoisovalerate dehydrogenase alpha subunit, mitochondrial precursor (EC 1.2.4.4) (Branched-chain alpha-keto acid dehydrogenase E1 component alpha chain) (BCKDH E1-alpha) (BCKDE1A).
PFD0310w	sexual stage-specific protein precursor	ENSP00000267008	Serine/threonine-protein kinase receptor R3 precursor (EC 2.7.1.37) (SKR3) (Activin receptor-like kinase 1) (ALK-1) (TGF-B superfamily receptor type I) (TSR-I).
PFI0135c	papain family cysteine protease, putative	ENSP00000263867	Macrophage capping protein (Actin-regulatory protein CAP-G).
PF14_0496	hyothetical protein	ENSP00000230361	Guanylyl cyclase activating protein 2 (GCAP 2) (Guanylate cyclase activator 1B).
PF14_0167	hypothetical protein	ENSP00000287156	Ubiquitin-conjugating enzyme E2 L6 (EC 6.3.2.19) (Ubiquitin-protein ligase L6) (Ubiquitin carrier protein L6) (UbcH8) (Retinoic acid induced gene B protein) (RIG-B).
MAL13P1.35	u1 small nuclear ribonucleoprotein a, putative	ENSP00000338934	Ezrin (p81) (Cytovillin) (Villin 2).
PFL2050w	hypothetical protein	ENSP00000222374	immunoglobulin superfamily, member 4C
PF13_0262	lysine--tRNA ligase	ENSP00000264601	Ras-related protein Rab-17.
PFC0365w	conserved protein, putative	ENSP00000327543	RAVER1
PFL2050w	hypothetical protein	ENSP00000324573	Flightless-I protein homolog.
PFB0345c	cysteine protease, putative	ENSP00000353696	similar to RIKEN cDNA 2610307I21
PF11_0245	translation elongation factor EF-1, subunit alpha, putative	ENSP00000348708	Regulator of nonsense transcripts 2 (Nonsense mRNA reducing factor 2) (Up-frameshift suppressor 2 homolog) (hUpf2).
PFI1245c	Protein phosphatase-beta	ENSP00000302621	Leucine-rich alpha-2-glycoprotein precursor (LRG).
MAL13P1.79	hypothetical protein	ENSP00000341289	Tubulin beta-? chain (Tubulin beta-2 chain).
PFE1215c	developmentally regulated GTP-binding protein 1, putative	ENSP00000264935	Centrosomal protein of 72 kDa (Cep72 protein).
PFD0665c	26s proteasome aaa-ATPase subunit Rpt3, putative	ENSP00000310935	FK506-binding protein 2 precursor (EC 5.2.1.8) (Peptidyl-prolyl cis- trans isomerase) (PPIase) (Rotamase) (13 kDa FKBP) (FKBP-13).
PFL0470w	hypothetical protein	ENSP00000287840	Pro-neuregulin-1 precursor (Pro-NRG1) [Contains: Neuregulin-1 (Neu differentiation factor) (Heregulin) (HRG) (Breast cancer cell differentiation factor p45) (Acetylcholine receptor inducing activity) (ARIA) (Sensory and motor neuron-derived factor) (Glial
PF11_0245	translation elongation factor EF-1, subunit alpha, putative	ENSP00000272233	Rho-related GTP-binding protein RhoB (H6).
PF14_0513	RNA binding protein, putative	ENSP00000322132	Cullin homolog 4A (CUL-4A).
PF13_0304	elongation factor 1 alpha	ENSP00000318197	similar to alpha tubulin
PFI0820c	RNA-binding protein, putative	ENSP00000322016	fuse-binding protein-interacting repressor isoform b
MAL7P1.18	hypothetical protein	ENSP00000350733	Kv channel interacting protein 2 isoform 1
PFL0585w	PfpUB Plasmodium falciparum polyubiquitin	ENSP00000300406	Guanine nucleotide-binding protein G(I)/G(S)/G(O) gamma-T2 subunit (G gamma-C) (G-gamma-8) (G-gamma 9).
PFI0135c	papain family cysteine protease, putative	ENSP00000217958	26S proteasome non-ATPase regulatory subunit 10 (26S proteasome regulatory subunit p28) (Gankyrin).
PFE1130w	hypothetical protein	ENSP00000263989	ubiquitin specific protease 34
PFI0180w	alpha tubulin	ENSP00000298049	33 kDa protein
PF14_0141	ribosomal protein L10, putative	ENSP00000264254	Phosducin-like protein 3 (Viral IAP-associated factor 1) (VIAF-1) (HTPHLP).
PF11_0310	hypothetical protein	ENSP00000296257	Sentrin-specific protease 2 (EC 3.4.22.-) (Sentrin/SUMO-specific protease SENP2) (SMT3-specific isopeptidase 2) (Smt3ip2) (Axam2).
PFI1475w	merozoite surface protein 1, precursor	ENSP00000234310	Calcineurin B subunit isoform 1 (Protein phosphatase 2B regulatory subunit 1) (Protein phosphatase 3 regulatory subunit B alpha isoform 1).
PF08_0135	hypothetical protein, conserved	ENSP00000354376	Ras-related protein Rab-25 (CATX-8).
PF14_0038	cytochrome c, putative	ENSP00000284981	Amyloid beta A4 protein precursor (APP) (ABPP) (Alzheimer's disease amyloid protein) (Cerebral vascular amyloid peptide) (CVAP) (Protease nexin-II) (PN-II) (APPI) (PreA4) [Contains: Soluble APP-alpha (S-APP- alpha); Soluble APP-beta (S-APP-beta); C99; Bet
MAL8P1.69	14-3-3 protein homologue, putative	ENSP00000264447	zinc finger, matrin-like
PFL0630w	iron-sulfur subunit of succinate dehydrogenase	ENSP00000354068	Protein phosphatase 1 regulatory subunit 12A (Myosin phosphatase targeting subunit 1) (Myosin phosphatase target subunit 1) (Protein phosphatase myosin-binding subunit).
PF10_0330	ubiquitin-conjugating enzyme, putative	ENSP00000315662	Ensembl Family: AMBIGUOUS
PF11_0256	pyruvate dehydrogenase E1 component, alpha subunit	ENSP00000327116	EH-domain containing protein 3.
PF14_0122	nuclear transport factor 2, putative	ENSP00000246069	Destrin (Actin-depolymerizing factor) (ADF).
PFL1290w	hypothetical protein	ENSP00000265651	F-box only protein 3.
PFI0875w	Heat shock protein	ENSP00000295400	Transforming growth factor alpha precursor (TGF-alpha) (EGF-like TGF) (ETGF) (TGF type 1).
PF13_0335	hypothetical protein	ENSP00000259034	Actin-like protein 6A (53 kDa BRG1-associated factor A) (Actin-related protein Baf53a) (ArpNbeta).
PF08_0135	hypothetical protein, conserved	ENSP00000286993	Kv channel interacting protein 2 isoform 1
PF11_0309	hypothetical protein	ENSP00000263311	Ubiquitin carboxyl-terminal hydrolase 35 (EC 3.1.2.15) (Ubiquitin thiolesterase 35) (Ubiquitin-specific processing protease 35) (Deubiquitinating enzyme 35).
PF11_0162	falcipain-3	ENSP00000261207	Protein phosphatase 1 regulatory subunit 12A (Myosin phosphatase targeting subunit 1) (Myosin phosphatase target subunit 1) (Protein phosphatase myosin-binding subunit).
PFF0995c	Merozoite surface protein 10, MSP10	ENSP00000307031	Tripartite motif protein 5 (EC 6.3.2.-) (RING finger protein 88).
PFC0105w	serine/threonine protein kinase, putative	ENSP00000341524	Septin 6.
PFD1185w	hypothetical protein	ENSP00000171111	Kelch-like ECH-associated protein 1 (Cytosolic inhibitor of Nrf2).
MAL8P1.40	RNA-binding protein, putative	ENSP00000315299	Calmodulin-related protein NB-1 (Calmodulin-like protein) (CLP).
MAL8P1.125	tyrosyl-tRNA synthetase, putative	ENSP00000308386	CUG triplet repeat RNA-binding protein 1 (CUG-BP1) (RNA-binding protein BRUNOL-2) (Deadenylation factor CUG-BP) (50 kDa Nuclear polyadenylated RNA-binding protein) (EDEN-BP).
PF13_0184	hypothetical protein	ENSP00000269598	FK506 binding protein 10 precursor (EC 5.2.1.8) (Peptidyl-prolyl cis- trans isomerase) (PPIase) (Rotamase) (65 kDa FK506-binding protein) (FKBP65) (Immunophilin FKBP65).
PFL0705c	adrenodoxin-type ferredoxin, putative	ENSP00000264254	Phosducin-like protein 3 (Viral IAP-associated factor 1) (VIAF-1) (HTPHLP).
PFB0335c	cysteine protease, putative	ENSP00000253815	Ubiquitin-conjugating enzyme E2 D2 (EC 6.3.2.19) (Ubiquitin-protein ligase D2) (Ubiquitin carrier protein D2) (Ubiquitin-conjugating enzyme E2-17 kDa 2) (E2(17)KB 2).
MAL13P1.343	proteasome regulatory subunit, putative	ENSP00000284981	Amyloid beta A4 protein precursor (APP) (ABPP) (Alzheimer's disease amyloid protein) (Cerebral vascular amyloid peptide) (CVAP) (Protease nexin-II) (PN-II) (APPI) (PreA4) [Contains: Soluble APP-alpha (S-APP- alpha); Soluble APP-beta (S-APP-beta); C99; Bet
PFE1290w	serine/threonine-protein kinase Nek1, putative	ENSP00000254675	GTP-binding nuclear protein Ran (GTPase Ran) (Ras-like protein TC4) (Androgen receptor-associated protein 24).
MAL8P1.43	u5 snrnp-specific protein, putative	ENSP00000349458	Serine/threonine kinase ICK (EC 2.7.1.37) (Intestinal cell kinase) (hICK) (MAK-related kinase) (MRK) (Laryngeal cancer kinase 2) (LCK2).
MAL7P1.153	hypothetical protein	ENSP00000221478	RelA-associated inhibitor (Inhibitor of ASPP protein) (Protein iASPP) (PPP1R13B-like protein).
PF10_0314	asparagine-rich antigen	ENSP00000209665	Alcohol dehydrogenase class IV mu/sigma chain (EC 1.1.1.1) (Retinol dehydrogenase) (Gastric alcohol dehydrogenase).
PFD0700c	RNA binding protein, putative	ENSP00000342838	Insulin receptor precursor (EC 2.7.1.112) (IR) (CD220 antigen).
MAL7P1.139	mago nashi protein homolog, putative	ENSP00000305242	Deltex protein 2 (Deltex-2) (Deltex2) (hDTX2).
PFI0820c	RNA-binding protein, putative	ENSP00000329632	F-box/LRR-repeat protein 7 (F-box and leucine-rich repeat protein 7) (F-box protein FBL6/FBL7).
PFE1290w	serine/threonine-protein kinase Nek1, putative	ENSP00000315299	Calmodulin-related protein NB-1 (Calmodulin-like protein) (CLP).
PFE1050w	adenosylhomocysteinase(S-adenosyl-L-homocyste ine hydrolase)	ENSP00000344470	Ensembl Family: LEUCINE RICH REPEAT
MAL7P1.139	mago nashi protein homolog, putative	ENSP00000345395	papilin
PFE0225w	3-methyl-2-oxobutanoate dehydrogenase (lipoamide), putative	ENSP00000217958	26S proteasome non-ATPase regulatory subunit 10 (26S proteasome regulatory subunit p28) (Gankyrin).
PF14_0553	cysteine proteinase falcipain-1	ENSP00000262726	CAP-binding protein complex interacting protein 1 isoform b
PF14_0630	protein serine/threonine phosphatase	ENSP00000254286	Actin-related protein 10 (hARP11).
PF13_0045	40S ribosomal protein S27, putative	ENSP00000288111	Dehydrogenase/reductase SDR family member 1 (EC 1.1.-.-).
MAL8P1.69	14-3-3 protein homologue, putative	ENSP00000305147	Collagen alpha 1(XII) chain precursor.
PFI1005w	ADP-ribosylation factor-like protein, putative	ENSP00000310226	Ras-related protein Rab-1B.
PFD0450c	pre-mrna splicing factor, putative	ENSP00000266110	Rap guanine nucleotide exchange factor 1 (Guanine nucleotide-releasing factor 2) (C3G protein) (CRK SH3-binding GNRP).
PFD0250c	hypothetical protein	ENSP00000345395	papilin
PFE1290w	serine/threonine-protein kinase Nek1, putative	ENSP00000256078	Transforming protein p21 (K-Ras 2) (Ki-Ras) (c-K-ras).
PF14_0508	pyridine nucleotide transhydrogenase, putative	ENSP00000328808	50 kDa protein
PF10_0330	ubiquitin-conjugating enzyme, putative	ENSP00000278460	MGC4707 protein isoform 2
PFE1130w	hypothetical protein	ENSP00000308386	CUG triplet repeat RNA-binding protein 1 (CUG-BP1) (RNA-binding protein BRUNOL-2) (Deadenylation factor CUG-BP) (50 kDa Nuclear polyadenylated RNA-binding protein) (EDEN-BP).
PF08_0044	protein kinase	ENSP00000348485	CCR4-NOT transcription complex subunit 4 (EC 6.3.2.-) (E3 ubiquitin protein ligase CNOT4) (CCR4-associated factor 4) (Potential transcriptional repressor NOT4Hp).
PFE0845c	60S ribosomal subunit protein L8, putative	ENSP00000351379	Profilin-3 (Profilin III).
PFL1500w	Rab2 GTPase, putative	ENSP00000289422	Pro-neuregulin-2 precursor (Pro-NRG2) [Contains: Neuregulin-2 (NRG-2) (Neural-and thymus-derived activator for ERBB kinases) (NTAK) (Divergent of neuregulin 1) (DON-1)].
PF08_0114	hypothetical protein	ENSP00000354910	Pro-neuregulin-2 precursor (Pro-NRG2) [Contains: Neuregulin-2 (NRG-2) (Neural-and thymus-derived activator for ERBB kinases) (NTAK) (Divergent of neuregulin 1) (DON-1)].
PF08_0044	protein kinase	ENSP00000308386	CUG triplet repeat RNA-binding protein 1 (CUG-BP1) (RNA-binding protein BRUNOL-2) (Deadenylation factor CUG-BP) (50 kDa Nuclear polyadenylated RNA-binding protein) (EDEN-BP).
PF14_0605	cyclin, putative	ENSP00000347333	Signaling lymphocytic activation molecule precursor (IPO-3) (CD150 antigen) (CDw150).
PFE0845c	60S ribosomal subunit protein L8, putative	ENSP00000215539	Insulin-like growth factor binding protein complex acid labile chain precursor (ALS).
PF14_0122	nuclear transport factor 2, putative	ENSP00000257017	Ras-related protein Rab-33A (Small GTP-binding protein S10).
PFD1185w	hypothetical protein	ENSP00000295897	Serum albumin precursor.
PFD0770c	ribosomal protein l15, putative	ENSP00000308576	Rho-related GTP-binding protein RhoD (Rho-related protein HP1) (RhoHP1).
PFE1050w	adenosylhomocysteinase(S-adenosyl-L-homocyste ine hydrolase)	ENSP00000257017	Ras-related protein Rab-33A (Small GTP-binding protein S10).
PFI0135c	papain family cysteine protease, putative	ENSP00000253815	Ubiquitin-conjugating enzyme E2 D2 (EC 6.3.2.19) (Ubiquitin-protein ligase D2) (Ubiquitin carrier protein D2) (Ubiquitin-conjugating enzyme E2-17 kDa 2) (E2(17)KB 2).
PFD0700c	RNA binding protein, putative	ENSP00000296555	F-box/WD-repeat protein 7 (F-box and WD-40 domain protein 7) (F-box protein FBX30) (hCdc4) (Archipelago homolog) (hAgo) (SEL-10).
MAL13P1.148	P. falciparum myosin	ENSP00000264663	NAD(P) transhydrogenase, mitochondrial precursor (EC 1.6.1.2) (Pyridine nucleotide transhydrogenase) (Nicotinamide nucleotide transhydrogenase).
PF10_0047	hypothetical protein	ENSP00000353059	Apoptotic protease activating factor 1 (Apaf-1).
PFE0810c	40S ribosomal subunit protein S14, putative	ENSP00000338611	ADP-ribosylation factor 7 (PRO2667).
PF13_0184	hypothetical protein	ENSP00000327543	RAVER1
PFC0640w	CSP and TRAP-related protein (CTRP)	ENSP00000354748	CMP-N-acetylneuraminate-beta-1,4-galactoside alpha-2,3- sialyltransferase (EC 2.4.99.6) (N-acetyllactosaminide alpha-2,3- sialyltransferase) (Gal beta-1,3(4) GlcNAc alpha-2,3 sialyltransferase) (ST3N) (ST3GalIII) (Sialyltransferase 6).
MAL8P1.40	RNA-binding protein, putative	ENSP00000305714	Bone morphogenetic protein 1 precursor (EC 3.4.24.19) (BMP-1) (Procollagen C-proteinase) (PCP) (Mammalian tolloid protein) (mTld).
PF13_0201	sporozoite surface protein 2	ENSP00000284981	Amyloid beta A4 protein precursor (APP) (ABPP) (Alzheimer's disease amyloid protein) (Cerebral vascular amyloid peptide) (CVAP) (Protease nexin-II) (PN-II) (APPI) (PreA4) [Contains: Soluble APP-alpha (S-APP- alpha); Soluble APP-beta (S-APP-beta); C99; Bet
PF10_0047	hypothetical protein	ENSP00000301464	Insulin-like growth factor binding protein 6 precursor (IGFBP-6) (IBP- 6) (IGF-binding protein 6).
PFI0820c	RNA-binding protein, putative	ENSP00000325361	Protein phosphatase 1 regulatory subunit 12A (Myosin phosphatase targeting subunit 1) (Myosin phosphatase target subunit 1) (Protein phosphatase myosin-binding subunit).
PF11_0245	translation elongation factor EF-1, subunit alpha, putative	ENSP00000330374	GTPase, IMAP family member 6 isoform 1
MAL7P1.18	hypothetical protein	ENSP00000264705	CAD protein [Includes: Glutamine-dependent carbamoyl-phosphate synthase (EC 6.3.5.5); Aspartate carbamoyltransferase (EC 2.1.3.2); Dihydroorotase (EC 3.5.2.3)].
PF10_0314	asparagine-rich antigen	ENSP00000233121	Microtubule-associated protein RP/EB family member 3 (End-binding protein 3) (EB3) (EB1 protein family member 3) (EBF3) (RP3).
MAL8P1.69	14-3-3 protein homologue, putative	ENSP00000268049	Ubiquitin carboxyl-terminal hydrolase 3 (EC 3.1.2.15) (Ubiquitin thiolesterase 3) (Ubiquitin-specific processing protease 3) (Deubiquitinating enzyme 3).
PFD0250c	hypothetical protein	ENSP00000263035	dehydrogenase E1 and transketolase domain containing protein 1
PF10_0285	hypothetical protein	ENSP00000345524	Mitogen-activated protein kinase 9 (EC 2.7.1.37) (Stress-activated protein kinase JNK2) (c-Jun N-terminal kinase 2) (JNK-55).
PFL0970w	pre-mRNA splicing factor, putative	ENSP00000303192	Ral guanine nucleotide dissociation stimulator-like 1 (RalGDS-like 1).
MAL13P1.35	u1 small nuclear ribonucleoprotein a, putative	ENSP00000264254	Phosducin-like protein 3 (Viral IAP-associated factor 1) (VIAF-1) (HTPHLP).
PF08_0044	protein kinase	ENSP00000230361	Guanylyl cyclase activating protein 2 (GCAP 2) (Guanylate cyclase activator 1B).
PFC0365w	conserved protein, putative	ENSP00000317272	Hepatocyte growth factor receptor precursor (EC 2.7.1.112) (Met proto- oncogene tyrosine kinase) (c-met) (HGF receptor) (HGF-SF receptor).
PFE1130w	hypothetical protein	ENSP00000347293	Leukocyte tyrosine kinase receptor precursor (EC 2.7.1.112) (Protein tyrosine kinase-1).
PFB0335c	cysteine protease, putative	ENSP00000264839	Regulating synaptic membrane exocytosis protein 1 (Rab3-interacting molecule 1) (RIM 1).
MAL7P1.26	O-sialoglycoprotein endopeptidase, putative	ENSP00000347244	Intersectin 2 (SH3 domain-containing protein 1B) (SH3P18) (SH3P18-like WASP associated protein).
PF11_0309	hypothetical protein	ENSP00000264161	Aspartyl-tRNA synthetase (EC 6.1.1.12) (Aspartate--tRNA ligase) (AspRS).
PFD0450c	pre-mrna splicing factor, putative	ENSP00000262031	RNA binding motif, single-stranded interacting protein 2 (Suppressor of CDC2 with RNA binding motif 3).
PFI1475w	merozoite surface protein 1, precursor	ENSP00000262542	hydroxysteroid dehydrogenase like 2
PFC0870w	elongation factor 1 (EF-1), putative	ENSP00000354376	Ras-related protein Rab-25 (CATX-8).
PF14_0142	serine/threonine protein phosphatase, putative	ENSP00000320516	EH-domain containing protein 1 (Testilin) (hPAST1).
PF14_0038	cytochrome c, putative	ENSP00000349677	Testican-3 precursor (SPARC/osteonectin, CWCV, and Kazal-like domains proteoglycan 3).
PFE1350c	ubiquitin-conjugating enzyme, putative	ENSP00000315609	Collagen alpha 3(VI) chain precursor.
PFD0455w	ribosomal processing protein, putative	ENSP00000263735	Tumor-associated calcium signal transducer 1 precursor (Major gastrointestinal tumor-associated protein GA733-2) (Epithelial cell surface antigen) (Epithelial glycoprotein) (EGP) (Adenocarcinoma- associated antigen) (KSA) (KS 1/4 antigen) (Cell surface gl
PF08_0065	hypothetical protein, conserved	ENSP00000312351	41 kDa protein
PF10_0314	asparagine-rich antigen	ENSP00000260187	Ubiquitin carboxyl-terminal hydrolase 2 (EC 3.1.2.15) (Ubiquitin thiolesterase 2) (Ubiquitin-specific processing protease 2) (Deubiquitinating enzyme 2) (41 kDa ubiquitin-specific protease).
MAL13P1.54	hypothetical protein, conserved	ENSP00000326804	Cullin homolog 1 (CUL-1).
MAL13P1.264	hypothetical protein	ENSP00000294383	Ubiquitin carboxyl-terminal hydrolase 24 (EC 3.1.2.15) (Ubiquitin thiolesterase 24) (Ubiquitin-specific processing protease 24) (Deubiquitinating enzyme 24) (Fragment).
PFL1290w	hypothetical protein	ENSP00000293748	Zinc finger and BTB domain containing protein 9.
PF11_0242	asparagine-rich protein	ENSP00000326804	Cullin homolog 1 (CUL-1).
MAL7P1.139	mago nashi protein homolog, putative	ENSP00000348630	SPARC related modular calcium-binding protein 2 precursor (Secreted modular calcium-binding protein 2) (SMOC-2) (Smooth muscle-associated protein 2) (SMAP-2) (MSTP117).
PF10_0084	tubulin beta chain, putative	ENSP00000218004	NTF2-related export protein 2 (p15-2 protein) (DC9) (BM-025).
PF10_0047	hypothetical protein	ENSP00000323216	Activated CDC42 kinase 1 (EC 2.7.1.112) (ACK-1).
PFD0450c	pre-mrna splicing factor, putative	ENSP00000238256	PREDICTED: KIAA0674
PFE1130w	hypothetical protein	ENSP00000265171	Pro-epidermal growth factor precursor (EGF) [Contains: Epidermal growth factor (Urogastrone)].
PF11_0174	dipeptidyl aminopeptidase 1	ENSP00000300647	Cell division cycle 2-related protein kinase 7 (EC 2.7.1.37) (CDC2- related protein kinase 7) (CrkRS).
PFA0145c	aspartyl-tRNA synthetase	ENSP00000245304	Ras-related protein Rap-2a (RbBP-30).
PFI1005w	ADP-ribosylation factor-like protein, putative	ENSP00000264601	Ras-related protein Rab-17.
PFI0135c	papain family cysteine protease, putative	ENSP00000298316	ADP-ribosylation factor 6.
PF13_0184	hypothetical protein	ENSP00000222511	Ensembl Family: CLAUDIN 12
PFC0855w	ubiquitin-conjugating enzyme, putative	ENSP00000351629	cell division cycle 2-like 1 (PITSLRE proteins) isoform 2
PF13_0044	carbamoyl phosphate synthetase, putative	ENSP00000292125	Pregnancy-specific beta-1-glycoprotein 10 precursor (PSBG-10) (PSBG- 12).
PF08_0135	hypothetical protein, conserved	ENSP00000263867	Macrophage capping protein (Actin-regulatory protein CAP-G).
PF14_0167	hypothetical protein	ENSP00000331748	PREDICTED: similar to Rab12 protein
MAL8P1.40	RNA-binding protein, putative	ENSP00000264705	CAD protein [Includes: Glutamine-dependent carbamoyl-phosphate synthase (EC 6.3.5.5); Aspartate carbamoyltransferase (EC 2.1.3.2); Dihydroorotase (EC 3.5.2.3)].
PF13_0350	signal recognition particle receptor alpha subunit, putative	ENSP00000311080	S-phase kinase-associated protein 2 (F-box protein Skp2) (Cyclin A/CDK2-associated protein p45) (p45skp2) (F-box/LRR-repeat protein 1).
PFB0880w	hypothetical protein, conserved	ENSP00000277508	Glycodelin precursor (GD) (Pregnancy-associated endometrial alpha-2 globulin) (PEG) (PAEG) (Placental protein 14) (Progesterone-associated endometrial protein) (Progestagen-associated endometrial protein).
PF11_0256	pyruvate dehydrogenase E1 component, alpha subunit	ENSP00000160382	Actin-like protein 6B (53 kDa BRG1-associated factor B) (Actin-related protein Baf53b) (ArpNalpha).
PF14_0167	hypothetical protein	ENSP00000272217	ADP-ribosylation factor-like 10B
PFI1275w	protein kinase, putative	ENSP00000244869	Epiregulin precursor.
PF10_0196	cytoplasmic dynein intermediate chain, putative	ENSP00000263895	Rho-related GTP-binding protein RhoE (Rho family GTPase 3) (Rnd3) (Rho8) (MemB protein).
PFD0700c	RNA binding protein, putative	ENSP00000320946	Ensembl Family: AMBIGUOUS
PFD0310w	sexual stage-specific protein precursor	ENSP00000353538	Ensembl Family: UNKNOWN
PF11_0400	hypothetical protein	ENSP00000340274	Ras-related protein Rap-2c.
MAL7P1.122	conserved GTP-binding protein, putative	ENSP00000315743	Cyclin G2.
PF11_0329	hypothetical protein	ENSP00000345524	Mitogen-activated protein kinase 9 (EC 2.7.1.37) (Stress-activated protein kinase JNK2) (c-Jun N-terminal kinase 2) (JNK-55).
PFC0525c	glycogen synthase kinase, putative	ENSP00000238616	Serine/threonine-protein kinase Nek9 (EC 2.7.1.37) (NimA-related protein kinase 9) (Nercc1 kinase) (NIMA-related kinase 8) (Nek8).
PF13_0350	signal recognition particle receptor alpha subunit, putative	ENSP00000254181	Ubiquitin carboxyl-terminal hydrolase 29 (EC 3.1.2.15) (Ubiquitin thiolesterase 29) (Ubiquitin-specific processing protease 29) (Deubiquitinating enzyme 29).
PF11_0402	hypothetical protein	ENSP00000275493	Epidermal growth factor receptor precursor (EC 2.7.1.112) (Receptor tyrosine-protein kinase ErbB-1).
PF11_0161	falcipain-2 precursor, putative	ENSP00000314787	Rho/Rac guanine nucleotide exchange factor 2 (GEF-H1 protein) (Proliferating cell nucleolar antigen p40).
PFL0630w	iron-sulfur subunit of succinate dehydrogenase	ENSP00000342830	Radixin.
MAL13P1.83	hypothetical protein	ENSP00000311337	Basic fibroblast growth factor receptor 1 precursor (EC 2.7.1.112) (FGFR-1) (bFGF-R) (Fms-like tyrosine kinase-2) (c-fgr).
PFD0455w	ribosomal processing protein, putative	ENSP00000301072	Tubulin alpha-6 chain (Alpha-tubulin 6).
PFB0335c	cysteine protease, putative	ENSP00000239118	Kv channel interacting protein 2 isoform 1
PF11_0047	hypothetical protein	ENSP00000294904	RNA binding motif, single-stranded interacting protein 1 (Single- stranded DNA-binding protein MSSP-1) (Suppressor of CDC2 with RNA binding motif 2).
PF08_0019	guanine nucleotide-binding protein, putative	ENSP00000296933	F-box/WD-repeat protein 11 (F-box/WD-repeat protein 1B) (F-box and WD- repeats protein beta-TrCP2).
MAL13P1.76	hypothetical protein	ENSP00000341289	Tubulin beta-? chain (Tubulin beta-2 chain).
PFD0250c	hypothetical protein	ENSP00000256925	CDK5 and ABL1 enzyme substrate 1 (Interactor with CDK3 1) (Ik3-1).
PF10_0314	asparagine-rich antigen	ENSP00000196371	Succinyl-CoA:3-ketoacid-coenzyme A transferase 1, mitochondrial precursor (EC 2.8.3.5) (Somatic-type succinyl CoA:3-oxoacid CoA- transferase) (Scot-S).
PFI0335w	hypothetical protein	ENSP00000344470	Ensembl Family: LEUCINE RICH REPEAT
PF14_0141	ribosomal protein L10, putative	ENSP00000221943	Ensembl Family: MUS MUSCULUS ADULT MALE CDNA PRODUCT:HYPOTHETICAL RNI STRUCTURE CONTAINING PROTEIN
PFL0970w	pre-mRNA splicing factor, putative	ENSP00000258526	plexin C1
MAL7P1.132	hypothetical protein	ENSP00000266970	Cell division protein kinase 2 (EC 2.7.1.37) (p33 protein kinase).
PF10_0285	hypothetical protein	ENSP00000300647	Cell division cycle 2-related protein kinase 7 (EC 2.7.1.37) (CDC2- related protein kinase 7) (CrkRS).
PF14_0474	hypothetical protein	ENSP00000331602	Protein kinase C, delta type (EC 2.7.1.-) (nPKC-delta).
MAL8P1.40	RNA-binding protein, putative	ENSP00000345808	Rho-GTPase-activating protein 12.
PF13_0250	G-beta repeat protein, putative	ENSP00000254998	NTF2-related export protein 1 (p15 protein).
PFL0705c	adrenodoxin-type ferredoxin, putative	ENSP00000354673	CCR4-NOT transcription complex subunit 4 (EC 6.3.2.-) (E3 ubiquitin protein ligase CNOT4) (CCR4-associated factor 4) (Potential transcriptional repressor NOT4Hp).
PFL0470w	hypothetical protein	ENSP00000303709	Ubiquitin-conjugating enzyme E2 E1 (EC 6.3.2.19) (Ubiquitin-protein ligase E1) (Ubiquitin carrier protein E1) (UbcH6).
PF14_0660	hypothetical protein	ENSP00000305648	RAB40A, member RAS oncogene family
PFL0470w	hypothetical protein	ENSP00000216658	papilin
PF10_0314	asparagine-rich antigen	ENSP00000346437	APG7 autophagy 7-like
MAL7P1.26	O-sialoglycoprotein endopeptidase, putative	ENSP00000342830	Radixin.
MAL7P1.122	conserved GTP-binding protein, putative	ENSP00000305714	Bone morphogenetic protein 1 precursor (EC 3.4.24.19) (BMP-1) (Procollagen C-proteinase) (PCP) (Mammalian tolloid protein) (mTld).
PF10_0084	tubulin beta chain, putative	ENSP00000308734	Megakaryocyte-associated tyrosine-protein kinase (EC 2.7.1.112) (Tyrosine-protein kinase CTK) (Protein kinase HYL) (Hematopoietic consensus tyrosine-lacking kinase).
MAL13P1.35	u1 small nuclear ribonucleoprotein a, putative	ENSP00000348485	CCR4-NOT transcription complex subunit 4 (EC 6.3.2.-) (E3 ubiquitin protein ligase CNOT4) (CCR4-associated factor 4) (Potential transcriptional repressor NOT4Hp).
PFE0355c	serine protease belonging to subtilisin family, putative	ENSP00000353696	similar to RIKEN cDNA 2610307I21
PFD0310w	sexual stage-specific protein precursor	ENSP00000315299	Calmodulin-related protein NB-1 (Calmodulin-like protein) (CLP).
PF11_0402	hypothetical protein	ENSP00000351796	Amyloid beta A4 protein precursor (APP) (ABPP) (Alzheimer's disease amyloid protein) (Cerebral vascular amyloid peptide) (CVAP) (Protease nexin-II) (PN-II) (APPI) (PreA4) [Contains: Soluble APP-alpha (S-APP- alpha); Soluble APP-beta (S-APP-beta); C99; Bet
PFE0225w	3-methyl-2-oxobutanoate dehydrogenase (lipoamide), putative	ENSP00000315662	Ensembl Family: AMBIGUOUS
PFE0865c	splicing factor, putative	ENSP00000335027	Ubiquitin-conjugating enzyme E2 A (EC 6.3.2.19) (Ubiquitin-protein ligase A) (Ubiquitin carrier protein A) (HR6A) (hHR6A).
MAL8P1.69	14-3-3 protein homologue, putative	ENSP00000333277	H3 histone
PFD0310w	sexual stage-specific protein precursor	ENSP00000262103	Ensembl Family: MUS MUSCULUS ADULT MALE CDNA PRODUCT:HYPOTHETICAL EF HAND CONTAINING PROTEIN
PFE1290w	serine/threonine-protein kinase Nek1, putative	ENSP00000354097	Ral guanine nucleotide dissociation stimulator-like 1 (RalGDS-like 1).
PF14_0605	cyclin, putative	ENSP00000338611	ADP-ribosylation factor 7 (PRO2667).
PFE0845c	60S ribosomal subunit protein L8, putative	ENSP00000263528	Ras GTPase-activating protein nGAP (RAS protein activator like 1).
PF13_0262	lysine--tRNA ligase	ENSP00000319032	Dual-specificity tyrosine-phosphorylation regulated kinase 1A (EC 2.7.1.-) (Protein kinase minibrain homolog) (MNBH) (HP86) (Dual specificity YAK1-related kinase).
PFD0250c	hypothetical protein	ENSP00000329498	Squamous cell carcinoma antigen 1 (SCCA-1) (Protein T4-A).
PF10_0314	asparagine-rich antigen	ENSP00000329686	Kv channel interacting protein 1
MAL7P1.153	hypothetical protein	ENSP00000349458	Serine/threonine kinase ICK (EC 2.7.1.37) (Intestinal cell kinase) (hICK) (MAK-related kinase) (MRK) (Laryngeal cancer kinase 2) (LCK2).
PF14_0224	PP1-like protein serine/threonine phosphatase	ENSP00000309767	NACHT-, LRR- and PYD-containing protein 6 (PYRIN-containing APAF1-like protein 5).
PF13_0304	elongation factor 1 alpha	ENSP00000278460	MGC4707 protein isoform 2
PFE1215c	developmentally regulated GTP-binding protein 1, putative	ENSP00000340373	Dual-specificity tyrosine-phosphorylation regulated kinase 1A (EC 2.7.1.-) (Protein kinase minibrain homolog) (MNBH) (HP86) (Dual specificity YAK1-related kinase).
PF14_0630	protein serine/threonine phosphatase	ENSP00000313859	Megakaryocyte-associated tyrosine-protein kinase (EC 2.7.1.112) (Tyrosine-protein kinase CTK) (Protein kinase HYL) (Hematopoietic consensus tyrosine-lacking kinase).
MAL7P1.18	hypothetical protein	ENSP00000265651	F-box only protein 3.
MAL7P1.122	conserved GTP-binding protein, putative	ENSP00000217426	Adenosylhomocysteinase (EC 3.3.1.1) (S-adenosyl-L-homocysteine hydrolase) (AdoHcyase).
PFL1925w	cell division protein FtsH, putative	ENSP00000350630	tolloid-like 2
PF08_0085	ubiquitin-conjugating enzyme, putative	ENSP00000345973	Epidermal growth factor receptor precursor (EC 2.7.1.112) (Receptor tyrosine-protein kinase ErbB-1).
PF13_0184	hypothetical protein	ENSP00000221130	Glutathione reductase, mitochondrial precursor (EC 1.8.1.7) (GR) (GRase).
PFI1280c	protein kinase, putative	ENSP00000242209	FK506 binding protein 9 (EC 5.2.1.8) (Peptidyl-prolyl cis-trans isomerase) (PPIase) (Rotamase) (Fragment).
PF07_0083	hypothetical protein, conserved	ENSP00000282344	Ubiquitin carboxyl-terminal hydrolase 12 (EC 3.1.2.15) (Ubiquitin thiolesterase 12) (Ubiquitin-specific processing protease 12) (Deubiquitinating enzyme 12) (Ubiquitin hydrolyzing enzyme 1).
PF14_0513	RNA binding protein, putative	ENSP00000316999	CMP-N-acetylneuraminate-beta-1,4-galactoside alpha-2,3- sialyltransferase (EC 2.4.99.6) (N-acetyllactosaminide alpha-2,3- sialyltransferase) (Gal beta-1,3(4) GlcNAc alpha-2,3 sialyltransferase) (ST3N) (ST3GalIII) (Sialyltransferase 6).
PFB0550w	peptide chain release factor subunit 1, putative	ENSP00000349762	Serine/threonine-protein kinase PCTAIRE-1 (EC 2.7.1.37) (PCTAIRE-motif protein kinase 1).
PF10_0084	tubulin beta chain, putative	ENSP00000327543	RAVER1
PF14_0605	cyclin, putative	ENSP00000303802	Ensembl Family: MUS MUSCULUS CDNA PRODUCT:WEAKLY
PF14_0474	hypothetical protein	ENSP00000326042	Tubulin alpha-2 chain (Alpha-tubulin 2).
PFD0750w	nuclear cap-binding protein, putative	ENSP00000262940	Ras GTPase-activating protein 4 (RasGAP-activating-like protein 2) (Calcium-promoted Ras inactivator).
MAL7P1.139	mago nashi protein homolog, putative	ENSP00000217182	Elongation factor 1-alpha 2 (EF-1-alpha-2) (Elongation factor 1 A-2) (eEF1A-2) (Statin S1).
PF11_0174	dipeptidyl aminopeptidase 1	ENSP00000295156	Visinin-like protein 1 (VILIP) (Hippocalcin-like protein 3) (HLP3).
PFI1280c	protein kinase, putative	ENSP00000215832	Mitogen-activated protein kinase 1 (EC 2.7.1.37) (Extracellular signal-regulated kinase 2) (ERK-2) (Mitogen-activated protein kinase 2) (MAP kinase 2) (MAPK 2) (p42-MAPK) (ERT1).
PF11_0256	pyruvate dehydrogenase E1 component, alpha subunit	ENSP00000323433	Novel protein similar to COBW-like protein (LOC55871).
PFE0120c	Merozoite Surface Protein 8, MSP8	ENSP00000268910	testis expressed sequence 14 isoform b
PFL1725w	ATP synthase beta chain, mitochondrial precursor, putative	ENSP00000347042	APG7 autophagy 7-like
PF07_0072	calmodulin-domain protein kinase, putative	ENSP00000253363	RNA-binding region containing protein 2 (Hepatocellular carcinoma protein 1) (Splicing factor HCC1).
PF11_0245	translation elongation factor EF-1, subunit alpha, putative	ENSP00000348795	Squamous cell carcinoma antigen 1 (SCCA-1) (Protein T4-A).
PF13_0147	hypothetical protein	ENSP00000324740	Proto-oncogene tyrosine-protein kinase YES (EC 2.7.1.112) (p61-YES) (C-YES).
PF10_0084	tubulin beta chain, putative	ENSP00000246529	leucine rich repeat and fibronectin type III domain containing 3
PF11_0171	hypothetical protein	ENSP00000353881	Serine/threonine protein phosphatase 2B catalytic subunit, beta isoform (EC 3.1.3.16) (Calmodulin-dependent calcineurin A subunit, beta isoform) (CAM-PRP catalytic subunit).
PFE0370c	subtilisin-like protease precursor, putative	ENSP00000264935	Centrosomal protein of 72 kDa (Cep72 protein).
PFC0155c	DNA-directed RNA polymerase subunit I, putative	ENSP00000304701	Ensembl Family: LYMPHOCYTE SPECIFIC ADAPTER LNK SIGNAL TRANSDUCTION LNK LYMPHOCYTE ADAPTER
PF14_0630	protein serine/threonine phosphatase	ENSP00000342399	Tubulin delta chain (Delta tubulin).
PFD0750w	nuclear cap-binding protein, putative	ENSP00000014112	Polypyrimidine tract-binding protein 1 (PTB) (Heterogeneous nuclear ribonucleoprotein I) (hnRNP I) (57 kDa RNA-binding protein PPTB-1).
PF07_0083	hypothetical protein, conserved	ENSP00000341624	Kv channel interacting protein 2 isoform 1
PFE0845c	60S ribosomal subunit protein L8, putative	ENSP00000246071	U2 small nuclear ribonucleoprotein B".
PF11_0165	falcipain 2 precursor	ENSP00000316357	Probable ubiquitin carboxyl-terminal hydrolase FAF-X (EC 3.1.2.15) (Ubiquitin thiolesterase FAF-X) (Ubiquitin-specific processing protease FAF-X) (Deubiquitinating enzyme FAF-X) (Fat facets protein related, X-linked) (Ubiquitin-specific protease 9, X chro
PF14_0508	pyridine nucleotide transhydrogenase, putative	ENSP00000351796	Amyloid beta A4 protein precursor (APP) (ABPP) (Alzheimer's disease amyloid protein) (Cerebral vascular amyloid peptide) (CVAP) (Protease nexin-II) (PN-II) (APPI) (PreA4) [Contains: Soluble APP-alpha (S-APP- alpha); Soluble APP-beta (S-APP-beta); C99; Bet
PFL2050w	hypothetical protein	ENSP00000260187	Ubiquitin carboxyl-terminal hydrolase 2 (EC 3.1.2.15) (Ubiquitin thiolesterase 2) (Ubiquitin-specific processing protease 2) (Deubiquitinating enzyme 2) (41 kDa ubiquitin-specific protease).
PFD0665c	26s proteasome aaa-ATPase subunit Rpt3, putative	ENSP00000264613	Ceruloplasmin precursor (EC 1.16.3.1) (Ferroxidase).
PFE1350c	ubiquitin-conjugating enzyme, putative	ENSP00000326042	Tubulin alpha-2 chain (Alpha-tubulin 2).
PFE0810c	40S ribosomal subunit protein S14, putative	ENSP00000256897	Cyclin H (MO15-associated protein) (p37) (p34).
PFB0345c	cysteine protease, putative	ENSP00000248444	Villin 1.
PF14_0496	hyothetical protein	ENSP00000337669	Cell division control protein 42 homolog (G25K GTP-binding protein).
PFL2050w	hypothetical protein	ENSP00000312535	leucine rich repeat and fibronectin type III domain containing 4
PF10_0285	hypothetical protein	ENSP00000238616	Serine/threonine-protein kinase Nek9 (EC 2.7.1.37) (NimA-related protein kinase 9) (Nercc1 kinase) (NIMA-related kinase 8) (Nek8).
PFB0550w	peptide chain release factor subunit 1, putative	ENSP00000254998	NTF2-related export protein 1 (p15 protein).
MAL13P1.54	hypothetical protein, conserved	ENSP00000308495	Transforming protein p21 (K-Ras 2) (Ki-Ras) (c-K-ras).
PFE1350c	ubiquitin-conjugating enzyme, putative	ENSP00000340835	CUB and sushi multiple domains protein 3 precursor.
PF13_0184	hypothetical protein	ENSP00000229002	Ensembl Family: RAS FAMILY 11 MEMBER
PF13_0350	signal recognition particle receptor alpha subunit, putative	ENSP00000254810	Histone H3.3 (PP781).
PFL0470w	hypothetical protein	ENSP00000275037	Regulating synaptic membrane exocytosis protein 1 (Rab3-interacting molecule 1) (RIM 1).
PFD0750w	nuclear cap-binding protein, putative	ENSP00000294261	Ribosomal protein S6 kinase alpha 4 (EC 2.7.1.37) (Nuclear mitogen-and stress-activated protein kinase-2) (90 kDa ribosomal protein S6 kinase 4) (Ribosomal protein kinase B) (RSKB).
PFI1170c	Thioredoxin reductase	ENSP00000235932	Ras-related protein Rab-7L1 (Rab-7 like protein 1).
PF10_0196	cytoplasmic dynein intermediate chain, putative	ENSP00000344798	Proto-oncogene tyrosine-protein kinase receptor ret precursor (EC 2.7.1.112) (C-ret).
PFI0820c	RNA-binding protein, putative	ENSP00000251546	F-box only protein 44 (F-box protein FBX30) (F-box/G-domain protein 3).
PFI1170c	Thioredoxin reductase	ENSP00000350630	tolloid-like 2
PF14_0166	lysine -- tRNA ligase, putative	ENSP00000259034	Actin-like protein 6A (53 kDa BRG1-associated factor A) (Actin-related protein Baf53a) (ArpNbeta).
PFL0280c	hypothetical protein	ENSP00000288861	PREDICTED: similar to Calcium and integrin-binding protein 1 (Calmyrin) (DNA-PKcs interacting protein) (Kinase interacting protein) (KIP) (CIB)
PF10_0041	U5 small nuclear ribonuclear protein, putative	ENSP00000248139	Ras-related protein Rab-40C (SOCS box containing protein RAR3) (Rar- like protein).
PFD0950w	ran binding protein 1	ENSP00000209665	Alcohol dehydrogenase class IV mu/sigma chain (EC 1.1.1.1) (Retinol dehydrogenase) (Gastric alcohol dehydrogenase).
PFI0875w	Heat shock protein	ENSP00000250559	Ras-related protein Rap-1b (GTP-binding protein smg p21B) (OK/SW- cl.11).
PFI0820c	RNA-binding protein, putative	ENSP00000209665	Alcohol dehydrogenase class IV mu/sigma chain (EC 1.1.1.1) (Retinol dehydrogenase) (Gastric alcohol dehydrogenase).
PF14_0456	hypothetical protein, conserved	ENSP00000284548	obscurin, cytoskeletal calmodulin and titin-interacting RhoGEF
PF08_0065	hypothetical protein, conserved	ENSP00000340835	CUB and sushi multiple domains protein 3 precursor.
PFD0450c	pre-mrna splicing factor, putative	ENSP00000282606	GTP-binding protein SAR1b (GTBPB).
PF14_0038	cytochrome c, putative	ENSP00000340294	Calretinin (CR) (29 kDa calbindin).
PF14_0141	ribosomal protein L10, putative	ENSP00000238256	PREDICTED: KIAA0674
PFI1475w	merozoite surface protein 1, precursor	ENSP00000221478	RelA-associated inhibitor (Inhibitor of ASPP protein) (Protein iASPP) (PPP1R13B-like protein).
PFE1350c	ubiquitin-conjugating enzyme, putative	ENSP00000218004	NTF2-related export protein 2 (p15-2 protein) (DC9) (BM-025).
PFC0565w	hypothetical protein	ENSP00000349458	Serine/threonine kinase ICK (EC 2.7.1.37) (Intestinal cell kinase) (hICK) (MAK-related kinase) (MRK) (Laryngeal cancer kinase 2) (LCK2).
PF08_0114	hypothetical protein	ENSP00000298130	Ensembl Family: AMBIGUOUS
PFL1820w	hypothetical protein	ENSP00000262215	Brefeldin A-inhibited guanine nucleotide-exchange protein 1 (Brefeldin A-inhibited GEP 1) (p200 ARF-GEP1) (p200 ARF guanine nucleotide exchange factor).
PF13_0147	hypothetical protein	ENSP00000346379	Cyclin G2.
PF10_0196	cytoplasmic dynein intermediate chain, putative	ENSP00000286301	Macrophage colony stimulating factor I receptor precursor (CSF-1-R) (EC 2.7.1.112) (Fms proto-oncogene) (c-fms) (CD115 antigen).
PFI1170c	Thioredoxin reductase	ENSP00000341083	Atrial natriuretic peptide receptor B precursor (ANP-B) (ANPRB) (GC-B) (Guanylate cyclase) (EC 4.6.1.2) (NPR-B) (Atrial natriuretic peptide B-type receptor).
PF10_0314	asparagine-rich antigen	ENSP00000318197	similar to alpha tubulin
PF13_0250	G-beta repeat protein, putative	ENSP00000337669	Cell division control protein 42 homolog (G25K GTP-binding protein).
PF11_0400	hypothetical protein	ENSP00000354910	Pro-neuregulin-2 precursor (Pro-NRG2) [Contains: Neuregulin-2 (NRG-2) (Neural-and thymus-derived activator for ERBB kinases) (NTAK) (Divergent of neuregulin 1) (DON-1)].
MAL8P1.40	RNA-binding protein, putative	ENSP00000309845	Transforming protein p21/H-Ras-1 (c-H-ras).
PFD1050w	alpha-tubulin ii	ENSP00000251546	F-box only protein 44 (F-box protein FBX30) (F-box/G-domain protein 3).
PFI1170c	Thioredoxin reductase	ENSP00000261018	Abl-interactor 2 (Abelson interactor 2) (Abi-2) (Abl binding protein 3) (AblBP3) (Arg binding protein 1) (ArgBP1).
MAL13P1.76	hypothetical protein	ENSP00000352882	PREDICTED: plexin A4
PF13_0350	signal recognition particle receptor alpha subunit, putative	ENSP00000298130	Ensembl Family: AMBIGUOUS
PF11_0242	asparagine-rich protein	ENSP00000310226	Ras-related protein Rab-1B.
PF14_0142	serine/threonine protein phosphatase, putative	ENSP00000336914	FGD1 family, member 3
PF10_0084	tubulin beta chain, putative	ENSP00000322132	Cullin homolog 4A (CUL-4A).
PFB0150c	protein kinase, putative	ENSP00000340373	Dual-specificity tyrosine-phosphorylation regulated kinase 1A (EC 2.7.1.-) (Protein kinase minibrain homolog) (MNBH) (HP86) (Dual specificity YAK1-related kinase).
PFL1820w	hypothetical protein	ENSP00000261018	Abl-interactor 2 (Abelson interactor 2) (Abi-2) (Abl binding protein 3) (AblBP3) (Arg binding protein 1) (ArgBP1).
PFL0280c	hypothetical protein	ENSP00000242209	FK506 binding protein 9 (EC 5.2.1.8) (Peptidyl-prolyl cis-trans isomerase) (PPIase) (Rotamase) (Fragment).
PF14_0496	hyothetical protein	ENSP00000345524	Mitogen-activated protein kinase 9 (EC 2.7.1.37) (Stress-activated protein kinase JNK2) (c-Jun N-terminal kinase 2) (JNK-55).
MAL13P1.35	u1 small nuclear ribonucleoprotein a, putative	ENSP00000303709	Ubiquitin-conjugating enzyme E2 E1 (EC 6.3.2.19) (Ubiquitin-protein ligase E1) (Ubiquitin carrier protein E1) (UbcH6).
PF11_0245	translation elongation factor EF-1, subunit alpha, putative	ENSP00000262643	G1/S-specific cyclin E1.
PFB0815w	protein kinase, putative	ENSP00000295266	Pyruvate dehydrogenase E1 component alpha subunit, testis-specific form, mitochondrial precursor (EC 1.2.4.1) (PDHE1-A type II).
PFC0365w	conserved protein, putative	ENSP00000288986	Cytoplasmic protein NCK1 (NCK adaptor protein 1) (SH2/SH3 adaptor protein NCK-alpha).
PFI0180w	alpha tubulin	ENSP00000352162	ELAV-like protein 3 (Hu-antigen C) (HuC) (Paraneoplastic cerebellar degeneration-associated antigen) (Paraneoplastic limbic encephalitis antigen 21).
PF10_0155	enolase	ENSP00000338437	RasGEF domain family, member 1C
PFC0365w	conserved protein, putative	ENSP00000351796	Amyloid beta A4 protein precursor (APP) (ABPP) (Alzheimer's disease amyloid protein) (Cerebral vascular amyloid peptide) (CVAP) (Protease nexin-II) (PN-II) (APPI) (PreA4) [Contains: Soluble APP-alpha (S-APP- alpha); Soluble APP-beta (S-APP-beta); C99; Bet
PF14_0660	hypothetical protein	ENSP00000256682	ADP-ribosylation factor 3.
MAL8P1.43	u5 snrnp-specific protein, putative	ENSP00000263735	Tumor-associated calcium signal transducer 1 precursor (Major gastrointestinal tumor-associated protein GA733-2) (Epithelial cell surface antigen) (Epithelial glycoprotein) (EGP) (Adenocarcinoma- associated antigen) (KSA) (KS 1/4 antigen) (Cell surface gl
PF11_0351	heat shock protein hsp70 homologue	ENSP00000349321	Transportin 2 (Karyopherin beta-2b).
PF10_0240	hypothetical protein	ENSP00000310686	F-box/WD-repeat protein 8 (F-box and WD-40 domain protein 8) (F-box only protein 29).
MAL7P1.122	conserved GTP-binding protein, putative	ENSP00000053469	Guanylyl cyclase activating protein 1 (GCAP 1) (Guanylate cyclase activator 1A).
PFC0870w	elongation factor 1 (EF-1), putative	ENSP00000305714	Bone morphogenetic protein 1 precursor (EC 3.4.24.19) (BMP-1) (Procollagen C-proteinase) (PCP) (Mammalian tolloid protein) (mTld).
MAL13P1.35	u1 small nuclear ribonucleoprotein a, putative	ENSP00000246792	Ras-related protein R-Ras (p23).
PF07_0083	hypothetical protein, conserved	ENSP00000303129	Probable oxidoreductase KIAA1576 (EC 1.-.-.-).
PF07_0092	hypothetical protein, conserved	ENSP00000342242	Protein tyrosine kinase 2 beta (EC 2.7.1.112) (Focal adhesion kinase 2) (FADK 2) (Proline-rich tyrosine kinase 2) (Cell adhesion kinase beta) (CAK beta) (Calcium-dependent tyrosine kinase) (CADTK) (Related adhesion focal tyrosine kinase).
PF13_0090	ADP-ribosylation factor, putative	ENSP00000269491	Serpin B12.
PF11_0256	pyruvate dehydrogenase E1 component, alpha subunit	ENSP00000272519	Ras-related protein Ral-B.
PF14_0576	ubiquitin carboxyl-terminal hydrolase, putative	ENSP00000350630	tolloid-like 2
MAL13P1.264	hypothetical protein	ENSP00000331047	Ensembl Family: RAS RELATED RAB
PF13_0070	branched-chain alpha keto-acid dehydrogenase, putative	ENSP00000253363	RNA-binding region containing protein 2 (Hepatocellular carcinoma protein 1) (Splicing factor HCC1).
PFB0550w	peptide chain release factor subunit 1, putative	ENSP00000315662	Ensembl Family: AMBIGUOUS
PFC0640w	CSP and TRAP-related protein (CTRP)	ENSP00000267436	Ensembl Family: AMBIGUOUS
PFL1725w	ATP synthase beta chain, mitochondrial precursor, putative	ENSP00000288986	Cytoplasmic protein NCK1 (NCK adaptor protein 1) (SH2/SH3 adaptor protein NCK-alpha).
MAL13P1.35	u1 small nuclear ribonucleoprotein a, putative	ENSP00000251101	rTS beta protein isoform 2
PFC0155c	DNA-directed RNA polymerase subunit I, putative	ENSP00000338934	Ezrin (p81) (Cytovillin) (Villin 2).
MAL7P1.122	conserved GTP-binding protein, putative	ENSP00000353881	Serine/threonine protein phosphatase 2B catalytic subunit, beta isoform (EC 3.1.3.16) (Calmodulin-dependent calcineurin A subunit, beta isoform) (CAM-PRP catalytic subunit).
PF11_0161	falcipain-2 precursor, putative	ENSP00000267008	Serine/threonine-protein kinase receptor R3 precursor (EC 2.7.1.37) (SKR3) (Activin receptor-like kinase 1) (ALK-1) (TGF-B superfamily receptor type I) (TSR-I).
PFC0755c	protein kinase, putative	ENSP00000217182	Elongation factor 1-alpha 2 (EF-1-alpha-2) (Elongation factor 1 A-2) (eEF1A-2) (Statin S1).
PF14_0122	nuclear transport factor 2, putative	ENSP00000305777	Casein kinase I, gamma 1 isoform (EC 2.7.1.-) (CKI-gamma 1).
PFI0335w	hypothetical protein	ENSP00000265992	cyclin J
PF11_0242	asparagine-rich protein	ENSP00000302621	Leucine-rich alpha-2-glycoprotein precursor (LRG).
PF14_0038	cytochrome c, putative	ENSP00000284548	obscurin, cytoskeletal calmodulin and titin-interacting RhoGEF
PF10_0320	hypothetical protein	ENSP00000269349	Probable ATP-dependent helicase DDX48 (DEAD-box protein 48) (Eukaryotic initiation factor 4A-like NUK-34) (Nuclear matrix protein 265) (hNMP 265) (Eukaryotic translation initiation factor 4A isoform 3).
PFE1050w	adenosylhomocysteinase(S-adenosyl-L-homocyste ine hydrolase)	ENSP00000344128	56 kDa protein
MAL7P1.26	O-sialoglycoprotein endopeptidase, putative	ENSP00000344169	Kv channel interacting protein 2 isoform 1
PFL0970w	pre-mRNA splicing factor, putative	ENSP00000244040	Ras-related protein Rab-22A (Rab-22).
PFD0310w	sexual stage-specific protein precursor	ENSP00000349594	ELAV-like protein 4 (Paraneoplastic encephalomyelitis antigen HuD) (Hu-antigen D).
PFI0875w	Heat shock protein	ENSP00000222125	Calcyphosine.
MAL8P1.69	14-3-3 protein homologue, putative	ENSP00000354910	Pro-neuregulin-2 precursor (Pro-NRG2) [Contains: Neuregulin-2 (NRG-2) (Neural-and thymus-derived activator for ERBB kinases) (NTAK) (Divergent of neuregulin 1) (DON-1)].
PFL2050w	hypothetical protein	ENSP00000251101	rTS beta protein isoform 2
PFE0865c	splicing factor, putative	ENSP00000219689	ubiquitin specific protease 31
PF07_0112	proteasome subunit alpha type 5, putative	ENSP00000350578	Amyloid beta A4 protein precursor (APP) (ABPP) (Alzheimer's disease amyloid protein) (Cerebral vascular amyloid peptide) (CVAP) (Protease nexin-II) (PN-II) (APPI) (PreA4) [Contains: Soluble APP-alpha (S-APP- alpha); Soluble APP-beta (S-APP-beta); C99; Bet
PF14_0038	cytochrome c, putative	ENSP00000230361	Guanylyl cyclase activating protein 2 (GCAP 2) (Guanylate cyclase activator 1B).
PFB0885w	40S ribosomal protein S30, putative	ENSP00000303830	Insulin receptor precursor (EC 2.7.1.112) (IR) (CD220 antigen).
PFC0105w	serine/threonine protein kinase, putative	ENSP00000250495	Neddylin (Ubiquitin-like protein NEDD8).
PFE0810c	40S ribosomal subunit protein S14, putative	ENSP00000342306	Tissue factor pathway inhibitor precursor (TFPI) (Lipoprotein- associated coagulation inhibitor) (LACI) (Extrinsic pathway inhibitor) (EPI).
PFL1520w	dim1 protein homolog, putative	ENSP00000261207	Protein phosphatase 1 regulatory subunit 12A (Myosin phosphatase targeting subunit 1) (Myosin phosphatase target subunit 1) (Protein phosphatase myosin-binding subunit).
MAL13P1.164	elongation factor tu, putative	ENSP00000330374	GTPase, IMAP family member 6 isoform 1
PF13_0335	hypothetical protein	ENSP00000234038	protein phosphatase 1, regulatory subunit 7
PFL0470w	hypothetical protein	ENSP00000263879	Son of sevenless protein homolog 1 (SOS-1).
PFI0335w	hypothetical protein	ENSP00000320295	Tubulin beta-3 chain (Tubulin beta-III) (Tubulin beta-4).
PF11_0310	hypothetical protein	ENSP00000226259	Ras-related protein Rab-34 (Rab-39) (Ras-related protein Rah).
PFD0700c	RNA binding protein, putative	ENSP00000224784	Actin, aortic smooth muscle (Alpha-actin 2).
PF13_0350	signal recognition particle receptor alpha subunit, putative	ENSP00000341624	Kv channel interacting protein 2 isoform 1
PF14_0038	cytochrome c, putative	ENSP00000220616	Thyroglobulin precursor.
PF07_0083	hypothetical protein, conserved	ENSP00000171111	Kelch-like ECH-associated protein 1 (Cytosolic inhibitor of Nrf2).
PFI1280c	protein kinase, putative	ENSP00000252050	p53-associated parkin-like cytoplasmic protein (UbcH7 associated protein 1).
PFE0665c	GTP-binding protein, putative	ENSP00000341867	similar to B-cell linker; B cell linker protein isoform b
PFE0865c	splicing factor, putative	ENSP00000342399	Tubulin delta chain (Delta tubulin).
PF11_0161	falcipain-2 precursor, putative	ENSP00000318575	Tubulin alpha-8 chain (Alpha-tubulin 8).
PF13_0335	hypothetical protein	ENSP00000292853	F-box only protein 27 (F-box/G-domain protein 5).
PFL1725w	ATP synthase beta chain, mitochondrial precursor, putative	ENSP00000352936	Serine protease inhibitor Kazal-type 5 precursor (Lympho-epithelial Kazal-type related inhibitor) (LEKTI) [Contains: Hemofiltrate peptide HF6478; Hemofiltrate peptide HF7665].
PF13_0045	40S ribosomal protein S27, putative	ENSP00000296257	Sentrin-specific protease 2 (EC 3.4.22.-) (Sentrin/SUMO-specific protease SENP2) (SMT3-specific isopeptidase 2) (Smt3ip2) (Axam2).
PFE1350c	ubiquitin-conjugating enzyme, putative	ENSP00000303802	Ensembl Family: MUS MUSCULUS CDNA PRODUCT:WEAKLY
MAL13P1.148	P. falciparum myosin	ENSP00000312351	41 kDa protein
PFB0335c	cysteine protease, putative	ENSP00000295645	phosducin-like 2
PFD0950w	ran binding protein 1	ENSP00000264658	F-box/LRR-repeat protein 20 (F-box and leucine-rich repeat protein 20) (F-box/LRR-repeat protein 2-like).
PF11_0162	falcipain-3	ENSP00000258526	plexin C1
PF14_0576	ubiquitin carboxyl-terminal hydrolase, putative	ENSP00000280704	L-lactate dehydrogenase C chain (EC 1.1.1.27) (LDH-C) (LDH testis subunit) (LDH-X).
PF08_0065	hypothetical protein, conserved	ENSP00000300406	Guanine nucleotide-binding protein G(I)/G(S)/G(O) gamma-T2 subunit (G gamma-C) (G-gamma-8) (G-gamma 9).
PF10_0047	hypothetical protein	ENSP00000315247	Ensembl Family: AMBIGUOUS
PFL1290w	hypothetical protein	ENSP00000281038	Ensembl Family: AMBIGUOUS
PF13_0045	40S ribosomal protein S27, putative	ENSP00000342376	Epidermal growth factor receptor precursor (EC 2.7.1.112) (Receptor tyrosine-protein kinase ErbB-1).
PF14_0496	hyothetical protein	ENSP00000261160	Contactin 1 precursor (Neural cell surface protein F3) (Glycoprotein gp135).
PFC0565w	hypothetical protein	ENSP00000233121	Microtubule-associated protein RP/EB family member 3 (End-binding protein 3) (EB3) (EB1 protein family member 3) (EBF3) (RP3).
PF08_0044	protein kinase	ENSP00000344267	Vav-3 protein.
PFB0335c	cysteine protease, putative	ENSP00000237264	TATA box binding protein-like protein 1 (TBP-like protein 1) (TATA box binding protein-related factor 2) (TBP-related factor 2) (STUD protein) (21-kDa TBP-like protein).
PFD1185w	hypothetical protein	ENSP00000323691	43 kDa protein
PFE1215c	developmentally regulated GTP-binding protein 1, putative	ENSP00000325361	Protein phosphatase 1 regulatory subunit 12A (Myosin phosphatase targeting subunit 1) (Myosin phosphatase target subunit 1) (Protein phosphatase myosin-binding subunit).
PFL1975c	hypothetical protein, conserved	ENSP00000222120	Ras-related protein Rab-3D.
PF11_0309	hypothetical protein	ENSP00000287202	bruno-like 6, RNA binding protein
MAL13P1.79	hypothetical protein	ENSP00000338696	ring finger and KH domain containing 2
PF13_0070	branched-chain alpha keto-acid dehydrogenase, putative	ENSP00000276014	G2/mitotic-specific cyclin B3.
MAL13P1.35	u1 small nuclear ribonucleoprotein a, putative	ENSP00000344259	Ubiquitin-conjugating enzyme E2 L3 (EC 6.3.2.19) (Ubiquitin-protein ligase L3) (Ubiquitin carrier protein L3) (UbcH7) (E2-F1) (L-UBC).
PFL0470w	hypothetical protein	ENSP00000261211	Serine/threonine-protein kinase PCTAIRE-2 (EC 2.7.1.37) (PCTAIRE-motif protein kinase 2).
PFE0625w	GTPase, putative	ENSP00000158166	Calcium/calmodulin-dependent protein kinase kinase 1 (EC 2.7.1.37) (Calcium/calmodulin-dependent protein kinase kinase alpha) (CaM-kinase kinase alpha) (CaM-KK alpha) (CaMKK alpha) (CaMKK 1) (CaM-kinase IV kinase).
PFL2050w	hypothetical protein	ENSP00000355341	CMP-N-acetylneuraminate-beta-1,4-galactoside alpha-2,3- sialyltransferase (EC 2.4.99.6) (N-acetyllactosaminide alpha-2,3- sialyltransferase) (Gal beta-1,3(4) GlcNAc alpha-2,3 sialyltransferase) (ST3N) (ST3GalIII) (Sialyltransferase 6).
PF11_0309	hypothetical protein	ENSP00000259075	TRAF family member-associated NF-kappa-B activator (TRAF-interacting protein) (I-TRAF).
PF13_0044	carbamoyl phosphate synthetase, putative	ENSP00000329686	Kv channel interacting protein 1
PFC0105w	serine/threonine protein kinase, putative	ENSP00000262030	ATP synthase beta chain, mitochondrial precursor (EC 3.6.3.14).
PFE0810c	40S ribosomal subunit protein S14, putative	ENSP00000326849	actin like protein
PFI1245c	Protein phosphatase-beta	ENSP00000353278	Septin 6.
PF10_0240	hypothetical protein	ENSP00000254193	U2 small nuclear ribonucleoprotein A' (U2 snRNP-A').
PFB0550w	peptide chain release factor subunit 1, putative	ENSP00000333277	H3 histone
PF13_0070	branched-chain alpha keto-acid dehydrogenase, putative	ENSP00000231487	S-phase kinase-associated protein 1A (Cyclin A/CDK2-associated protein p19) (p19A) (p19skp1) (RNA polymerase II elongation factor-like protein) (Organ of Corti protein 2) (OCP-II protein) (OCP-2) (Transcription elongation factor B) (SIII).
PF10_0046	hypothetical protein	ENSP00000349055	Kv channel interacting protein 2 isoform 1
PF08_0054	heat shock 70 kDa protein	ENSP00000311024	Transcription initiation factor TFIID subunit 5 (Transcription initiation factor TFIID 100 kDa subunit) (TAF(II)100) (TAFII-100) (TAFII100).
PFC0755c	protein kinase, putative	ENSP00000311080	S-phase kinase-associated protein 2 (F-box protein Skp2) (Cyclin A/CDK2-associated protein p45) (p45skp2) (F-box/LRR-repeat protein 1).
PFB0880w	hypothetical protein, conserved	ENSP00000270189	Tissue-type plasminogen activator precursor (EC 3.4.21.68) (tPA) (t- PA) (t-plasminogen activator) (Alteplase) (Reteplase).
PFI1275w	protein kinase, putative	ENSP00000264187	Nidogen precursor (Entactin).
PFI1505c	hypothetical protein	ENSP00000171111	Kelch-like ECH-associated protein 1 (Cytosolic inhibitor of Nrf2).
PFE0120c	Merozoite Surface Protein 8, MSP8	ENSP00000187910	Pregnancy-specific beta-1-glycoprotein 10 precursor (PSBG-10) (PSBG- 12).
PFL0280c	hypothetical protein	ENSP00000264187	Nidogen precursor (Entactin).
PF14_0660	hypothetical protein	ENSP00000342098	Kunitz-type protease inhibitor 1 precursor (Hepatocyte growth factor activator inhibitor type 1) (HAI-1).
PFD0455w	ribosomal processing protein, putative	ENSP00000323353	ubiquitin-conjugating enzyme E2-like
MAL13P1.343	proteasome regulatory subunit, putative	ENSP00000315662	Ensembl Family: AMBIGUOUS
PFC0755c	protein kinase, putative	ENSP00000251101	rTS beta protein isoform 2
PF13_0070	branched-chain alpha keto-acid dehydrogenase, putative	ENSP00000259818	tubulin, beta polypeptide paralog
PFL1520w	dim1 protein homolog, putative	ENSP00000326294	Guanine nucleotide-binding protein G(I)/G(S)/G(O) gamma-7 subunit.
PF10_0073	hypothetical protein	ENSP00000199706	39S ribosomal protein L28, mitochondrial precursor (L28mt) (MRP-L28) (Melanoma antigen p15) (Melanoma-associated antigen recognized by T lymphocytes).
PF08_0054	heat shock 70 kDa protein	ENSP00000332371	Collagen alpha 1(VII) chain precursor (Long-chain collagen) (LC collagen).
MAL7P1.122	conserved GTP-binding protein, putative	ENSP00000313986	Cell division cycle 2-like protein kinase 5 (EC 2.7.1.37) (CDC2- related protein kinase 5) (Cholinesterase-related cell division controller).
PFD0250c	hypothetical protein	ENSP00000285735	Rho-related GTP-binding protein RhoC (H9).
PFI1680w	hypothetical protein	ENSP00000322016	fuse-binding protein-interacting repressor isoform b
MAL8P1.125	tyrosyl-tRNA synthetase, putative	ENSP00000266087	F-box only protein 7.
PFI1170c	Thioredoxin reductase	ENSP00000326294	Guanine nucleotide-binding protein G(I)/G(S)/G(O) gamma-7 subunit.
PF11_0161	falcipain-2 precursor, putative	ENSP00000262103	Ensembl Family: MUS MUSCULUS ADULT MALE CDNA PRODUCT:HYPOTHETICAL EF HAND CONTAINING PROTEIN
PFE0865c	splicing factor, putative	ENSP00000326731	CCR4-NOT transcription complex subunit 4 (EC 6.3.2.-) (E3 ubiquitin protein ligase CNOT4) (CCR4-associated factor 4) (Potential transcriptional repressor NOT4Hp).
MAL8P1.40	RNA-binding protein, putative	ENSP00000260403	Ensembl Family: AMBIGUOUS
PF14_0224	PP1-like protein serine/threonine phosphatase	ENSP00000333277	H3 histone
PFL1820w	hypothetical protein	ENSP00000346240	F-box only protein 2.
PF13_0070	branched-chain alpha keto-acid dehydrogenase, putative	ENSP00000266087	F-box only protein 7.
MAL7P1.26	O-sialoglycoprotein endopeptidase, putative	ENSP00000215659	Mitogen-activated protein kinase 12 (EC 2.7.1.37) (Extracellular signal-regulated kinase 6) (ERK-6) (ERK5) (Stress-activated protein kinase-3) (Mitogen-activated protein kinase p38 gamma) (MAP kinase p38 gamma).
PFL1820w	hypothetical protein	ENSP00000344798	Proto-oncogene tyrosine-protein kinase receptor ret precursor (EC 2.7.1.112) (C-ret).
PFC0105w	serine/threonine protein kinase, putative	ENSP00000335027	Ubiquitin-conjugating enzyme E2 A (EC 6.3.2.19) (Ubiquitin-protein ligase A) (Ubiquitin carrier protein A) (HR6A) (hHR6A).
PFL1925w	cell division protein FtsH, putative	ENSP00000335027	Ubiquitin-conjugating enzyme E2 A (EC 6.3.2.19) (Ubiquitin-protein ligase A) (Ubiquitin carrier protein A) (HR6A) (hHR6A).
PFC0640w	CSP and TRAP-related protein (CTRP)	ENSP00000254584	Arfaptin 2 (ADP-ribosylation factor interacting protein 2) (Partner of RAC1) (POR1 protein).
PF13_0346	ubiquitin/ribosomal fusion protein uba52 homologue, putative	ENSP00000250559	Ras-related protein Rap-1b (GTP-binding protein smg p21B) (OK/SW- cl.11).
PF13_0201	sporozoite surface protein 2	ENSP00000267837	dual oxidase 2 precursor
PF10_0314	asparagine-rich antigen	ENSP00000351995	Tyrosine-protein kinase receptor UFO precursor (EC 2.7.1.112) (AXL oncogene).
PF14_0605	cyclin, putative	ENSP00000339705	NTF2-related export protein 2 (p15-2 protein) (DC9) (BM-025).
PFI1170c	Thioredoxin reductase	ENSP00000321108	Testican-2 precursor (SPARC/osteonectin, CWCV, and Kazal-like domains proteoglycan 2).
MAL13P1.120	splicing factor, putative	ENSP00000320580	Serine/threonine protein phosphatase 2B catalytic subunit, alpha isoform (EC 3.1.3.16) (Calmodulin-dependent calcineurin A subunit, alpha isoform) (CAM-PRP catalytic subunit).
PFE0120c	Merozoite Surface Protein 8, MSP8	ENSP00000317360	Growth factor receptor-bound protein 2 (GRB2 adapter protein) (SH2/SH3 adapter GRB2) (Ash protein).
PFB0150c	protein kinase, putative	ENSP00000318197	similar to alpha tubulin
PF08_0044	protein kinase	ENSP00000295926	cyclin L1
PF13_0044	carbamoyl phosphate synthetase, putative	ENSP00000295546	Collagen alpha 3(VI) chain precursor.
PFF0995c	Merozoite surface protein 10, MSP10	ENSP00000308461	Rho-related GTP-binding protein Rho6 (Rho family GTPase 1) (Rnd1).
PF10_0084	tubulin beta chain, putative	ENSP00000275037	Regulating synaptic membrane exocytosis protein 1 (Rab3-interacting molecule 1) (RIM 1).
MAL7P1.132	hypothetical protein	ENSP00000265512	Alcohol dehydrogenase class II pi chain precursor (EC 1.1.1.1).
PFI0335w	hypothetical protein	ENSP00000260641	Actin-like protein 2 (Actin-related protein 2).
PF14_0630	protein serine/threonine phosphatase	ENSP00000309689	Leucine-rich repeats and calponin homology domain containing protein 4 (Leucine-rich neuronal protein).
PF11_0381	subtilisin-like protease 2	ENSP00000246529	leucine rich repeat and fibronectin type III domain containing 3
PFF0995c	Merozoite surface protein 10, MSP10	ENSP00000238738	Rho-related GTP-binding protein RhoQ (Ras-related GTP-binding protein TC10).
PF10_0155	enolase	ENSP00000313986	Cell division cycle 2-like protein kinase 5 (EC 2.7.1.37) (CDC2- related protein kinase 5) (Cholinesterase-related cell division controller).
PF14_0660	hypothetical protein	ENSP00000269500	F-box only protein 15.
PFB0340c	cysteine protease, putative	ENSP00000325836	small GTP-binding tumor suppressor 1
PFL1520w	dim1 protein homolog, putative	ENSP00000245796	PSD4 protein.
PFL0190w	ubiquitin-conjugating enzyme e2, putative	ENSP00000341905	PREDICTED: hypothetical protein FLJ21438
PFE0730c	ribose 5-phosphate epimerase, putative	ENSP00000349321	Transportin 2 (Karyopherin beta-2b).
PFC0565w	hypothetical protein	ENSP00000215832	Mitogen-activated protein kinase 1 (EC 2.7.1.37) (Extracellular signal-regulated kinase 2) (ERK-2) (Mitogen-activated protein kinase 2) (MAP kinase 2) (MAPK 2) (p42-MAPK) (ERT1).
PFA0145c	aspartyl-tRNA synthetase	ENSP00000350630	tolloid-like 2
PFL2050w	hypothetical protein	ENSP00000264187	Nidogen precursor (Entactin).
PF11_0381	subtilisin-like protease 2	ENSP00000331666	Serum albumin precursor.
PF08_0019	guanine nucleotide-binding protein, putative	ENSP00000314029	Sentrin-specific protease 3 (EC 3.4.22.-) (Sentrin/SUMO-specific protease SENP3) (SUMO-1 specific protease 3).
PFE0120c	Merozoite Surface Protein 8, MSP8	ENSP00000324573	Flightless-I protein homolog.
PFL1725w	ATP synthase beta chain, mitochondrial precursor, putative	ENSP00000352320	Ectodysplasin A receptor associated adapter protein (EDAR-associated death domain protein) (Crinkled homolog).
PFL1925w	cell division protein FtsH, putative	ENSP00000246071	U2 small nuclear ribonucleoprotein B".
PF10_0320	hypothetical protein	ENSP00000235932	Ras-related protein Rab-7L1 (Rab-7 like protein 1).
PFI0335w	hypothetical protein	ENSP00000331047	Ensembl Family: RAS RELATED RAB
PF08_0135	hypothetical protein, conserved	ENSP00000210187	Ras-related protein Rab-26.
PFL0705c	adrenodoxin-type ferredoxin, putative	ENSP00000259075	TRAF family member-associated NF-kappa-B activator (TRAF-interacting protein) (I-TRAF).
PF13_0250	G-beta repeat protein, putative	ENSP00000305242	Deltex protein 2 (Deltex-2) (Deltex2) (hDTX2).
PFC0105w	serine/threonine protein kinase, putative	ENSP00000341083	Atrial natriuretic peptide receptor B precursor (ANP-B) (ANPRB) (GC-B) (Guanylate cyclase) (EC 4.6.1.2) (NPR-B) (Atrial natriuretic peptide B-type receptor).
PF10_0047	hypothetical protein	ENSP00000349458	Serine/threonine kinase ICK (EC 2.7.1.37) (Intestinal cell kinase) (hICK) (MAK-related kinase) (MRK) (Laryngeal cancer kinase 2) (LCK2).
PFD0450c	pre-mrna splicing factor, putative	ENSP00000298049	33 kDa protein
PFL1975c	hypothetical protein, conserved	ENSP00000246747	Sorting nexin 15.
PF11_0114	actin, putative	ENSP00000270189	Tissue-type plasminogen activator precursor (EC 3.4.21.68) (tPA) (t- PA) (t-plasminogen activator) (Alteplase) (Reteplase).
PFI1680w	hypothetical protein	ENSP00000320493	Cdc42-interacting protein 4 (Thyroid receptor interacting protein 10) (TRIP-10).
PFL0705c	adrenodoxin-type ferredoxin, putative	ENSP00000344798	Proto-oncogene tyrosine-protein kinase receptor ret precursor (EC 2.7.1.112) (C-ret).
PF14_0660	hypothetical protein	ENSP00000320946	Ensembl Family: AMBIGUOUS
PFE0120c	Merozoite Surface Protein 8, MSP8	ENSP00000264254	Phosducin-like protein 3 (Viral IAP-associated factor 1) (VIAF-1) (HTPHLP).
PFC0845c	ubiquitin--protein ligase, putative	ENSP00000240185	TAR DNA-binding protein-43 (TDP-43).
PFE1215c	developmentally regulated GTP-binding protein 1, putative	ENSP00000340395	Protein phosphatase 1 regulatory subunit 12A (Myosin phosphatase targeting subunit 1) (Myosin phosphatase target subunit 1) (Protein phosphatase myosin-binding subunit).
PFE0665c	GTP-binding protein, putative	ENSP00000264663	NAD(P) transhydrogenase, mitochondrial precursor (EC 1.6.1.2) (Pyridine nucleotide transhydrogenase) (Nicotinamide nucleotide transhydrogenase).
PFL0970w	pre-mRNA splicing factor, putative	ENSP00000181383	plasma carboxypeptidase B2 isoform b
PFI0820c	RNA-binding protein, putative	ENSP00000288699	Dihydropyrimidinase related protein-5 (DRP-5) (ULIP6 protein) (Collapsin response mediator protein-5) (CRMP-5) (CRMP3-associated molecule) (CRAM).
PFD0770c	ribosomal protein l15, putative	ENSP00000217958	26S proteasome non-ATPase regulatory subunit 10 (26S proteasome regulatory subunit p28) (Gankyrin).
PFC0870w	elongation factor 1 (EF-1), putative	ENSP00000318197	similar to alpha tubulin
PF10_0041	U5 small nuclear ribonuclear protein, putative	ENSP00000314029	Sentrin-specific protease 3 (EC 3.4.22.-) (Sentrin/SUMO-specific protease SENP3) (SUMO-1 specific protease 3).
PF11_0242	asparagine-rich protein	ENSP00000222399	Laminin beta-1 chain precursor (Laminin B1 chain).
PF10_0047	hypothetical protein	ENSP00000295156	Visinin-like protein 1 (VILIP) (Hippocalcin-like protein 3) (HLP3).
PF07_0083	hypothetical protein, conserved	ENSP00000349321	Transportin 2 (Karyopherin beta-2b).
PFC0855w	ubiquitin-conjugating enzyme, putative	ENSP00000345524	Mitogen-activated protein kinase 9 (EC 2.7.1.37) (Stress-activated protein kinase JNK2) (c-Jun N-terminal kinase 2) (JNK-55).
PF07_0092	hypothetical protein, conserved	ENSP00000260641	Actin-like protein 2 (Actin-related protein 2).
PFL1170w	polyadenylate-binding protein, putative	ENSP00000171111	Kelch-like ECH-associated protein 1 (Cytosolic inhibitor of Nrf2).
PF13_0304	elongation factor 1 alpha	ENSP00000309845	Transforming protein p21/H-Ras-1 (c-H-ras).
PFE1050w	adenosylhomocysteinase(S-adenosyl-L-homocyste ine hydrolase)	ENSP00000294247	MAP/microtubule affinity-regulating kinase 2 isoform a
PF10_0224	dynein heavy chain, putative	ENSP00000238256	PREDICTED: KIAA0674
PF14_0224	PP1-like protein serine/threonine phosphatase	ENSP00000311024	Transcription initiation factor TFIID subunit 5 (Transcription initiation factor TFIID 100 kDa subunit) (TAF(II)100) (TAFII-100) (TAFII100).
MAL13P1.79	hypothetical protein	ENSP00000296257	Sentrin-specific protease 2 (EC 3.4.22.-) (Sentrin/SUMO-specific protease SENP2) (SMT3-specific isopeptidase 2) (Smt3ip2) (Axam2).
PFL2050w	hypothetical protein	ENSP00000302530	Mitotic checkpoint serine/threonine-protein kinase BUB1 (EC 2.7.1.37) (hBUB1) (BUB1A).
PFE1290w	serine/threonine-protein kinase Nek1, putative	ENSP00000263895	Rho-related GTP-binding protein RhoE (Rho family GTPase 3) (Rnd3) (Rho8) (MemB protein).
PF10_0314	asparagine-rich antigen	ENSP00000297518	Cell division protein kinase 5 (EC 2.7.1.37) (Tau protein kinase II catalytic subunit) (TPKII catalytic subunit) (Serine/threonine-protein kinase PSSALRE).
PFE0370c	subtilisin-like protease precursor, putative	ENSP00000233121	Microtubule-associated protein RP/EB family member 3 (End-binding protein 3) (EB3) (EB1 protein family member 3) (EBF3) (RP3).
PFD0950w	ran binding protein 1	ENSP00000216366	Adapter-related protein complex 4 sigma 1 subunit (Sigma subunit of AP-4) (AP-4 adapter complex sigma subunit).
MAL7P1.26	O-sialoglycoprotein endopeptidase, putative	ENSP00000222256	Ras-related protein Rab-3A.
PFD0665c	26s proteasome aaa-ATPase subunit Rpt3, putative	ENSP00000251089	Ensembl Family: ANGEL ANGEL 39 ANG39
MAL13P1.120	splicing factor, putative	ENSP00000339705	NTF2-related export protein 2 (p15-2 protein) (DC9) (BM-025).
PFI1680w	hypothetical protein	ENSP00000310686	F-box/WD-repeat protein 8 (F-box and WD-40 domain protein 8) (F-box only protein 29).
MAL7P1.153	hypothetical protein	ENSP00000296555	F-box/WD-repeat protein 7 (F-box and WD-40 domain protein 7) (F-box protein FBX30) (hCdc4) (Archipelago homolog) (hAgo) (SEL-10).
PFF0995c	Merozoite surface protein 10, MSP10	ENSP00000285735	Rho-related GTP-binding protein RhoC (H9).
PFD0250c	hypothetical protein	ENSP00000347244	Intersectin 2 (SH3 domain-containing protein 1B) (SH3P18) (SH3P18-like WASP associated protein).
PFL0705c	adrenodoxin-type ferredoxin, putative	ENSP00000319096	Ras-related protein Rap-2b.
PFD0770c	ribosomal protein l15, putative	ENSP00000295546	Collagen alpha 3(VI) chain precursor.
PF13_0262	lysine--tRNA ligase	ENSP00000321058	Twinfilin 1 (A6 protein) (Protein tyrosine kinase 9).
PF13_0070	branched-chain alpha keto-acid dehydrogenase, putative	ENSP00000256925	CDK5 and ABL1 enzyme substrate 1 (Interactor with CDK3 1) (Ik3-1).
PF07_0092	hypothetical protein, conserved	ENSP00000317473	Geranylgeranyl transferase type II beta subunit (EC 2.5.1.60) (Rab geranylgeranyltransferase beta subunit) (Rab geranyl- geranyltransferase beta subunit) (Rab GG transferase beta) (Rab GGTase beta).
PF10_0047	hypothetical protein	ENSP00000240139	Serine/threonine protein phosphatase 2B catalytic subunit, gamma isoform (EC 3.1.3.16) (Calmodulin-dependent calcineurin A subunit, gamma isoform) (Calcineurin, testis-specific catalytic subunit) (CAM- PRP catalytic subunit).
PF14_0576	ubiquitin carboxyl-terminal hydrolase, putative	ENSP00000294383	Ubiquitin carboxyl-terminal hydrolase 24 (EC 3.1.2.15) (Ubiquitin thiolesterase 24) (Ubiquitin-specific processing protease 24) (Deubiquitinating enzyme 24) (Fragment).
PF14_0224	PP1-like protein serine/threonine phosphatase	ENSP00000329498	Squamous cell carcinoma antigen 1 (SCCA-1) (Protein T4-A).
PF11_0161	falcipain-2 precursor, putative	ENSP00000261574	Importin beta-3 (Karyopherin beta-3) (Ran-binding protein 5) (RanBP5).
MAL13P1.76	hypothetical protein	ENSP00000350733	Kv channel interacting protein 2 isoform 1
PF14_0456	hypothetical protein, conserved	ENSP00000251849	RAF proto-oncogene serine/threonine-protein kinase (EC 2.7.1.37) (Raf- 1) (C-RAF) (cRaf).
PF08_0085	ubiquitin-conjugating enzyme, putative	ENSP00000295137	Actin, gamma-enteric smooth muscle (Smooth muscle gamma actin) (Alpha- actin 3).
PF10_0240	hypothetical protein	ENSP00000292852	F-box only protein 17 (F-box only protein 26).
PFB0335c	cysteine protease, putative	ENSP00000311337	Basic fibroblast growth factor receptor 1 precursor (EC 2.7.1.112) (FGFR-1) (bFGF-R) (Fms-like tyrosine kinase-2) (c-fgr).
PFL0280c	hypothetical protein	ENSP00000264400	RasGEF domain family, member 1B
PFL1975c	hypothetical protein, conserved	ENSP00000348278	STE20/SPS1-related proline-alanine rich protein kinase (EC 2.7.1.37) (Ste-20 related kinase) (Serine/threonine-protein kinase 39) (DCHT).
PF13_0147	hypothetical protein	ENSP00000222543	Tissue factor pathway inhibitor 2 precursor (TFPI-2) (Placental protein 5) (PP5).
PF07_0083	hypothetical protein, conserved	ENSP00000313986	Cell division cycle 2-like protein kinase 5 (EC 2.7.1.37) (CDC2- related protein kinase 5) (Cholinesterase-related cell division controller).
PFI1680w	hypothetical protein	ENSP00000171111	Kelch-like ECH-associated protein 1 (Cytosolic inhibitor of Nrf2).
PF11_0162	falcipain-3	ENSP00000308576	Rho-related GTP-binding protein RhoD (Rho-related protein HP1) (RhoHP1).
PFD0250c	hypothetical protein	ENSP00000322170	Profilin-4 (Profilin IV).
PF13_0201	sporozoite surface protein 2	ENSP00000332698	Heat shock factor protein 1 (HSF 1) (Heat shock transcription factor 1) (HSTF 1).
PFL1925w	cell division protein FtsH, putative	ENSP00000220751	Receptor-interacting serine/threonine-protein kinase 2 (EC 2.7.1.37) (RIP-like interacting CLARP kinase) (Receptor-interacting protein 2) (RIP-2) (CARD-containing interleukin-1 beta converting enzyme associated kinase) (CARD-containing IL-1 beta ICE-kinas
PFC0525c	glycogen synthase kinase, putative	ENSP00000330374	GTPase, IMAP family member 6 isoform 1
PF10_0224	dynein heavy chain, putative	ENSP00000327197	Sentrin-specific protease 5 (EC 3.4.22.-) (Sentrin/SUMO-specific protease SENP5) (Protease FKSG45).
PFC0105w	serine/threonine protein kinase, putative	ENSP00000233156	Tissue factor pathway inhibitor precursor (TFPI) (Lipoprotein- associated coagulation inhibitor) (LACI) (Extrinsic pathway inhibitor) (EPI).
PF11_0114	actin, putative	ENSP00000345808	Rho-GTPase-activating protein 12.
MAL8P1.43	u5 snrnp-specific protein, putative	ENSP00000349321	Transportin 2 (Karyopherin beta-2b).
PF07_0072	calmodulin-domain protein kinase, putative	ENSP00000269598	FK506 binding protein 10 precursor (EC 5.2.1.8) (Peptidyl-prolyl cis- trans isomerase) (PPIase) (Rotamase) (65 kDa FK506-binding protein) (FKBP65) (Immunophilin FKBP65).
PFD0770c	ribosomal protein l15, putative	ENSP00000262643	G1/S-specific cyclin E1.
PF14_0456	hypothetical protein, conserved	ENSP00000299333	Sodium channel beta-3 subunit precursor.
PF08_0065	hypothetical protein, conserved	ENSP00000246529	leucine rich repeat and fibronectin type III domain containing 3
PFC0640w	CSP and TRAP-related protein (CTRP)	ENSP00000300935	Ras-related protein Rab-8A (Oncogene c-mel).
PF14_0166	lysine -- tRNA ligase, putative	ENSP00000221478	RelA-associated inhibitor (Inhibitor of ASPP protein) (Protein iASPP) (PPP1R13B-like protein).
MAL13P1.343	proteasome regulatory subunit, putative	ENSP00000246792	Ras-related protein R-Ras (p23).
MAL7P1.26	O-sialoglycoprotein endopeptidase, putative	ENSP00000303830	Insulin receptor precursor (EC 2.7.1.112) (IR) (CD220 antigen).
PF14_0496	hyothetical protein	ENSP00000298316	ADP-ribosylation factor 6.
PF11_0256	pyruvate dehydrogenase E1 component, alpha subunit	ENSP00000305777	Casein kinase I, gamma 1 isoform (EC 2.7.1.-) (CKI-gamma 1).
PFL1520w	dim1 protein homolog, putative	ENSP00000272217	ADP-ribosylation factor-like 10B
MAL7P1.26	O-sialoglycoprotein endopeptidase, putative	ENSP00000261569	PREDICTED: KIAA0303 protein
PF14_0038	cytochrome c, putative	ENSP00000234038	protein phosphatase 1, regulatory subunit 7
MAL13P1.54	hypothetical protein, conserved	ENSP00000300935	Ras-related protein Rab-8A (Oncogene c-mel).
PF14_0496	hyothetical protein	ENSP00000295030	Peroxisomal membrane protein PEX13 (Peroxin-13).
MAL8P1.69	14-3-3 protein homologue, putative	ENSP00000324127	Pleckstrin and Sec7 domain containing protein 3 (Exchange factor for ADP-ribosylation factor guanine nucleotide factor 6) (Hepatocellular carcinoma-associated antigen 67).
PF08_0085	ubiquitin-conjugating enzyme, putative	ENSP00000259075	TRAF family member-associated NF-kappa-B activator (TRAF-interacting protein) (I-TRAF).
MAL7P1.132	hypothetical protein	ENSP00000282878	Ras-related protein Rab-3C.
PFL1170w	polyadenylate-binding protein, putative	ENSP00000259075	TRAF family member-associated NF-kappa-B activator (TRAF-interacting protein) (I-TRAF).
PFE0355c	serine protease belonging to subtilisin family, putative	ENSP00000187910	Pregnancy-specific beta-1-glycoprotein 10 precursor (PSBG-10) (PSBG- 12).
PF13_0250	G-beta repeat protein, putative	ENSP00000257963	Serine/threonine-protein kinase receptor R2 precursor (EC 2.7.1.37) (SKR2) (Activin type IB receptor) (ACTR-IB) (Activin receptor-like kinase 4) (ALK-4).
MAL8P1.40	RNA-binding protein, putative	ENSP00000298694	Ensembl Family: UNKNOWN
PFB0550w	peptide chain release factor subunit 1, putative	ENSP00000310749	Hippocalcin-like protein 1 (Visinin-like protein 3) (VILIP-3) (Calcium-binding protein BDR-1) (HLP2).
PF11_0256	pyruvate dehydrogenase E1 component, alpha subunit	ENSP00000352320	Ectodysplasin A receptor associated adapter protein (EDAR-associated death domain protein) (Crinkled homolog).
MAL7P1.26	O-sialoglycoprotein endopeptidase, putative	ENSP00000300647	Cell division cycle 2-related protein kinase 7 (EC 2.7.1.37) (CDC2- related protein kinase 7) (CrkRS).
PFC0870w	elongation factor 1 (EF-1), putative	ENSP00000304565	Ras-related protein Rab-31 (Rab-22B).
PF08_0065	hypothetical protein, conserved	ENSP00000228945	Rho GDP-dissociation inhibitor 2 (Rho GDI 2) (Rho-GDI beta) (Ly-GDI).
PFC0525c	glycogen synthase kinase, putative	ENSP00000262542	hydroxysteroid dehydrogenase like 2
PF14_0474	hypothetical protein	ENSP00000310935	FK506-binding protein 2 precursor (EC 5.2.1.8) (Peptidyl-prolyl cis- trans isomerase) (PPIase) (Rotamase) (13 kDa FKBP) (FKBP-13).
PFC0640w	CSP and TRAP-related protein (CTRP)	ENSP00000257931	ubiquitin specific protease 52
PF14_0576	ubiquitin carboxyl-terminal hydrolase, putative	ENSP00000288111	Dehydrogenase/reductase SDR family member 1 (EC 1.1.-.-).
MAL8P1.43	u5 snrnp-specific protein, putative	ENSP00000326294	Guanine nucleotide-binding protein G(I)/G(S)/G(O) gamma-7 subunit.
PF10_0330	ubiquitin-conjugating enzyme, putative	ENSP00000352320	Ectodysplasin A receptor associated adapter protein (EDAR-associated death domain protein) (Crinkled homolog).
PF08_0054	heat shock 70 kDa protein	ENSP00000266970	Cell division protein kinase 2 (EC 2.7.1.37) (p33 protein kinase).
PF08_0044	protein kinase	ENSP00000346437	APG7 autophagy 7-like
PFE0810c	40S ribosomal subunit protein S14, putative	ENSP00000325140	Placental thrombin inhibitor (Cytoplasmic antiproteinase) (CAP) (Protease inhibitor 6) (PI-6) (Serpin B6).
MAL7P1.139	mago nashi protein homolog, putative	ENSP00000329632	F-box/LRR-repeat protein 7 (F-box and leucine-rich repeat protein 7) (F-box protein FBL6/FBL7).
PF13_0250	G-beta repeat protein, putative	ENSP00000219409	Protein disulfide-isomerase A2 precursor (EC 5.3.4.1) (PDIp).
PFA0145c	aspartyl-tRNA synthetase	ENSP00000260364	NADPH oxidase, EF hand calcium-binding domain 5
PF11_0310	hypothetical protein	ENSP00000354910	Pro-neuregulin-2 precursor (Pro-NRG2) [Contains: Neuregulin-2 (NRG-2) (Neural-and thymus-derived activator for ERBB kinases) (NTAK) (Divergent of neuregulin 1) (DON-1)].
PFL1975c	hypothetical protein, conserved	ENSP00000285735	Rho-related GTP-binding protein RhoC (H9).
PF13_0201	sporozoite surface protein 2	ENSP00000260641	Actin-like protein 2 (Actin-related protein 2).
PFE0370c	subtilisin-like protease precursor, putative	ENSP00000335488	EGF-like module containing mucin-like hormone receptor-like 4 precursor (G-protein coupled receptor 127) (Fragment).
PFE0370c	subtilisin-like protease precursor, putative	ENSP00000196371	Succinyl-CoA:3-ketoacid-coenzyme A transferase 1, mitochondrial precursor (EC 2.8.3.5) (Somatic-type succinyl CoA:3-oxoacid CoA- transferase) (Scot-S).
PF10_0285	hypothetical protein	ENSP00000264400	RasGEF domain family, member 1B
PF08_0085	ubiquitin-conjugating enzyme, putative	ENSP00000256897	Cyclin H (MO15-associated protein) (p37) (p34).
PFE1050w	adenosylhomocysteinase(S-adenosyl-L-homocyste ine hydrolase)	ENSP00000338611	ADP-ribosylation factor 7 (PRO2667).
PF10_0224	dynein heavy chain, putative	ENSP00000322016	fuse-binding protein-interacting repressor isoform b
PFL0970w	pre-mRNA splicing factor, putative	ENSP00000317473	Geranylgeranyl transferase type II beta subunit (EC 2.5.1.60) (Rab geranylgeranyltransferase beta subunit) (Rab geranyl- geranyltransferase beta subunit) (Rab GG transferase beta) (Rab GGTase beta).
PF10_0047	hypothetical protein	ENSP00000342838	Insulin receptor precursor (EC 2.7.1.112) (IR) (CD220 antigen).
PF14_0027	ribosomal S27a, putative	ENSP00000222374	immunoglobulin superfamily, member 4C
PF14_0660	hypothetical protein	ENSP00000265171	Pro-epidermal growth factor precursor (EGF) [Contains: Epidermal growth factor (Urogastrone)].
PFC0845c	ubiquitin--protein ligase, putative	ENSP00000338114	Eppin precursor (Epididymal protease inhibitor) (Serine protease inhibitor-like with Kunitz and WAP domains 1) (WAP four-disulfide core domain protein 7) (Protease inhibitor WAP7).
PFE1215c	developmentally regulated GTP-binding protein 1, putative	ENSP00000260187	Ubiquitin carboxyl-terminal hydrolase 2 (EC 3.1.2.15) (Ubiquitin thiolesterase 2) (Ubiquitin-specific processing protease 2) (Deubiquitinating enzyme 2) (41 kDa ubiquitin-specific protease).
PF11_0174	dipeptidyl aminopeptidase 1	ENSP00000326759	leucine-rich repeats and immunoglobulin-like domains 3
PF10_0084	tubulin beta chain, putative	ENSP00000289409	Pro-neuregulin-2 precursor (Pro-NRG2) [Contains: Neuregulin-2 (NRG-2) (Neural-and thymus-derived activator for ERBB kinases) (NTAK) (Divergent of neuregulin 1) (DON-1)].
PFI0135c	papain family cysteine protease, putative	ENSP00000342838	Insulin receptor precursor (EC 2.7.1.112) (IR) (CD220 antigen).
PF11_0402	hypothetical protein	ENSP00000275037	Regulating synaptic membrane exocytosis protein 1 (Rab3-interacting molecule 1) (RIM 1).
PFC0365w	conserved protein, putative	ENSP00000287156	Ubiquitin-conjugating enzyme E2 L6 (EC 6.3.2.19) (Ubiquitin-protein ligase L6) (Ubiquitin carrier protein L6) (UbcH8) (Retinoic acid induced gene B protein) (RIG-B).
PF14_0630	protein serine/threonine phosphatase	ENSP00000336914	FGD1 family, member 3
PFC0855w	ubiquitin-conjugating enzyme, putative	ENSP00000348838	Ubiquitin-conjugating enzyme E2 C (EC 6.3.2.19) (Ubiquitin-protein ligase C) (Ubiquitin carrier protein C) (UbcH10).
PF11_0310	hypothetical protein	ENSP00000263989	ubiquitin specific protease 34
MAL13P1.164	elongation factor tu, putative	ENSP00000301072	Tubulin alpha-6 chain (Alpha-tubulin 6).
MAL13P1.35	u1 small nuclear ribonucleoprotein a, putative	ENSP00000233156	Tissue factor pathway inhibitor precursor (TFPI) (Lipoprotein- associated coagulation inhibitor) (LACI) (Extrinsic pathway inhibitor) (EPI).
PFD1185w	hypothetical protein	ENSP00000344259	Ubiquitin-conjugating enzyme E2 L3 (EC 6.3.2.19) (Ubiquitin-protein ligase L3) (Ubiquitin carrier protein L3) (UbcH7) (E2-F1) (L-UBC).
PF07_0072	calmodulin-domain protein kinase, putative	ENSP00000248151	Tubulin beta-4q chain.
PFL0705c	adrenodoxin-type ferredoxin, putative	ENSP00000325140	Placental thrombin inhibitor (Cytoplasmic antiproteinase) (CAP) (Protease inhibitor 6) (PI-6) (Serpin B6).
PFL1520w	dim1 protein homolog, putative	ENSP00000342399	Tubulin delta chain (Delta tubulin).
PF13_0090	ADP-ribosylation factor, putative	ENSP00000265512	Alcohol dehydrogenase class II pi chain precursor (EC 1.1.1.1).
PFI0335w	hypothetical protein	ENSP00000304283	Ras-related C3 botulinum toxin substrate 3 (p21-Rac3).
PFC0365w	conserved protein, putative	ENSP00000307241	Pyruvate dehydrogenase E1 component beta subunit, mitochondrial precursor (EC 1.2.4.1) (PDHE1-B).
PFE0865c	splicing factor, putative	ENSP00000354185	Seizure 6-like protein precursor.
PF13_0346	ubiquitin/ribosomal fusion protein uba52 homologue, putative	ENSP00000317473	Geranylgeranyl transferase type II beta subunit (EC 2.5.1.60) (Rab geranylgeranyltransferase beta subunit) (Rab geranyl- geranyltransferase beta subunit) (Rab GG transferase beta) (Rab GGTase beta).
PF13_0350	signal recognition particle receptor alpha subunit, putative	ENSP00000352162	ELAV-like protein 3 (Hu-antigen C) (HuC) (Paraneoplastic cerebellar degeneration-associated antigen) (Paraneoplastic limbic encephalitis antigen 21).
PFC0855w	ubiquitin-conjugating enzyme, putative	ENSP00000340497	Pro-neuregulin-1 precursor (Pro-NRG1) [Contains: Neuregulin-1 (Neu differentiation factor) (Heregulin) (HRG) (Breast cancer cell differentiation factor p45) (Acetylcholine receptor inducing activity) (ARIA) (Sensory and motor neuron-derived factor) (Glial
PFL1975c	hypothetical protein, conserved	ENSP00000351796	Amyloid beta A4 protein precursor (APP) (ABPP) (Alzheimer's disease amyloid protein) (Cerebral vascular amyloid peptide) (CVAP) (Protease nexin-II) (PN-II) (APPI) (PreA4) [Contains: Soluble APP-alpha (S-APP- alpha); Soluble APP-beta (S-APP-beta); C99; Bet
PF10_0314	asparagine-rich antigen	ENSP00000342660	Pro-neuregulin-2 precursor (Pro-NRG2) [Contains: Neuregulin-2 (NRG-2) (Neural-and thymus-derived activator for ERBB kinases) (NTAK) (Divergent of neuregulin 1) (DON-1)].
PF11_0171	hypothetical protein	ENSP00000256925	CDK5 and ABL1 enzyme substrate 1 (Interactor with CDK3 1) (Ik3-1).
PF13_0250	G-beta repeat protein, putative	ENSP00000020673	pleckstrin and Sec7 domain containing
PFB0880w	hypothetical protein, conserved	ENSP00000260641	Actin-like protein 2 (Actin-related protein 2).
PF07_0083	hypothetical protein, conserved	ENSP00000265062	Ras-related protein Rab-7.
PF14_0605	cyclin, putative	ENSP00000314029	Sentrin-specific protease 3 (EC 3.4.22.-) (Sentrin/SUMO-specific protease SENP3) (SUMO-1 specific protease 3).
MAL8P1.69	14-3-3 protein homologue, putative	ENSP00000313034	F-box/WD-repeat protein 5 (F-box and WD-40 domain protein 5) (PP3971).
PFD0665c	26s proteasome aaa-ATPase subunit Rpt3, putative	ENSP00000342660	Pro-neuregulin-2 precursor (Pro-NRG2) [Contains: Neuregulin-2 (NRG-2) (Neural-and thymus-derived activator for ERBB kinases) (NTAK) (Divergent of neuregulin 1) (DON-1)].
PFB0815w	protein kinase, putative	ENSP00000263981	F-box/WD-repeat protein 7 (F-box and WD-40 domain protein 7) (F-box protein FBX30) (hCdc4) (Archipelago homolog) (hAgo) (SEL-10).
PF11_0174	dipeptidyl aminopeptidase 1	ENSP00000290585	trinucleotide repeat containing 4
PF14_0630	protein serine/threonine phosphatase	ENSP00000269980	2-oxoisovalerate dehydrogenase alpha subunit, mitochondrial precursor (EC 1.2.4.4) (Branched-chain alpha-keto acid dehydrogenase E1 component alpha chain) (BCKDH E1-alpha) (BCKDE1A).
PFI1005w	ADP-ribosylation factor-like protein, putative	ENSP00000217182	Elongation factor 1-alpha 2 (EF-1-alpha-2) (Elongation factor 1 A-2) (eEF1A-2) (Statin S1).
MAL13P1.76	hypothetical protein	ENSP00000325992	Tyrosine-protein kinase-like 7 precursor (Colon carcinoma kinase-4) (CCK-4).
PF14_0038	cytochrome c, putative	ENSP00000340497	Pro-neuregulin-1 precursor (Pro-NRG1) [Contains: Neuregulin-1 (Neu differentiation factor) (Heregulin) (HRG) (Breast cancer cell differentiation factor p45) (Acetylcholine receptor inducing activity) (ARIA) (Sensory and motor neuron-derived factor) (Glial
PFI1170c	Thioredoxin reductase	ENSP00000349321	Transportin 2 (Karyopherin beta-2b).
PFL1975c	hypothetical protein, conserved	ENSP00000181383	plasma carboxypeptidase B2 isoform b
PFE1215c	developmentally regulated GTP-binding protein 1, putative	ENSP00000342660	Pro-neuregulin-2 precursor (Pro-NRG2) [Contains: Neuregulin-2 (NRG-2) (Neural-and thymus-derived activator for ERBB kinases) (NTAK) (Divergent of neuregulin 1) (DON-1)].
PF14_0167	hypothetical protein	ENSP00000222256	Ras-related protein Rab-3A.
PF14_0142	serine/threonine protein phosphatase, putative	ENSP00000319096	Ras-related protein Rap-2b.
PF11_0381	subtilisin-like protease 2	ENSP00000304283	Ras-related C3 botulinum toxin substrate 3 (p21-Rac3).
PFC0365w	conserved protein, putative	ENSP00000354975	RasGEF domain family, member 1A
PF13_0201	sporozoite surface protein 2	ENSP00000220751	Receptor-interacting serine/threonine-protein kinase 2 (EC 2.7.1.37) (RIP-like interacting CLARP kinase) (Receptor-interacting protein 2) (RIP-2) (CARD-containing interleukin-1 beta converting enzyme associated kinase) (CARD-containing IL-1 beta ICE-kinas
PF11_0242	asparagine-rich protein	ENSP00000250495	Neddylin (Ubiquitin-like protein NEDD8).
PF11_0381	subtilisin-like protease 2	ENSP00000331047	Ensembl Family: RAS RELATED RAB
PF10_0047	hypothetical protein	ENSP00000217426	Adenosylhomocysteinase (EC 3.3.1.1) (S-adenosyl-L-homocysteine hydrolase) (AdoHcyase).
PFC0870w	elongation factor 1 (EF-1), putative	ENSP00000261900	Cyclin T1 (Cyclin T) (CycT1).
PFD0665c	26s proteasome aaa-ATPase subunit Rpt3, putative	ENSP00000253815	Ubiquitin-conjugating enzyme E2 D2 (EC 6.3.2.19) (Ubiquitin-protein ligase D2) (Ubiquitin carrier protein D2) (Ubiquitin-conjugating enzyme E2-17 kDa 2) (E2(17)KB 2).
PFI0550w	hypothetical protein	ENSP00000289963	Serine/threonine protein phosphatase 2B catalytic subunit, gamma isoform (EC 3.1.3.16) (Calmodulin-dependent calcineurin A subunit, gamma isoform) (Calcineurin, testis-specific catalytic subunit) (CAM- PRP catalytic subunit).
PF14_0166	lysine -- tRNA ligase, putative	ENSP00000254810	Histone H3.3 (PP781).
PFI1590c	hypothetical protein	ENSP00000352882	PREDICTED: plexin A4
PF14_0038	cytochrome c, putative	ENSP00000312535	leucine rich repeat and fibronectin type III domain containing 4
PFB0880w	hypothetical protein, conserved	ENSP00000222374	immunoglobulin superfamily, member 4C
MAL7P1.153	hypothetical protein	ENSP00000264071	Tubulin beta-4 chain (Tubulin 5 beta) (Tubulin beta-4).
PF14_0576	ubiquitin carboxyl-terminal hydrolase, putative	ENSP00000312535	leucine rich repeat and fibronectin type III domain containing 4
PF11_0309	hypothetical protein	ENSP00000267205	Rho-related GTP-binding protein RhoF (Rho-family GTPase Rif) (Rho in filopodia).
PF10_0240	hypothetical protein	ENSP00000295926	cyclin L1
PF14_0630	protein serine/threonine phosphatase	ENSP00000295897	Serum albumin precursor.
PFD0750w	nuclear cap-binding protein, putative	ENSP00000254193	U2 small nuclear ribonucleoprotein A' (U2 snRNP-A').
PF10_0041	U5 small nuclear ribonuclear protein, putative	ENSP00000341905	PREDICTED: hypothetical protein FLJ21438
PF10_0224	dynein heavy chain, putative	ENSP00000261254	G1/S-specific cyclin D2.
PF08_0114	hypothetical protein	ENSP00000160382	Actin-like protein 6B (53 kDa BRG1-associated factor B) (Actin-related protein Baf53b) (ArpNalpha).
PF11_0161	falcipain-2 precursor, putative	ENSP00000264658	F-box/LRR-repeat protein 20 (F-box and leucine-rich repeat protein 20) (F-box/LRR-repeat protein 2-like).
MAL13P1.79	hypothetical protein	ENSP00000263816	Low-density lipoprotein receptor-related protein 2 precursor (Megalin) (Glycoprotein 330) (gp330).
PFC0845c	ubiquitin--protein ligase, putative	ENSP00000298130	Ensembl Family: AMBIGUOUS
PFC0855w	ubiquitin-conjugating enzyme, putative	ENSP00000295137	Actin, gamma-enteric smooth muscle (Smooth muscle gamma actin) (Alpha- actin 3).
MAL13P1.83	hypothetical protein	ENSP00000344470	Ensembl Family: LEUCINE RICH REPEAT
PFE0915c	proteasome subunit beta type 1	ENSP00000304565	Ras-related protein Rab-31 (Rab-22B).
PFC0855w	ubiquitin-conjugating enzyme, putative	ENSP00000307843	Multiple EGF-like-domain protein 7 precursor (Multiple epidermal growth factor-like-domain protein 7) (Vascular endothelial statin) (VE-statin) (NOTCH4-like protein) (ZNEU1) (UNQ187/PRO1449).
PF11_0242	asparagine-rich protein	ENSP00000315743	Cyclin G2.
PFC0525c	glycogen synthase kinase, putative	ENSP00000248444	Villin 1.
PF08_0065	hypothetical protein, conserved	ENSP00000303129	Probable oxidoreductase KIAA1576 (EC 1.-.-.-).
PF11_0256	pyruvate dehydrogenase E1 component, alpha subunit	ENSP00000302621	Leucine-rich alpha-2-glycoprotein precursor (LRG).
PFC0525c	glycogen synthase kinase, putative	ENSP00000312535	leucine rich repeat and fibronectin type III domain containing 4
PF08_0019	guanine nucleotide-binding protein, putative	ENSP00000263816	Low-density lipoprotein receptor-related protein 2 precursor (Megalin) (Glycoprotein 330) (gp330).
PFB0880w	hypothetical protein, conserved	ENSP00000338114	Eppin precursor (Epididymal protease inhibitor) (Serine protease inhibitor-like with Kunitz and WAP domains 1) (WAP four-disulfide core domain protein 7) (Protease inhibitor WAP7).
PFL1725w	ATP synthase beta chain, mitochondrial precursor, putative	ENSP00000295087	ADP-ribosylation factor-like protein 5.
PF11_0171	hypothetical protein	ENSP00000352936	Serine protease inhibitor Kazal-type 5 precursor (Lympho-epithelial Kazal-type related inhibitor) (LEKTI) [Contains: Hemofiltrate peptide HF6478; Hemofiltrate peptide HF7665].
PF14_0474	hypothetical protein	ENSP00000199706	39S ribosomal protein L28, mitochondrial precursor (L28mt) (MRP-L28) (Melanoma antigen p15) (Melanoma-associated antigen recognized by T lymphocytes).
PFC0155c	DNA-directed RNA polymerase subunit I, putative	ENSP00000265992	cyclin J
MAL7P1.26	O-sialoglycoprotein endopeptidase, putative	ENSP00000230495	Histone H3/b.
PF14_0660	hypothetical protein	ENSP00000298694	Ensembl Family: UNKNOWN
MAL13P1.164	elongation factor tu, putative	ENSP00000298049	33 kDa protein
PF14_0142	serine/threonine protein phosphatase, putative	ENSP00000347293	Leukocyte tyrosine kinase receptor precursor (EC 2.7.1.112) (Protein tyrosine kinase-1).
PFI1275w	protein kinase, putative	ENSP00000261569	PREDICTED: KIAA0303 protein
PFD0950w	ran binding protein 1	ENSP00000263800	Leukocyte tyrosine kinase receptor precursor (EC 2.7.1.112) (Protein tyrosine kinase-1).
PFB0885w	40S ribosomal protein S30, putative	ENSP00000219689	ubiquitin specific protease 31
MAL13P1.120	splicing factor, putative	ENSP00000323353	ubiquitin-conjugating enzyme E2-like
PFF0995c	Merozoite surface protein 10, MSP10	ENSP00000293813	Presynaptic density protein 95 (PSD-95) (Discs, large homolog 4) (Postsynaptic density-95).
PFB0885w	40S ribosomal protein S30, putative	ENSP00000296933	F-box/WD-repeat protein 11 (F-box/WD-repeat protein 1B) (F-box and WD- repeats protein beta-TrCP2).
PF13_0184	hypothetical protein	ENSP00000320493	Cdc42-interacting protein 4 (Thyroid receptor interacting protein 10) (TRIP-10).
PFI1170c	Thioredoxin reductase	ENSP00000276891	Very low-density lipoprotein receptor precursor (VLDL receptor).
MAL7P1.139	mago nashi protein homolog, putative	ENSP00000310226	Ras-related protein Rab-1B.
PF13_0147	hypothetical protein	ENSP00000303830	Insulin receptor precursor (EC 2.7.1.112) (IR) (CD220 antigen).
MAL7P1.26	O-sialoglycoprotein endopeptidase, putative	ENSP00000320295	Tubulin beta-3 chain (Tubulin beta-III) (Tubulin beta-4).
PFL1925w	cell division protein FtsH, putative	ENSP00000298316	ADP-ribosylation factor 6.
PFL1725w	ATP synthase beta chain, mitochondrial precursor, putative	ENSP00000264658	F-box/LRR-repeat protein 20 (F-box and leucine-rich repeat protein 20) (F-box/LRR-repeat protein 2-like).
PFE1290w	serine/threonine-protein kinase Nek1, putative	ENSP00000305648	RAB40A, member RAS oncogene family
PF10_0047	hypothetical protein	ENSP00000302833	GTPase, IMAP family member 1 (Immunity-associated protein 1) (hIMAP1).
PF10_0114	DNA repair protein RAD23, putative	ENSP00000276891	Very low-density lipoprotein receptor precursor (VLDL receptor).
PF13_0350	signal recognition particle receptor alpha subunit, putative	ENSP00000341333	PREDICTED: similar to Hypothetical protein DJ845O24.2
PF10_0224	dynein heavy chain, putative	ENSP00000315662	Ensembl Family: AMBIGUOUS
PFD0310w	sexual stage-specific protein precursor	ENSP00000333277	H3 histone
PF13_0045	40S ribosomal protein S27, putative	ENSP00000263238	Actin-like protein 3 (Actin-related protein 3).
PFL1925w	cell division protein FtsH, putative	ENSP00000310226	Ras-related protein Rab-1B.
PF11_0310	hypothetical protein	ENSP00000257861	Advillin (p92).
MAL13P1.343	proteasome regulatory subunit, putative	ENSP00000340294	Calretinin (CR) (29 kDa calbindin).
PF13_0335	hypothetical protein	ENSP00000260930	Aldehyde oxidase (EC 1.2.3.1).
PF14_0513	RNA binding protein, putative	ENSP00000354097	Ral guanine nucleotide dissociation stimulator-like 1 (RalGDS-like 1).
PFC0755c	protein kinase, putative	ENSP00000331666	Serum albumin precursor.
PF10_0314	asparagine-rich antigen	ENSP00000265171	Pro-epidermal growth factor precursor (EGF) [Contains: Epidermal growth factor (Urogastrone)].
PFE0370c	subtilisin-like protease precursor, putative	ENSP00000299333	Sodium channel beta-3 subunit precursor.
PF11_0351	heat shock protein hsp70 homologue	ENSP00000265094	F-box/WD-repeat protein 11 (F-box/WD-repeat protein 1B) (F-box and WD- repeats protein beta-TrCP2).
PF13_0141	L-lactate dehydrogenase	ENSP00000234310	Calcineurin B subunit isoform 1 (Protein phosphatase 2B regulatory subunit 1) (Protein phosphatase 3 regulatory subunit B alpha isoform 1).
PF08_0044	protein kinase	ENSP00000251101	rTS beta protein isoform 2
PF14_0553	cysteine proteinase falcipain-1	ENSP00000331666	Serum albumin precursor.
PF11_0161	falcipain-2 precursor, putative	ENSP00000315759	tubulin, alpha-like 3
PFE1050w	adenosylhomocysteinase(S-adenosyl-L-homocyste ine hydrolase)	ENSP00000339007	Growth factor receptor-bound protein 2 (GRB2 adapter protein) (SH2/SH3 adapter GRB2) (Ash protein).
PFD0250c	hypothetical protein	ENSP00000284548	obscurin, cytoskeletal calmodulin and titin-interacting RhoGEF
PFD0750w	nuclear cap-binding protein, putative	ENSP00000274710	pleckstrin and Sec7 domain containing 2
PF13_0201	sporozoite surface protein 2	ENSP00000353059	Apoptotic protease activating factor 1 (Apaf-1).
PF11_0165	falcipain 2 precursor	ENSP00000354673	CCR4-NOT transcription complex subunit 4 (EC 6.3.2.-) (E3 ubiquitin protein ligase CNOT4) (CCR4-associated factor 4) (Potential transcriptional repressor NOT4Hp).
PF14_0456	hypothetical protein, conserved	ENSP00000345289	Poliovirus receptor related protein 1 precursor (Herpes virus entry mediator C) (HveC) (Nectin 1) (Herpesvirus Ig-like receptor) (HIgR) (CD111 antigen).
PF08_0135	hypothetical protein, conserved	ENSP00000262563	CCR4-NOT transcription complex subunit 4 (EC 6.3.2.-) (E3 ubiquitin protein ligase CNOT4) (CCR4-associated factor 4) (Potential transcriptional repressor NOT4Hp).
PFI0135c	papain family cysteine protease, putative	ENSP00000305107	GTPase, IMAP family member 8
PFL0970w	pre-mRNA splicing factor, putative	ENSP00000315299	Calmodulin-related protein NB-1 (Calmodulin-like protein) (CLP).
PFC0365w	conserved protein, putative	ENSP00000336740	LIM domain kinase 1 (EC 2.7.1.37) (LIMK-1).
PF11_0329	hypothetical protein	ENSP00000157812	26S protease regulatory subunit 6B (MIP224) (MB67 interacting protein) (TAT-binding protein-7) (TBP-7).
PF13_0250	G-beta repeat protein, putative	ENSP00000269980	2-oxoisovalerate dehydrogenase alpha subunit, mitochondrial precursor (EC 1.2.4.4) (Branched-chain alpha-keto acid dehydrogenase E1 component alpha chain) (BCKDH E1-alpha) (BCKDE1A).
PF11_0171	hypothetical protein	ENSP00000157812	26S protease regulatory subunit 6B (MIP224) (MB67 interacting protein) (TAT-binding protein-7) (TBP-7).
PFC0105w	serine/threonine protein kinase, putative	ENSP00000262763	Cytohesin 1 (SEC7 homolog B2-1).
PFD0750w	nuclear cap-binding protein, putative	ENSP00000341289	Tubulin beta-? chain (Tubulin beta-2 chain).
PF13_0147	hypothetical protein	ENSP00000304701	Ensembl Family: LYMPHOCYTE SPECIFIC ADAPTER LNK SIGNAL TRANSDUCTION LNK LYMPHOCYTE ADAPTER
MAL13P1.343	proteasome regulatory subunit, putative	ENSP00000254584	Arfaptin 2 (ADP-ribosylation factor interacting protein 2) (Partner of RAC1) (POR1 protein).
PFB0885w	40S ribosomal protein S30, putative	ENSP00000250495	Neddylin (Ubiquitin-like protein NEDD8).
PFB0815w	protein kinase, putative	ENSP00000338696	ring finger and KH domain containing 2
PFE0845c	60S ribosomal subunit protein L8, putative	ENSP00000353794	F-box and leucine-rich repeat protein 22
PFE1290w	serine/threonine-protein kinase Nek1, putative	ENSP00000309689	Leucine-rich repeats and calponin homology domain containing protein 4 (Leucine-rich neuronal protein).
PFI1505c	hypothetical protein	ENSP00000210187	Ras-related protein Rab-26.
PF11_0162	falcipain-3	ENSP00000181383	plasma carboxypeptidase B2 isoform b
PF10_0047	hypothetical protein	ENSP00000340373	Dual-specificity tyrosine-phosphorylation regulated kinase 1A (EC 2.7.1.-) (Protein kinase minibrain homolog) (MNBH) (HP86) (Dual specificity YAK1-related kinase).
PF10_0155	enolase	ENSP00000323879	zinc finger/RING finger 2
MAL8P1.43	u5 snrnp-specific protein, putative	ENSP00000199706	39S ribosomal protein L28, mitochondrial precursor (L28mt) (MRP-L28) (Melanoma antigen p15) (Melanoma-associated antigen recognized by T lymphocytes).
PF11_0402	hypothetical protein	ENSP00000298049	33 kDa protein
PF14_0576	ubiquitin carboxyl-terminal hydrolase, putative	ENSP00000349594	ELAV-like protein 4 (Paraneoplastic encephalomyelitis antigen HuD) (Hu-antigen D).
PF11_0381	subtilisin-like protease 2	ENSP00000354185	Seizure 6-like protein precursor.
PFE1050w	adenosylhomocysteinase(S-adenosyl-L-homocyste ine hydrolase)	ENSP00000328808	50 kDa protein
PFL0470w	hypothetical protein	ENSP00000262103	Ensembl Family: MUS MUSCULUS ADULT MALE CDNA PRODUCT:HYPOTHETICAL EF HAND CONTAINING PROTEIN
MAL7P1.122	conserved GTP-binding protein, putative	ENSP00000342690	Dual-specificity tyrosine-phosphorylation regulated kinase 1A (EC 2.7.1.-) (Protein kinase minibrain homolog) (MNBH) (HP86) (Dual specificity YAK1-related kinase).
PF10_0320	hypothetical protein	ENSP00000331748	PREDICTED: similar to Rab12 protein
PFL2050w	hypothetical protein	ENSP00000298049	33 kDa protein
PFE0845c	60S ribosomal subunit protein L8, putative	ENSP00000349594	ELAV-like protein 4 (Paraneoplastic encephalomyelitis antigen HuD) (Hu-antigen D).
PF07_0112	proteasome subunit alpha type 5, putative	ENSP00000230361	Guanylyl cyclase activating protein 2 (GCAP 2) (Guanylate cyclase activator 1B).
PFI1245c	Protein phosphatase-beta	ENSP00000270189	Tissue-type plasminogen activator precursor (EC 3.4.21.68) (tPA) (t- PA) (t-plasminogen activator) (Alteplase) (Reteplase).
PFB0550w	peptide chain release factor subunit 1, putative	ENSP00000317192	CMP-N-acetylneuraminate-beta-1,4-galactoside alpha-2,3- sialyltransferase (EC 2.4.99.6) (N-acetyllactosaminide alpha-2,3- sialyltransferase) (Gal beta-1,3(4) GlcNAc alpha-2,3 sialyltransferase) (ST3N) (ST3GalIII) (Sialyltransferase 6).
PF10_0114	DNA repair protein RAD23, putative	ENSP00000277632	Ensembl Family: AMBIGUOUS
PF13_0147	hypothetical protein	ENSP00000296555	F-box/WD-repeat protein 7 (F-box and WD-40 domain protein 7) (F-box protein FBX30) (hCdc4) (Archipelago homolog) (hAgo) (SEL-10).
PFD1185w	hypothetical protein	ENSP00000331708	S-phase kinase-associated protein 1A (Cyclin A/CDK2-associated protein p19) (p19A) (p19skp1) (RNA polymerase II elongation factor-like protein) (Organ of Corti protein 2) (OCP-II protein) (OCP-2) (Transcription elongation factor B) (SIII).
PFD0700c	RNA binding protein, putative	ENSP00000295156	Visinin-like protein 1 (VILIP) (Hippocalcin-like protein 3) (HLP3).
PFL1500w	Rab2 GTPase, putative	ENSP00000308461	Rho-related GTP-binding protein Rho6 (Rho family GTPase 1) (Rnd1).
PF10_0196	cytoplasmic dynein intermediate chain, putative	ENSP00000331831	Growth-arrest-specific protein 6 precursor (GAS-6).
PF13_0044	carbamoyl phosphate synthetase, putative	ENSP00000265094	F-box/WD-repeat protein 11 (F-box/WD-repeat protein 1B) (F-box and WD- repeats protein beta-TrCP2).
PFE1290w	serine/threonine-protein kinase Nek1, putative	ENSP00000256897	Cyclin H (MO15-associated protein) (p37) (p34).
MAL13P1.76	hypothetical protein	ENSP00000256897	Cyclin H (MO15-associated protein) (p37) (p34).
PFB0815w	protein kinase, putative	ENSP00000254584	Arfaptin 2 (ADP-ribosylation factor interacting protein 2) (Partner of RAC1) (POR1 protein).
PFL1170w	polyadenylate-binding protein, putative	ENSP00000303129	Probable oxidoreductase KIAA1576 (EC 1.-.-.-).
PFC0870w	elongation factor 1 (EF-1), putative	ENSP00000354185	Seizure 6-like protein precursor.
MAL13P1.54	hypothetical protein, conserved	ENSP00000160382	Actin-like protein 6B (53 kDa BRG1-associated factor B) (Actin-related protein Baf53b) (ArpNalpha).
PF14_0508	pyridine nucleotide transhydrogenase, putative	ENSP00000298694	Ensembl Family: UNKNOWN
PFL1290w	hypothetical protein	ENSP00000345395	papilin
PFD0250c	hypothetical protein	ENSP00000256897	Cyclin H (MO15-associated protein) (p37) (p34).
MAL13P1.76	hypothetical protein	ENSP00000264400	RasGEF domain family, member 1B
PF14_0474	hypothetical protein	ENSP00000251971	Transmembrane protease, serine 6 (EC 3.4.21.-) (Matriptase-2).
PFI1280c	protein kinase, putative	ENSP00000263867	Macrophage capping protein (Actin-regulatory protein CAP-G).
PFD0250c	hypothetical protein	ENSP00000273480	RING-box protein 2 (Rbx2) (RING finger protein 7) (Regulator of cullins 2) (CKII beta-binding protein 1) (CKBBP1) (Sensitive to apoptosis gene protein).
PFE1050w	adenosylhomocysteinase(S-adenosyl-L-homocyste ine hydrolase)	ENSP00000308576	Rho-related GTP-binding protein RhoD (Rho-related protein HP1) (RhoHP1).
PFI0335w	hypothetical protein	ENSP00000341083	Atrial natriuretic peptide receptor B precursor (ANP-B) (ANPRB) (GC-B) (Guanylate cyclase) (EC 4.6.1.2) (NPR-B) (Atrial natriuretic peptide B-type receptor).
MAL8P1.43	u5 snrnp-specific protein, putative	ENSP00000234038	protein phosphatase 1, regulatory subunit 7
PF13_0335	hypothetical protein	ENSP00000317232	FK506 binding protein 10 precursor (EC 5.2.1.8) (Peptidyl-prolyl cis- trans isomerase) (PPIase) (Rotamase) (65 kDa FK506-binding protein) (FKBP65) (Immunophilin FKBP65).
PF08_0044	protein kinase	ENSP00000257963	Serine/threonine-protein kinase receptor R2 precursor (EC 2.7.1.37) (SKR2) (Activin type IB receptor) (ACTR-IB) (Activin receptor-like kinase 4) (ALK-4).
PF13_0250	G-beta repeat protein, putative	ENSP00000308495	Transforming protein p21 (K-Ras 2) (Ki-Ras) (c-K-ras).
PFL1170w	polyadenylate-binding protein, putative	ENSP00000053469	Guanylyl cyclase activating protein 1 (GCAP 1) (Guanylate cyclase activator 1A).
PFC0640w	CSP and TRAP-related protein (CTRP)	ENSP00000290585	trinucleotide repeat containing 4
MAL7P1.132	hypothetical protein	ENSP00000350578	Amyloid beta A4 protein precursor (APP) (ABPP) (Alzheimer's disease amyloid protein) (Cerebral vascular amyloid peptide) (CVAP) (Protease nexin-II) (PN-II) (APPI) (PreA4) [Contains: Soluble APP-alpha (S-APP- alpha); Soluble APP-beta (S-APP-beta); C99; Bet
PF11_0329	hypothetical protein	ENSP00000354748	CMP-N-acetylneuraminate-beta-1,4-galactoside alpha-2,3- sialyltransferase (EC 2.4.99.6) (N-acetyllactosaminide alpha-2,3- sialyltransferase) (Gal beta-1,3(4) GlcNAc alpha-2,3 sialyltransferase) (ST3N) (ST3GalIII) (Sialyltransferase 6).
PFE1050w	adenosylhomocysteinase(S-adenosyl-L-homocyste ine hydrolase)	ENSP00000312351	41 kDa protein
PFC0365w	conserved protein, putative	ENSP00000268910	testis expressed sequence 14 isoform b
PFL1500w	Rab2 GTPase, putative	ENSP00000316357	Probable ubiquitin carboxyl-terminal hydrolase FAF-X (EC 3.1.2.15) (Ubiquitin thiolesterase FAF-X) (Ubiquitin-specific processing protease FAF-X) (Deubiquitinating enzyme FAF-X) (Fat facets protein related, X-linked) (Ubiquitin-specific protease 9, X chro
PF14_0474	hypothetical protein	ENSP00000341333	PREDICTED: similar to Hypothetical protein DJ845O24.2
PF11_0256	pyruvate dehydrogenase E1 component, alpha subunit	ENSP00000304592	Fatty acid synthase (EC 2.3.1.85) [Includes: [Acyl-carrier-protein] S- acetyltransferase (EC 2.3.1.38); [Acyl-carrier-protein] S- malonyltransferase (EC 2.3.1.39); 3-oxoacyl-[acyl-carrier-protein] synthase (EC 2.3.1.41); 3-oxoacyl-[acyl-carrier-protein] r
PFL2050w	hypothetical protein	ENSP00000351796	Amyloid beta A4 protein precursor (APP) (ABPP) (Alzheimer's disease amyloid protein) (Cerebral vascular amyloid peptide) (CVAP) (Protease nexin-II) (PN-II) (APPI) (PreA4) [Contains: Soluble APP-alpha (S-APP- alpha); Soluble APP-beta (S-APP-beta); C99; Bet
PF14_0122	nuclear transport factor 2, putative	ENSP00000263056	Mitogen-activated protein kinase kinase kinase 8 (EC 2.7.1.37) (COT proto-oncogene serine/threonine-protein kinase) (C-COT) (Cancer Osaka thyroid oncogene).
PFD0250c	hypothetical protein	ENSP00000341375	Adseverin (Scinderin).
PF13_0147	hypothetical protein	ENSP00000333326	Ensembl Family: TUBULIN ALPHA CHAIN
PF14_0513	RNA binding protein, putative	ENSP00000348795	Squamous cell carcinoma antigen 1 (SCCA-1) (Protein T4-A).
PF14_0630	protein serine/threonine phosphatase	ENSP00000225688	Dexamethasone-induced Ras-related protein 1 (Activator of G-protein signaling 1).
MAL7P1.122	conserved GTP-binding protein, putative	ENSP00000310827	DAB2 interacting protein
PFC0870w	elongation factor 1 (EF-1), putative	ENSP00000351796	Amyloid beta A4 protein precursor (APP) (ABPP) (Alzheimer's disease amyloid protein) (Cerebral vascular amyloid peptide) (CVAP) (Protease nexin-II) (PN-II) (APPI) (PreA4) [Contains: Soluble APP-alpha (S-APP- alpha); Soluble APP-beta (S-APP-beta); C99; Bet
PF10_0084	tubulin beta chain, putative	ENSP00000295400	Transforming growth factor alpha precursor (TGF-alpha) (EGF-like TGF) (ETGF) (TGF type 1).
PF11_0310	hypothetical protein	ENSP00000305147	Collagen alpha 1(XII) chain precursor.
PF14_0142	serine/threonine protein phosphatase, putative	ENSP00000295087	ADP-ribosylation factor-like protein 5.
PF11_0242	asparagine-rich protein	ENSP00000273480	RING-box protein 2 (Rbx2) (RING finger protein 7) (Regulator of cullins 2) (CKII beta-binding protein 1) (CKBBP1) (Sensitive to apoptosis gene protein).
PF10_0285	hypothetical protein	ENSP00000260403	Ensembl Family: AMBIGUOUS
PFI1590c	hypothetical protein	ENSP00000302530	Mitotic checkpoint serine/threonine-protein kinase BUB1 (EC 2.7.1.37) (hBUB1) (BUB1A).
MAL13P1.343	proteasome regulatory subunit, putative	ENSP00000338919	Cullin homolog 4B (CUL-4B).
PFF0995c	Merozoite surface protein 10, MSP10	ENSP00000248139	Ras-related protein Rab-40C (SOCS box containing protein RAR3) (Rar- like protein).
PFC0755c	protein kinase, putative	ENSP00000272217	ADP-ribosylation factor-like 10B
PF13_0070	branched-chain alpha keto-acid dehydrogenase, putative	ENSP00000262866	Src-like-adapter 2 (Src-like adapter protein-2) (SLAP-2) (Modulator of antigen receptor signaling) (MARS).
PF14_0441	pyruvate dehydrogenase E1 beta subunit	ENSP00000261254	G1/S-specific cyclin D2.
PFE0730c	ribose 5-phosphate epimerase, putative	ENSP00000263056	Mitogen-activated protein kinase kinase kinase 8 (EC 2.7.1.37) (COT proto-oncogene serine/threonine-protein kinase) (C-COT) (Cancer Osaka thyroid oncogene).
PFE0370c	subtilisin-like protease precursor, putative	ENSP00000309689	Leucine-rich repeats and calponin homology domain containing protein 4 (Leucine-rich neuronal protein).
PFB0815w	protein kinase, putative	ENSP00000339007	Growth factor receptor-bound protein 2 (GRB2 adapter protein) (SH2/SH3 adapter GRB2) (Ash protein).
PF11_0256	pyruvate dehydrogenase E1 component, alpha subunit	ENSP00000334962	Transmembrane protease, serine 6 (EC 3.4.21.-) (Matriptase-2).
PFI1280c	protein kinase, putative	ENSP00000329632	F-box/LRR-repeat protein 7 (F-box and leucine-rich repeat protein 7) (F-box protein FBL6/FBL7).
PF14_0630	protein serine/threonine phosphatase	ENSP00000339007	Growth factor receptor-bound protein 2 (GRB2 adapter protein) (SH2/SH3 adapter GRB2) (Ash protein).
PF11_0309	hypothetical protein	ENSP00000337679	SFRS protein kinase 2 isoform b
PF08_0085	ubiquitin-conjugating enzyme, putative	ENSP00000350403	PITSLRE serine/threonine-protein kinase CDC2L2 (EC 2.7.1.37) (Galactosyltransferase associated protein kinase p58/GTA) (Cell division cycle 2-like protein kinase 2) (CDK11).
PF11_0329	hypothetical protein	ENSP00000308461	Rho-related GTP-binding protein Rho6 (Rho family GTPase 1) (Rnd1).
PFD0250c	hypothetical protein	ENSP00000269598	FK506 binding protein 10 precursor (EC 5.2.1.8) (Peptidyl-prolyl cis- trans isomerase) (PPIase) (Rotamase) (65 kDa FK506-binding protein) (FKBP65) (Immunophilin FKBP65).
PF14_0167	hypothetical protein	ENSP00000351629	cell division cycle 2-like 1 (PITSLRE proteins) isoform 2
PFL0280c	hypothetical protein	ENSP00000225973	Rho-related GTP-binding protein RhoN (Rho family GTPase 2) (Rnd2) (Rho7).
PF08_0019	guanine nucleotide-binding protein, putative	ENSP00000294904	RNA binding motif, single-stranded interacting protein 1 (Single- stranded DNA-binding protein MSSP-1) (Suppressor of CDC2 with RNA binding motif 2).
PFE0915c	proteasome subunit beta type 1	ENSP00000264601	Ras-related protein Rab-17.
PF07_0112	proteasome subunit alpha type 5, putative	ENSP00000263528	Ras GTPase-activating protein nGAP (RAS protein activator like 1).
MAL13P1.148	P. falciparum myosin	ENSP00000319096	Ras-related protein Rap-2b.
MAL13P1.35	u1 small nuclear ribonucleoprotein a, putative	ENSP00000014112	Polypyrimidine tract-binding protein 1 (PTB) (Heterogeneous nuclear ribonucleoprotein I) (hnRNP I) (57 kDa RNA-binding protein PPTB-1).
PFI1505c	hypothetical protein	ENSP00000345289	Poliovirus receptor related protein 1 precursor (Herpes virus entry mediator C) (HveC) (Nectin 1) (Herpesvirus Ig-like receptor) (HIgR) (CD111 antigen).
MAL8P1.69	14-3-3 protein homologue, putative	ENSP00000319240	mago-nashi homolog
PF08_0135	hypothetical protein, conserved	ENSP00000257963	Serine/threonine-protein kinase receptor R2 precursor (EC 2.7.1.37) (SKR2) (Activin type IB receptor) (ACTR-IB) (Activin receptor-like kinase 4) (ALK-4).
PFE0845c	60S ribosomal subunit protein L8, putative	ENSP00000317192	CMP-N-acetylneuraminate-beta-1,4-galactoside alpha-2,3- sialyltransferase (EC 2.4.99.6) (N-acetyllactosaminide alpha-2,3- sialyltransferase) (Gal beta-1,3(4) GlcNAc alpha-2,3 sialyltransferase) (ST3N) (ST3GalIII) (Sialyltransferase 6).
PFE1350c	ubiquitin-conjugating enzyme, putative	ENSP00000269349	Probable ATP-dependent helicase DDX48 (DEAD-box protein 48) (Eukaryotic initiation factor 4A-like NUK-34) (Nuclear matrix protein 265) (hNMP 265) (Eukaryotic translation initiation factor 4A isoform 3).
PFB0340c	cysteine protease, putative	ENSP00000248151	Tubulin beta-4q chain.
PFL1290w	hypothetical protein	ENSP00000305147	Collagen alpha 1(XII) chain precursor.
PFB0335c	cysteine protease, putative	ENSP00000326731	CCR4-NOT transcription complex subunit 4 (EC 6.3.2.-) (E3 ubiquitin protein ligase CNOT4) (CCR4-associated factor 4) (Potential transcriptional repressor NOT4Hp).
PF08_0065	hypothetical protein, conserved	ENSP00000240185	TAR DNA-binding protein-43 (TDP-43).
PFI0135c	papain family cysteine protease, putative	ENSP00000251547	F-box only protein 44 (F-box protein FBX30) (F-box/G-domain protein 3).
PFI1680w	hypothetical protein	ENSP00000294383	Ubiquitin carboxyl-terminal hydrolase 24 (EC 3.1.2.15) (Ubiquitin thiolesterase 24) (Ubiquitin-specific processing protease 24) (Deubiquitinating enzyme 24) (Fragment).
PFE0120c	Merozoite Surface Protein 8, MSP8	ENSP00000349291	Ensembl Family: TBC1 DOMAIN FAMILY MEMBER 8 VASCULAR RAB GAP/TBC CONTAINING
PFE1130w	hypothetical protein	ENSP00000259818	tubulin, beta polypeptide paralog
PF14_0553	cysteine proteinase falcipain-1	ENSP00000220659	RNA polymerase III transcription initiation factor BRF2
PFC0525c	glycogen synthase kinase, putative	ENSP00000298841	Kallistatin precursor (Kallikrein inhibitor) (Protease inhibitor 4).
PF11_0165	falcipain 2 precursor	ENSP00000294261	Ribosomal protein S6 kinase alpha 4 (EC 2.7.1.37) (Nuclear mitogen-and stress-activated protein kinase-2) (90 kDa ribosomal protein S6 kinase 4) (Ribosomal protein kinase B) (RSKB).
PF10_0240	hypothetical protein	ENSP00000260930	Aldehyde oxidase (EC 1.2.3.1).
PF08_0114	hypothetical protein	ENSP00000344798	Proto-oncogene tyrosine-protein kinase receptor ret precursor (EC 2.7.1.112) (C-ret).
MAL13P1.264	hypothetical protein	ENSP00000199706	39S ribosomal protein L28, mitochondrial precursor (L28mt) (MRP-L28) (Melanoma antigen p15) (Melanoma-associated antigen recognized by T lymphocytes).
PF14_0456	hypothetical protein, conserved	ENSP00000326042	Tubulin alpha-2 chain (Alpha-tubulin 2).
PF13_0045	40S ribosomal protein S27, putative	ENSP00000354910	Pro-neuregulin-2 precursor (Pro-NRG2) [Contains: Neuregulin-2 (NRG-2) (Neural-and thymus-derived activator for ERBB kinases) (NTAK) (Divergent of neuregulin 1) (DON-1)].
PF14_0508	pyridine nucleotide transhydrogenase, putative	ENSP00000305107	GTPase, IMAP family member 8
PFE0845c	60S ribosomal subunit protein L8, putative	ENSP00000233156	Tissue factor pathway inhibitor precursor (TFPI) (Lipoprotein- associated coagulation inhibitor) (LACI) (Extrinsic pathway inhibitor) (EPI).
PF11_0245	translation elongation factor EF-1, subunit alpha, putative	ENSP00000326849	actin like protein
PFL0470w	hypothetical protein	ENSP00000267101	Receptor tyrosine-protein kinase erbB-3 precursor (EC 2.7.1.112) (c- erbB3) (Tyrosine kinase-type cell surface receptor HER3).
PF11_0310	hypothetical protein	ENSP00000295087	ADP-ribosylation factor-like protein 5.
MAL8P1.126	serine protease, putative	ENSP00000290378	Actin, alpha cardiac (Alpha-cardiac actin).
PFE0120c	Merozoite Surface Protein 8, MSP8	ENSP00000290585	trinucleotide repeat containing 4
PFB0345c	cysteine protease, putative	ENSP00000344128	56 kDa protein
PF07_0112	proteasome subunit alpha type 5, putative	ENSP00000222120	Ras-related protein Rab-3D.
PFD0665c	26s proteasome aaa-ATPase subunit Rpt3, putative	ENSP00000351995	Tyrosine-protein kinase receptor UFO precursor (EC 2.7.1.112) (AXL oncogene).
PFL1975c	hypothetical protein, conserved	ENSP00000315873	Collagen alpha 3(VI) chain precursor.
PF14_0166	lysine -- tRNA ligase, putative	ENSP00000320493	Cdc42-interacting protein 4 (Thyroid receptor interacting protein 10) (TRIP-10).
PF14_0508	pyridine nucleotide transhydrogenase, putative	ENSP00000301071	Tubulin alpha-3 chain (Alpha-tubulin 3) (Tubulin B-alpha-1).
PFE1130w	hypothetical protein	ENSP00000340294	Calretinin (CR) (29 kDa calbindin).
PFL2050w	hypothetical protein	ENSP00000352092	Putative adenosylhomocysteinase 2 (EC 3.3.1.1) (S-adenosyl-L- homocysteine hydrolase) (AdoHcyase).
PF14_0496	hyothetical protein	ENSP00000324740	Proto-oncogene tyrosine-protein kinase YES (EC 2.7.1.112) (p61-YES) (C-YES).
PFE0865c	splicing factor, putative	ENSP00000217426	Adenosylhomocysteinase (EC 3.3.1.1) (S-adenosyl-L-homocysteine hydrolase) (AdoHcyase).
PFC0755c	protein kinase, putative	ENSP00000218004	NTF2-related export protein 2 (p15-2 protein) (DC9) (BM-025).
PFI1170c	Thioredoxin reductase	ENSP00000256897	Cyclin H (MO15-associated protein) (p37) (p34).
PFB0345c	cysteine protease, putative	ENSP00000324740	Proto-oncogene tyrosine-protein kinase YES (EC 2.7.1.112) (p61-YES) (C-YES).
