# Supplementary material for: Computational Prediction of Host-Parasite Protein Interactions between P. falciparum and H. sapiens
Source: PLoS One. 2011 Nov 17;6(11):e26960. doi: 10.1371/journal.pone.0026960 (PMC3219658; doi:10.1371/journal.pone.0026960)
Supplement: Table S3 — 1,302 annotated parasite proteins that carry molecular characteristics, allowing them to interact with the human host. (XLS) [file pone.0026960.s003.xls]

## Sheet: SOMTable3.txt
Table S3: 1,302 annotated parasite proteins that carry molecular charateristics, allowing them to interact with the human host.
parasite proteins	annotation
MAL7P1.138	conserved Plasmodium membrane protein, unknown function
MAL7P1.139	mago nashi protein homolog, putative
PFL1975c	conserved Plasmodium protein, unknown function
PFI0105c	serine/threonine protein kinase, FIKK family
PFL1955w	erythrocyte membrane protein 1, PfEMP1
MAL7P1.132	conserved Plasmodium protein, unknown function
PFB0640c	sec31p
PFI0820c	RNA-binding protein musashi, putative
PF14_0281	plasmepsin IX
MAL13P1.203	secreted ookinete protein, putative
PFD0375w	conserved Plasmodium protein, unknown function
PFF0595c	leucine-rich repeat protein
PF10_0204	conserved Plasmodium protein, unknown function
PFF0175c	conserved Plasmodium protein, unknown function
PF13_0153	alpha/beta-hydrolase, putative
PFC0110w	cytoadherence linked asexual protein 3.2
PF10_0200	ribosomal processing ATPase, putative
PFI0975c	conserved Plasmodium protein, unknown function
PFC0845c	ubiquitin-protein ligase, putative
PFF1550w	stevor
PFF0995c	merozoite surface protein 10
PF13_0010	glycophorin binding protein
PFD0615c	erythrocyte membrane protein 1, PfEMP1
PFD0770c	60S ribosomal protein L15, putative
PFL2505c	conserved Plasmodium protein, unknown function
PFL0585w	polyubiquitin
PFE1605w	Plasmodium exported protein (PHISTb), unknown function
PF13_0019	sodium/hydrogen exchanger, Na , H antiporter
PF10_0196	cytoplasmic dynein intermediate chain, putative
[Gene	n/a
PF14_0344	translocon component PTEX150
PF14_0441	pyruvate dehydrogenase E1 beta subunit
PF14_0469	n/a
MAL7P1.185	rifin
MAL7P1.184	rifin
MAL7P1.187	erythrocyte membrane protein 1, PfEMP1
MAL7P1.186	var-like erythrocyte membrane protein 1
PFE1600w	Plasmodium exported protein (PHISTb), unknown function
PF08_0052	perforin like protein 5
MAL7P1.183	erythrocyte membrane protein 1 (PfEMP1), pseudogene
PFL2130w	conserved Plasmodium protein, unknown function
PFE0355c	subtilisin-like protease 3, putative
PF11_0106	apicoplast ribosomal protein L36e precursor, putative
PFB0955w	stevor
PFI1790w	Plasmodium exported protein (PHISTb), unknown function
PFA0715c	Plasmodium exported protein (hyp7), unknown function
PFD0070c	n/a
PF14_0456	U3 snoRNA-associated small subunit rRNA processing protein, putative
PFA0615w	Plasmodium exported protein, unknown function
PFB1010w	rifin
PF07_0116	conserved Plasmodium protein, unknown function
PF11_0109	conserved Plasmodium protein, unknown function
PFD0140w	erythrocyte membrane protein 1 (PfEMP1), pseudogene
PFF1595c	erythrocyte membrane protein 1, PfEMP1
PFE0625w	Rab GTPase 1b
PFI0095c	serine/threonine protein kinase, FIKK family
PF11_0333	conserved Plasmodium membrane protein, unknown function
MAL8P1.23	ubiquitin-protein ligase 1, putative
PFB0920w	DnaJ protein, putative
PF14_0228	conserved Plasmodium protein, unknown function
PFE0045c	serine/threonine protein kinase, FIKK family
PFC1011c	conserved Plasmodium membrane protein, unknown function
PF10_0075	transcription factor with AP2 domain(s), putative
PFA0625w	surface-associated interspersed gene 1.1 (SURFIN 1.1)
PFL2050w	protein geranylgeranyltransferase type II, alpha subunit, putative
MAL13P1.214	phosphoethanolamine N-methyltransferase
PFD0115c	Plasmodium exported protein, unknown function
PFD0930w	CGI-141 protein homolog, putative
PFB0030c	rifin
PF11_0037	Plasmodium exported protein (PHISTb), unknown function
PF13_0085	serine/threonine protein kinase
PF11_0035	Plasmodium exported protein, unknown function
PF11_0034	DnaJ protein, putative
PF11_0039	early transcribed membrane protein 11.1
PF11_0038	Plasmodium exported protein, unknown function
PFE0130c	conserved Plasmodium protein, unknown function
PFD0665c	26S proteasome AAA-ATPase subunit RPT3, putative
PFA0360c	hypothetical protein conserved in P. falciparum
PF11_0218	conserved Plasmodium protein, unknown function
PFD0095c	Plasmodium exported protein (PHISTb), unknown function
PFI1085w	ubiquitin-like protein, putative
PFL2080c	conserved Plasmodium protein, unknown function
PFF0015c	rifin
chr4.phat_1	n/a
PF14_0768	rifin
MAL7P1.82	conserved Plasmodium membrane protein, unknown function
PF13_0281	conserved Plasmodium protein, unknown function
PF13_0286	large subunit rRNA methyltransferase, putative
PFB0680w	rhoptry neck protein 6
PF14_0760	Plasmodium exported protein, unknown function
PF14_0761	acyl-CoA synthetase
PF13_0288	conserved Plasmodium protein, unknown function
PF14_0648	conserved Plasmodium protein, unknown function
PF14_0764	Plasmodium exported protein (PHISTa), unknown function
PFA0145c	aspartyl-tRNA synthetase
PF14_0766	rifin
PF14_0767	stevor
PFE0810c	40S ribosomal protein S14, putative
MAL13P1.530	rifin
PFB0075c	Plasmodium exported protein (hyp9), unknown function
PF08_0044	protein kinase 1
MAL13P1.535	rifin
chrBLOB_004311.phat_6	n/a
chr9.gen_9	n/a
chrBLOB_004181.glm_1	n/a
PFA0665w	DBL containing protein, unknown function
PFF1300w	pyruvate kinase
MAL13P1.62	Plasmodium exported protein, unknown function
MAL13P1.61	Plasmodium exported protein (hyp8), unknown function
MAL13P1.60	erythrocyte binding antigen-140
PFL1410c	ABC transporter, (CT family)
PFD0005w	erythrocyte membrane protein 1, PfEMP1
PFL0055c	RESA-like protein with PHIST and DnaJ domains
PFD0035c	stevor
PFB0974c	erythrocyte membrane protein 1 (PfEMP1), truncated, degenerate
MAL7P1.310	stevor, pseudogene
PFC1080c	Pfmc-2TM Maurer's cleft two transmembrane protein
MAL8P1.17	protein disulfide isomerase
MAL8P1.153	transcription factor with AP2 domain(s), putative
MAL8P1.10	conserved protein, unknown function
PFE1130w	conserved protein, unknown function
PFB0110w	Plasmodium exported protein (hyp11), unknown function
PFB0045c	erythrocyte membrane protein 1 (PfEMP1), truncated
PF10_0064	conserved Plasmodium protein, unknown function
PF11_0442	transcription factor with AP2 domain(s), putative
PF10_0189	conserved Plasmodium protein, unknown function
chr1.rRNA-1-5.8s	n/a
PFL2625w	rifin
PFC1120c	erythrocyte membrane protein 1, PfEMP1
PFL1950w	erythrocyte membrane protein 1, PfEMP1
PF14_0495	rhoptry neck protein 2
PFD0230c	dipeptidyl peptidase 3
PF14_0493	sortilin, putative
PF10_0183	eukaryotic translation initiation factor subunit eIF2A, putative
PFD0120w	rifin, pseudogene
PFI1055w	conserved Plasmodium protein, unknown function
MAL8P1.160	Plasmodium exported protein (hyp7), unknown function
MAL8P1.161	Plasmodium exported protein (hyp7), unknown function
MAL8P1.163	Plasmodium exported protein (PHISTa), unknown function
chr5.phat_1	n/a
PFL2610w	stevor
chr5.phat_3	n/a
PF14_0165	conserved Plasmodium protein, unknown function
PF14_0162	conserved Plasmodium protein, unknown function
PF07_0072	calcium dependent protein kinase 4
mitopl_tRNA-Asn	n/a
chr5.rRNA-1-28s-A	n/a
PFC0870w	elongation factor 1 (EF-1), putative
PFL2390c	conserved Plasmodium protein, unknown function
PFF0670w	transcription factor with AP2 domain(s), putative
PFL0010c	rifin
PFB0953w	Plasmodium exported protein (hyp15), unknown function
PFD0200c	transcription factor with AP2 domain(s), putative
PFB0085c	DnaJ protein, putative
PFC0065c	alpha/beta hydrolase, putative
PFD0070c-a	rifin
PFB0815w	calcium dependent protein kinase 1
PFL1965w
PF10_0248	conserved Plasmodium membrane protein, unknown function
PFL0955c	raf kinase inhibitor
PF14_0652	conserved Plasmodium protein, unknown function
PFI0920c	dihydrouridine synthase, putative
PF10_0242	conserved Plasmodium protein, unknown function
PF10_0241	conserved Plasmodium protein, unknown function
PF10_0240	conserved Plasmodium protein, unknown function
MAL13P1.151	conserved Plasmodium protein, unknown function
PFB0760w	MtN3-like protein
PF10_0244	formin 2, putative
PF13_0052	ribosomal RNA methyltransferase, putative
PFF1270c	conserved Plasmodium protein, unknown function
PFL0470w	conserved Plasmodium protein, unknown function
PFI1795c	Plasmodium exported protein, unknown function
PF08_0019	receptor for activated c kinase
PF13_0065	vacuolar ATP synthase subunit a
PFD0160w	conserved Plasmodium protein, unknown function
PFF0040c	rifin, pseudogene
PFL0600w	conserved Plasmodium protein, unknown function
PFE0040c	mature parasite-infected erythrocyte surface antigen,erythrocyte membrane protein 2
PF08_0017	conserved Plasmodium protein, unknown function
PFA0105w	stevor, pseudogene
PF14_0013	DnaJ protein, putative
PF14_0010	glycophorin binding protein
PF14_0543	signal peptide peptidase
PFB0665w	serine/threonine protein kinase, putative
PFI1680w	UBX domain, putative
PF14_0014	Plasmodium exported protein, unknown function
PF14_0015	aminopeptidase, putative
MAL7P1.61	erythrocyte membrane protein 1 (PfEMP1), pseudogene
PF14_0018	Plasmodium exported protein (PHISTb), unknown function
PF14_0019	hypothetical protein
PFL2100w	ubiquitin conjugating enzyme E2, putative
chr14.gen_408	n/a
PFC0085c	Plasmodium exported protein, unknown function
PFD0395c	conserved Plasmodium protein, unknown function
PFC0905c	oocyst capsule protein
PFL0040c	serine/threonine protein kinase, FIKK family
PFI0130c	Plasmodium exported protein (PHISTb), unknown function
MAL13P1.480	histidine-rich protein III
MAL13P1.264	conserved Plasmodium protein, unknown function
PFF1377w	conserved Plasmodium membrane protein, unknown function
MAL13P1.343	proteasome regulatory subunit, putative
PF08_0057	conserved Plasmodium protein, unknown function
PFI1295c	monocarboxylate transporter, putative
PFC0155c	DNA-directed RNA polymerase subunit I, putative
MAL8P1.4	Plasmodium exported protein (PHISTc), unknown function
PFA0310c	calcium-transporting ATPase
MAL8P1.1	surface-associated interspersed gene 8.1, (SURFIN8.1)
MAL8P1.3	Plasmodium exported protein (hyp9), unknown function
MAL8P1.2	Plasmodium exported protein (PHISTb), unknown function
PF11_0464	serine/threonine protein kinase, putative
PFA0060w	Plasmodium exported protein (hyp4), unknown function
PFL0945w	erythrocyte membrane protein 1 (PfEMP1), exon2, pseudogene
PF13_0184	U3 snoRNA-associated small subunit rRNA processing associated protein, putative
PFB0325c	serine repeat antigen 8
PFB0355c	serine repeat antigen 2
PFF0540c	conserved Plasmodium membrane protein, unknown function
PFD0055w	rifin
PFC0221c	conserved Plasmodium protein, unknown function
PFI0240c	Cu2 -transporting ATPase, putative
PFD0105c	n/a
PFL1700c	V-type K -independent H -translocating inorganic pyrophosphatase
PFE1610w	Plasmodium exported protein, unknown function
PFI1715w	Plasmodium exported protein, unknown function
PFC0120w	cytoadherence linked asexual protein 3.1
PFF1110c	coronin binding protein, putative
MAL13P1.121	adenosine-diphosphatase, putative
PF07_0029	heat shock protein 90
PF07_0028	conserved Plasmodium protein, unknown function
PFD1050w	alpha tubulin 2
PFC1085c	Plasmodium exported protein (hyp4), unknown function
PF11_0092	mechanosensitive ion channel protein
PFD0320c	conserved Plasmodium protein, unknown function
PF11_0095	D-tyrosyl-tRNA(Tyr) deacylase, putative
PF14_0726	conserved Plasmodium protein, unknown function
PF14_0727	conserved Plasmodium protein, unknown function
PF11_0091	transcription factor with AP2 domain(s), putative
PF14_0722	cysteine repeat modular protein 4
PFL2655w	rifin
PFB0125c	conserved Plasmodium protein, unknown function
PFL1500w	Rab GTPase 2
PF11_0099	heat shock protein DnaJ homologue Pfj2
PF14_0729	early transcribed membrane protein 14.2
PF08_0026	conserved protein, unknown function
MAL13P1.475	Plasmodium exported protein (PHISTb), unknown function
PF13_0335	conserved Plasmodium protein, unknown function
PFF0445w	conserved Plasmodium protein, unknown function
PFB1030w	conserved Plasmodium falciparum protein family
PFF1075w	conserved Plasmodium protein, unknown function
MAL13P1.470	Plasmodium exported protein (PHISTa), unknown function
PFB0990c	Plasmodium exported protein (hyp4), unknown function
PFF1585w	rifin, pseudogene
PFI0175w	n/a
PFE0665c	GTP binding protein, putative
PFI1755c	ring-exported protein 3
PFI1820w	erythrocyte membrane protein 1, PfEMP1
PFB0970c	Plasmodium exported protein, unknown function
PF11_0060	calcium/calmodulin-dependent protein kinase, putative
PF14_0005	rifin
PF11_0063	conserved Plasmodium protein, unknown function
MAL7P1.155	zinc finger, C3HC4 type, putative
PFD1180w	Plasmodium exported protein (PHISTb), unknown function
PF10_0023	Plasmodium exported protein (hyp16), unknown function
PF10_0022	Plasmodium exported protein (PHISTc), unknown function
PF10_0021	Plasmodium exported protein (PHISTc), unknown function
PF10_0020	alpha/beta hydrolase, putative
PF11_0486	merozoite adhesive erythrocytic binding protein
PF10_0026	tryptophan-rich antigen 3
PF10_0025	PF70 protein
PF10_0024	Plasmodium exported protein (hyp2), unknown function
chrBLOB_004173.glm_1	n/a
PFB0570w	secreted protein altered thrombospondin repeat protein
PF11_0326	conserved Plasmodium protein, unknown function
PF10_0203	ADP-ribosylation factor
PF13_0194	probable protein, unknown function
PF11_0241	conserved Plasmodium protein, unknown function
PF11_0242	calcium-dependent protein kinase 7
PFB0055c	rifin
MAL8P1.126	serine protease, putative
PF14_0556	conserved Plasmodium protein, unknown function
PF14_0612	conserved Plasmodium protein, unknown function
PF14_0598	glyceraldehyde-3-phosphate dehydrogenase
PFF1420w	phosphatidylcholine-sterol acyltransferase precursor, putative
PF13_0276	membrane-associated histidine rich protein 2, (MARHP2)
PF13_0275	Plasmodium exported protein, unknown function
PFA0050c	rifin
PF14_0751	acyl-CoA synthetase
PF10_0041	U5 small nuclear ribonuclear protein, putative
PF14_0201	surface protein, Pf113
PF14_0752	Plasmodium exported protein (PHISTa), unknown function
PF14_0755	hypothetical protein
PF14_0754	hypothetical protein
PF14_0757	Plasmodium exported protein (PHISTa), unknown function
PF14_0756	probable protein, unknown function
PF14_0759	conserved Plasmodium protein, unknown function, pseudogene
PF14_0758	Plasmodium exported protein (hyp17), unknown function
PFI0970c	TLD domain containing protein
MAL13P1.500	rifin
PFD0625c	erythrocyte membrane protein 1, PfEMP1
MAL13P1.505	stevor
PF14_0478	DNA polymerase delta interacting protein, putative
PFA0385w	conserved Plasmodium membrane protein, unknown function
PFB0095c	erythrocyte membrane protein 3
MAL13P1.59	Plasmodium exported protein (PHISTa), unknown function
PFI0265c	high molecular weight rhoptry protein 3
PFL0350c	conserved Plasmodium protein, unknown function
PFE0120c	merozoite surface protein 8,ring-stage membrane protein 1
MAL13P1.53	conserved Plasmodium protein, unknown function
PF11_0395	guanylyl cyclase
MAL13P1.56	M1-family alanyl aminopeptidase
PFL2565w	Plasmodium exported protein (PHISTa), unknown function
MAL13P1.54	conserved Plasmodium protein, unknown function
PF14_0124	actin II
PFL1480w	protein transport protein Sec13, putative
PF14_0182	n/a
MAL7P1.223	stevor
MAL7P1.224	Plasmodium exported protein (PHISTa-like), unknown function
MAL7P1.225	n/a
PF10_0281	merozoite TRAP-like protein
PFD1005c	erythrocyte membrane protein 1, PfEMP1
PFI1785w	Plasmodium exported protein (PHISTb), unknown function
MAL13P1.116	conserved Plasmodium membrane protein, unknown function
MAL8P1.41	RWD domain-containing protein, putative
PFE0775c	amino acid transporter, putative
PFI1345c	conserved Plasmodium protein, unknown function
PF10_0288	conserved Plasmodium protein, unknown function
PF11_0400	conserved Plasmodium protein, unknown function
PF13_0317	conserved Plasmodium protein, unknown function
PF10_0084	tubulin beta chain
PFD0975w	RIO-like serine/threonine kinase, putative
PF11_0429	conserved Plasmodium protein, unknown function
PFC0035w	rifin
PF11_0435	conserved Plasmodium membrane protein, unknown function
PFI0015c	rifin
PF13_0319	conserved Plasmodium protein, unknown function
PF11_0431	inner membrane complex protein 1b, putative
PFD1245c	erythrocyte membrane protein 1, PfEMP1
PFD1215w	Plasmodium exported protein (PHISTa), unknown function
chr3-tRNA-Val-1	n/a
PF14_0508	pyridine nucleotide transhydrogenase, putative
PF14_0649	conserved Plasmodium protein, unknown function
PFL0935c	erythrocyte membrane protein 1, PfEMP1
PFI0135c	serine repeat antigen 9
PFL0275w	conserved Plasmodium protein, unknown function
PFB1025w	erythrocyte membrane protein 1 (PfEMP1), truncated, degenerate
PFD1095w	BSD domain, putative
PF11_0472	conserved Plasmodium protein, unknown function
PF14_0135	conserved Plasmodium protein, unknown function
PFE0390w	conserved Plasmodium protein, unknown function
PF14_0576	ubiquitin carboxyl-terminal hydrolase isozyme L3
PFD0315c	n/a
PFA0680c	Pfmc-2TM Maurer's cleft two transmembrane protein
PFB0235w	conserved Plasmodium protein, unknown function
PF10_0073	conserved Plasmodium protein, unknown function
PFE1215c	cytosolic preribosomal GTP-binding protein, putative
PFD1175w	serine/threonine protein kinase, FIKK family
PFD0090c	Plasmodium exported protein (PHISTa), unknown function
PFB0060w	rifin
MAL13P1.233	DNA/RNA-binding protein Alba, putative
MAL7P1.124	conserved Plasmodium protein, unknown function
PFL0025c	rifin
MAL13P1.234	conserved Plasmodium protein, unknown function
PFD0045c	rifin
chr1.rRNA-1-ITS1	n/a
PF13_0008	n/a
MAL7P1.47	rifin, pseudogene
PF13_0161	conserved Plasmodium protein, unknown function
PF13_0160	conserved Plasmodium protein, unknown function
PFE0615w	conserved Plasmodium protein, unknown function
PFL2665c	erythrocyte membrane protein 1, PfEMP1
PF10_0351	probable protein, unknown function
PF10_0352	merozoite surface protein
PF13_0004	rifin
PF13_0005	rifin
PF13_0006	rifin
PFA0630c	Plasmodium exported protein, unknown function
PFD0030c	rifin
PF14_0684	conserved Plasmodium protein, unknown function
PFL1090w	glideosome-associated protein 45
PFL2590w	Plasmodium exported protein (PHISTa), unknown function
PFB1015w	rifin
MAL7P1.43	rifin, pseudogene
PFB1040w	rifin
PF08_0127	conserved Plasmodium protein, unknown function
PFB0345c	serine repeat antigen 4
PF14_0374	CCAAT-binding transcription factor, putative
PFL1170w	polyadenylate-binding protein, putative
PF08_0043	conserved Plasmodium protein, unknown function
PF14_0474	conserved Plasmodium protein, unknown function
PFC1045c	conserved Plasmodium protein, unknown function
PF14_0101	conserved Plasmodium protein, unknown function
PFI1805w	rifin
PFC0560c	conserved Plasmodium protein, unknown function
PF14_0680	conserved Plasmodium protein, unknown function
PFE0020c	rifin
MAL13P1.282	conserved Plasmodium protein, unknown function
PFD0640c	rifin
PF11_0503	Plasmodium exported protein (PHISTc), unknown function
PF11_0050	conserved Plasmodium protein, unknown function
PF11_0053	chromatin remodeling protein
PF11_0052	syntaxin, Qa-SNARE family
PFC0385c	serine/threonine protein kinase, putative
PF07_0109	conserved Plasmodium protein, unknown function
PFB0995w	Plasmodium exported protein (hyp5), unknown function, pseudogene
PF11_0504	Plasmodium exported protein (hyp11), unknown function
PF07_0104	kinesin-like protein, putative
PF11_0509	ring-infected erythrocyte surface antigen
PF07_0107	Plasmodium exported protein, unknown function
PF07_0100	conserved Plasmodium protein, unknown function
PF07_0101	conserved Plasmodium protein, unknown function
PFE1590w	early transcribed membrane protein 5
PFA0210c	conserved Plasmodium protein, unknown function
PFI1765c	Plasmodium exported protein, unknown function
PFF0380w	conserved Plasmodium protein, unknown function
PFL2645c	rifin
PFI1730w	cytoadherence linked asexual protein 9
PFI1375w	n/a
PFA0760w	rifin
PFL2630w	rifin
PFA0735w	Plasmodium exported protein (PHISTa), unknown function
PFF1260c	conserved Plasmodium protein, unknown function
PFI1480w	conserved Plasmodium protein, unknown function
PFF0085w	Plasmodium exported protein (PHISTa), unknown function, pseudogene
PFD0050w	rifin
PFI0020w	rifin
PFI0035c	rifin
PFA0095c	rifin
PFB0256w	n/a
PFE0170c	protein kinase, putative
PFE0175c	myosin B
PF11_0024	Plasmodium exported protein (hyp4), unknown function
PF11_0025	Pfmc-2TM Maurer's cleft two transmembrane protein
PF11_0020	rifin
PF11_0021	rifin
PF11_0022	rifin, pseudogene
PF11_0023	Plasmodium exported protein (hyp5), unknown function
PFE0125w	conserved Plasmodium protein, unknown function
mitopl_tRNA-Arg	n/a
PFB0090c	RESA-like protein with PHIST and DnaJ domains
PFI1590c	conserved Plasmodium protein, unknown function
PFL0315c	conserved Plasmodium protein, unknown function
PFD0995c	erythrocyte membrane protein 1, PfEMP1
PFA0675w	RESA-like protein with DnaJ domain, putative
PFD1240w	rifin
PFE0065w	skeleton-binding protein 1
chrBLOB_003994.phat_1	n/a
PF10_0102	ankyrin-repeat protein, putative
PFE1055c	conserved Plasmodium protein, unknown function
PF14_0698	conserved Plasmodium protein, unknown function
PFD1190c	n/a
PFD0085c	acyl-CoA synthetase, PfACS6
PF10_0224	dynein heavy chain, putative
PFC1100w	rifin
PFL2560c	Plasmodium exported protein, unknown function
PFA0335w	Rab GTPase 5c
PF07_0074	conserved Plasmodium protein, unknown function
PFC0075c	Plasmodium exported protein, unknown function
MAL7P1.92	cysteine repeat modular protein 2
PFE0015c	rifin, pseudogene
PFE1635w	rifin, pseudogene
PFD0060w	rifin
PFL1565c	CG2-related protein, putative
PFI1735c	ring-exported protein 1
PFI1405c	conserved Plasmodium protein, unknown function
PFC0435w	parasite-infected erythrocyte surface protein
PFB0930w	Plasmodium exported protein (hyp9), unknown function
PFA0550w	conserved Plasmodium protein, unknown function
PFI1740c	n/a
PF14_0154	conserved Plasmodium protein, unknown function
MAL13P1.342a	conserved Plasmodium protein, unknown function
PFE1170w	DnaJ protein, putative
PF08_0054	heat shock protein 70
PFI1475w	merozoite surface protein 1
MAL13P1.11	Plasmodium exported protein (PHISTa), unknown function
PFA0110w	ring-infected erythrocyte surface antigen
PFD0900w	conserved Plasmodium protein, unknown function
MAL13P1.237	conserved Plasmodium protein, unknown function
PF14_0252	conserved Plasmodium protein, unknown function
PFI1685w	cAMP-dependent protein kinase catalytic subunit
PFB0910w	Plasmodium exported protein, unknown function
PFA0635c	Plasmodium exported protein (hyp1), unknown function
PFC0025c	stevor
PFA0130c	serine/threonine protein kinase, FIKK family
PF11_0478	kinesin-like protein, putative
PF10_0373	GDP dissociation inhibitor domain containing protein
PFI0005w	erythrocyte membrane protein 1, PfEMP1
PFF1530c	Plasmodium exported protein (hyp4), unknown function
MAL7P1.6	Plasmodium exported protein (hyp12), unknown function
MAL7P1.7	Plasmodium exported protein (PHISTb), unknown function
MAL7P1.4	Plasmodium exported protein (hyp4), unknown function
MAL7P1.5	Pfmc-2TM Maurer's cleft two transmembrane protein
MAL7P1.2	n/a
MAL7P1.3	Plasmodium exported protein (hyp5), unknown function
MAL7P1.1	n/a
PFI0335w	tubulin-specific chaperone, putative
PF10_0170	conserved Plasmodium protein, unknown function
PFD0495c	conserved Plasmodium protein, unknown function
PFA0710c	rifin
PFD1125c	n/a
PF14_0257	conserved protein, unknown function
PFB0150c	protein kinase, putative
PFD1205w	Plasmodium exported protein (hyp15), unknown function
PF14_0621	conserved Plasmodium protein, unknown function
PF13_0224	60S ribosomal protein L18, putative
PFD1235w	erythrocyte membrane protein 1, PfEMP1
PFL1947c	erythrocyte membrane protein 1 (PfEMP1), pseudogene
MAL8P1.95	conserved Plasmodium protein, unknown function
PF13_0141	L-lactate dehydrogenase
PFL1420w	macrophage migration inhibitory factor
PFI0050c	rifin
MAL8P1.91	phospholipase DDHD1, putative
PFI0075w	rifin
PFI1770w	Plasmodium exported protein (PHISTb), unknown function
PFD1165w	serine/threonine protein kinase, FIKK family
PFD0645w	rifin
PFL2605w	rifin
PFC0565w	GTP-binding protein EngA, putative
PFC0555c	conserved Plasmodium protein, unknown function
PFI1725w	Plasmodium exported protein, unknown function
PFD0635c	erythrocyte membrane protein 1, PfEMP1
chr7.rRNA-1-18s	n/a
MAL13P1.8	rifin, pseudogene
PFL1600c	conserved Plasmodium protein, unknown function
PFA0155c	conserved Plasmodium protein, unknown function
MAL13P1.4	rifin
PF10_0255	n/a
MAL13P1.7	stevor
PFD0810w	small GTP-binding protein sar1
MAL13P1.1	erythrocyte membrane protein 1, PfEMP1
MAL13P1.2	rifin
MAL13P1.165	GPI transamidase subunit PIG-U, putative
PF10_0314	dcp1 homologue, putative
PF10_0285	conserved Plasmodium protein, unknown function
MAL13P1.166	DEAD box helicase, putative
PF10_0310	conserved Plasmodium protein, unknown function
chr6_000064.phat_5	n/a
PFF0675c	myosin E, putative
PFF0070w	erythrocyte membrane protein 1 (PfEMP1), pseudogene
PF13_0324	Sec24 subunit a
PF10_0319	conserved Plasmodium protein, unknown function
PFL0005w	erythrocyte membrane protein 1, PfEMP1
PFB0550w	peptide chain release factor subunit 1, putative
PFA0745w	rifin
PFI1815c	rifin
PFC0755c	cdc2-related protein kinase 4
PFA0685c	Plasmodium exported protein (hyp4), unknown function
PF08_0008	GPI-anchored micronemal antigen
PF10_0080	endonuclease, putative
mitopl_rps2	n/a
PF11_0191	box C/D snoRNP rRNA 2'-O-methylation factor, putative
PF14_0434	conserved Plasmodium protein, unknown function
PF08_0001	Plasmodium exported protein, unknown function
PF08_0002	surface-associated interspersed gene 8.2 (SURFIN8.2)
PF08_0003	tryptophan/threonine-rich antigen
PF14_0027	40S ribosomal protein S31/UBI, putative
PFE0080c	rhoptry-associated protein 2
PF10_0349	n/a
chr7.rRNA-1-28s	n/a
PFB0905c	Plasmodium exported protein (PHISTc), unknown function
PFB0975c	erythrocyte membrane protein 1 (PfEMP1), truncated
PFI1825w	rifin
mitopl_rpl14	n/a
PF11_0183	GTP-binding nuclear protein ran/tc4
MAL13P1.348	glycosylphosphatidylinositol anchor attachment 1 protein, putative
PFA0045c	rifin
PF14_0594	conserved Plasmodium protein, unknown function
PFI0110c	serine/threonine protein kinase, FIKK family
PFA0725w	surface-associated interspersed protein 1.3 (SURFIN 1.3)
MAL13P1.342	conserved Plasmodium protein, unknown function
PFE0060w	parasite-infected erythrocyte surface protein
PFF0850c	stevor
PFC0060c	serine/threonine protein kinase, FIKK family
PFD0015c	rifin
MAL13P1.260	alveolin, putative
PFF0035c	rifin
chr7_000020.gen_1	n/a
PFL1315w	potassium channel protein
chr10.gen_415	n/a
PFI1105w	phosphoglycerate kinase
PFA0330w	small ribosomal subunit assembling AARP2 protein
PFD1020c	rifin
MAL8P1.220	erythrocyte membrane protein 1, PfEMP1
PFC0080c	Plasmodium exported protein (hyp1), unknown function
PFA0085c	erythrocyte membrane protein 1 (PfEMP1), exon2, pseudogene
PF14_0763	Plasmodium exported protein (PHISTa), unknown function
PFD0065w	stevor, pseudogene
PFB0106c	Plasmodium exported protein, unknown function
PFF1535w	Plasmodium exported protein (hyp5), unknown function
PF13_0038	conserved Plasmodium protein, unknown function
chr8.rRNA-4-5.8s-pseudo	n/a
PFD0950w	ran binding protein 1, putative
PFL0530c	conserved Plasmodium protein, unknown function
PFL1515c	amino acid transporter, putative
PF13_0070	branched-chain alpha keto-acid dehydrogenase, putative
PFI0086w	Plasmodium exported protein, unknown function
PFA0125c	erythrocyte binding antigen-181
PFI0615w	conserved Plasmodium protein, unknown function
PF14_0459	n/a
PFC0355c	conserved Plasmodium protein, unknown function
PFC0325c	conserved Plasmodium protein, unknown function
PF14_0166	lysine-tRNA ligase, putative
PF14_0446	heme detoxification protein
PFE0370c	subtilisin-like protease 1
PFI0180w	alpha tubulin 1
PFL0940c	erythrocyte membrane protein 1 (PfEMP1), pseudogene
PFA0300c	vacuolar ATP synthase subunit c, putative
PFI1090w	S-adenosylmethionine synthetase
PF14_0353	conserved Plasmodium protein, unknown function
PF11_0126	conserved Plasmodium protein, unknown function
PFD1000c	erythrocyte membrane protein 1, PfEMP1
PFE0005w	erythrocyte membrane protein 1, PfEMP1
PF11_0047	actin-like protein, putative
PFL2540w	Plasmodium exported protein (PHISTb), unknown function
PF11_0174	cathepsin C, homolog,dipeptidyl peptidase 1
PFL0070c	Plasmodium exported protein, unknown function
PFI0120c	serine/threonine protein kinase, FIKK family
PF07_0135	n/a
PF07_0134	rifin
chr3.phat_1	n/a
PF07_0136	rifin
PF07_0130	stevor
PFI1370c	phosphatidylserine decarboxylase
PF07_0132	rifin
PFI0010c	rifin
PF10_0046	zinc finger, C3HC4 type, putative
PF07_0139	n/a
PF07_0138	rifin
PFD0435c	conserved Plasmodium protein, unknown function
PF10_0315	conserved Plasmodium protein, unknown function
chr13.phat_3	n/a
chr13.phat_1	n/a
MAL13P1.164	elongation factor Tu, putative
MAL1P1.3a	n/a
PF14_0358	41-2 protein antigen precursor,transport protein particle (TRAPP) component, Bet3
PFI1005w	ADP-ribosylation factor, putative
PFB0194w	conserved Plasmodium protein, unknown function
PF13_0047	conserved Plasmodium protein, unknown function
PFF0280w	conserved Plasmodium protein, unknown function
PFF1590w	rifin
PF11_0014	Plasmodium falciparum Maurer's Cleft 2 transmembrane domain protein 11.1, PfMC-2TM_11.1
PF11_0016	n/a
PF11_0011	rifin
PF11_0010	rifin
PF11_0013	stevor, pseudogene
PF11_0012	Plasmodium exported protein (PHISTa), unknown function
PFL1110c	cAMP-dependent protein kinase regulatory subunit
PF11_0338	aquaglyceroporin
PF10_0138	conserved Plasmodium protein, unknown function
PFD0100c	surface-associated interspersed gene 4.1, (SURFIN4.1)
chrBLOB_003857.glm_2	n/a
PFA0150c	conserved Plasmodium protein, unknown function
PFL0030c	erythrocyte membrane protein 1, PfEMP1
PF10_0136	initiation factor 2 subunit family, putative
PF11_0330	conserved Plasmodium protein, unknown function
PF10_0039	membrane skeletal protein IMC1-related
mitopl_tRNA-Ile	n/a
PF07_0049	erythrocyte membrane protein 1, PfEMP1
PF07_0048	erythrocyte membrane protein 1, PfEMP1
PFD0715c	conserved Plasmodium protein, unknown function
PFF0390w	conserved Plasmodium protein, unknown function
MAL8P1.132	kinesin-like protein, putative
PFL0045c	Plasmodium exported protein (PHISTc), unknown function
PFB0020c	erythrocyte membrane protein 1 (PfEMP1), exon2
PFB0035c	rifin
MAL7P1.26	O-sialoglycoprotein endopeptidase, putative
PF07_0044	conserved Plasmodium protein, unknown function
PF13_0262	lysine-tRNA ligase, putative
PFD1010w	rifin
PF14_0742	Plasmodium exported protein (hyp6), unknown function
PF14_0743	Plasmodium exported protein (hyp15), unknown function
PF14_0740	Plasmodium exported protein (hyp17), unknown function
PF14_0741	hypothetical protein
PF14_0746	Plasmodium exported protein (PHISTb), unknown function
PF14_0747	surface -associated intersprsed gene 14.1 (SURFIN 14.1)
PF14_0744	Plasmodium exported protein, unknown function
PFA0690w	Plasmodium exported protein, unknown function, pseudogene
PF14_0748	Plasmodium exported protein (PHISTa), unknown function
PF14_0749	acyl-CoA binding protein
MAL13P1.515	rifin
PFB1000w	rifin, pseudogene
PFD0655w	erythrocyte membrane protein 1 (PfEMP1), exon1, pseudogene
PFB0335c	serine repeat antigen 6
MAL8P1.43	U5 snrnp-specific protein, putative
PFB0900c	Plasmodium exported protein (PHISTc), unknown function
PFF1515c	erythrocyte membrane protein 1 (PfEMP1), pseudogene
PFL2135c	conserved Plasmodium protein, unknown function
PFD0250c	Sec24 subunit b
PFI1810w	rifin
PFI1780w	Plasmodium exported protein (PHISTc), unknown function
PFC0970w	conserved Plasmodium membrane protein, unknown function
PFL0270c	conserved Plasmodium protein, unknown function
MAL13P1.123	n/a
chr12.glm_593	n/a
PFA0225w	4-hydroxy-3-methylbut-2-enyl diphosphate reductase
PFI0940c	PPPDE peptidase, putative
PFB0923c	Plasmodium exported protein, unknown function
PFF0010w	erythrocyte membrane protein 1, PfEMP1
PFA0215w	n/a
MAL8P1.70	conserved Plasmodium protein, unknown function
PF11_0329	ubiquitin-like protein, putative
PF11_0348	RNA (uracil-5-)methyltransferase, putative
PFL1415w	conserved Plasmodium protein, unknown function
PFA0020w	rifin
PFD0135c	rifin, pseudogene
PF11_0426	conserved Plasmodium protein, unknown function
PFE0690c	Rab GTPase 1a
PFF1565c	rifin
PF11_0343	conserved Plasmodium protein, unknown function
PF10_0323	early transcribed membrane protein 10.2
PFF0045c	rifin, pseudogene
PF11_0344	apical membrane antigen 1
PF11_0347	conserved Plasmodium protein, unknown function
PFB1005w	rifin
PF14_0108	n/a
PF13_0218	ABC transporter (MDR family), putative
MAL8P1.144	AAA family ATPase, putative
PF13_0211	calcium dependent protein kinase 5
PFC0070c	Plasmodium exported protein, unknown function
PF14_0102	rhoptry-associated protein 1
mitopl_rps3	n/a
PFA0580c	TatD-like deoxyribonuclease, putative
PFF1575w	rifin
PFA0765c	erythrocyte membrane protein 1, PfEMP1
PFL1125w	phospholipid-transporting ATPase, putative
PFF1545w	rifin
PFI0875w	heat shock protein 70
PFA0670c	Plasmodium exported protein (hyp8), unknown function
PFB0965c	Plasmodium exported protein, unknown function, pseudogene
MAL7P1.39	n/a
PF11_0424	conserved Plasmodium protein, unknown function
PFA0640c	Plasmodium exported protein, unknown function
PFL1855w	cell cycle control protein, putative
PFB0300c	merozoite surface protein 2
PFF0845c	erythrocyte membrane protein 1, PfEMP1
PFF1250w	conserved Plasmodium protein, unknown function
PF11_0515	rifin
PF14_0769	rifin
PFE0055c	heat shock protein 40, type II
PFA0610c	Plasmodium exported protein (hyp11), unknown function
PF13_0302	phosphatase 2A regulatory subunit-related protein, putative
PFB0950w	conserved Plasmodium falciparum protein family
PF10_0348	duffy binding-like merozoite surface protein
PF11_0041	Plasmodium exported protein (hyp11), unknown function
PF13_0079	conserved Plasmodium protein, unknown function
PFA0100c	Plasmodium exported protein (PHISTa), unknown function
PF10_0262	conserved Plasmodium protein, unknown function
PFB0880w	conserved protein, unknown function
PF10_0343	S-antigen
PFE1050w	adenosylhomocysteinase,S-adenosyl-L-homocysteine hydrolase
PF13_0076	Plasmodium exported protein, unknown function
PF10_0346	merozoite surface protein 6
PF10_0268	merozoite capping protein 1
PF13_0073	Plasmodium exported protein (hyp12), unknown function
PF10_0345	merozoite surface protein 3
PF11_0474	conserved Plasmodium protein, unknown function
PFF1525c	Pfmc-2TM Maurer's cleft two transmembrane protein
PF08_0138	rifin
PF08_0139	rifin
MAL13P1.148	myosin C
PFL0895c	conserved Plasmodium protein, unknown function
PF08_0135	conserved Plasmodium protein, unknown function
PF08_0137	Plasmodium exported protein (PHISTc), unknown function
PFE0765w	phosphatidylinositol 3-kinase
PFI1075w	conserved Plasmodium protein, unknown function
PF08_0035	conserved Plasmodium protein, unknown function
PF14_0407	guanine nucleotide exchange factor, putative
PFD1150c	reticulocyte binding protein homologue 4
PFE0050w	Plasmodium exported protein, unknown function
PF14_0402	conserved Plasmodium protein, unknown function
PF10_0290	conserved Plasmodium protein, unknown function
PF13_0250	G-beta repeat protein, putative
PF10_0292	conserved Plasmodium protein, unknown function
PF14_0561	conserved Plasmodium protein, unknown function
PF14_0409	conserved Plasmodium protein, unknown function
PF14_0567	conserved Plasmodium protein, unknown function
PF11_0514	Plasmodium exported protein (PHISTa), unknown function
PF08_0136b	von Willebrand factor A-domain related protein
PF11_0516	stevor
PF11_0517	rifin
PF11_0510	serine/threonine protein kinase, FIKK family
PFI0170w	conserved Plasmodium protein, unknown function
PF11_0512	ring-infected erythrocyte surface antigen 2
PF11_0513	DnaJ protein, putative
PFB0926c	Plasmodium exported protein (hyp2), unknown function
PF11_0518
PF11_0519	rifin
PFC0525c	glycogen synthase kinase 3
PFL2460w	coronin
PFL2520w	reticulocyte binding protein homologue 3, pseudogene
MAL13P1.310	calpain
MAL13P1.258	conserved Plasmodium protein, unknown function
PFI0125c	n/a
MAL13P1.314	n/a
MAL7P1.141	conserved Plasmodium protein, unknown function
MAL13P1.251	conserved Plasmodium protein, unknown function
PFI0880c	glideosome-associated protein 50,secreted acid phosphatase
MAL7P1.144	serine/threonine protein kinase, FIKK family
PFD0630c	erythrocyte membrane protein 1, PfEMP1
MAL8P1.217	stevor
PFI1565w	profilin, putative
PFL2660w	rifin
MAL8P1.213	Pfmc-2TM Maurer's cleft two transmembrane protein
PFA0585w	conserved Plasmodium protein, unknown function
PFC0055w	Plasmodium exported protein (hyp13), unknown function
PFB1020w	stevor
PFD0020c	erythrocyte membrane protein 1, PfEMP1
PFL1630c	conserved Plasmodium protein, unknown function
PFF0220w	conserved Plasmodium protein, unknown function
chr6.phat_1	n/a
PFD1200c	Plasmodium exported protein (hyp6), unknown function
PFB1050w	rifin
PFL2535w	Plasmodium exported protein (PHISTb), unknown function
PF07_0083	small subunit rRNA processing protein, putative
PFD0785c	conserved Plasmodium protein, unknown function
PF08_0141	erythrocyte membrane protein 1, PfEMP1
PF08_0140	erythrocyte membrane protein 1, PfEMP1
PF08_0142	erythrocyte membrane protein 1, PfEMP1
PF14_0315	conserved Plasmodium membrane protein, unknown function
PFE1340w	conserved Plasmodium protein, unknown function
PFL2545c	Plasmodium exported protein, unknown function
PF10_0266	small subunit rRNA processing stabilizing factor, putative
PFD0260c	sequestrin
PFI0550w	cysteine repeat modular protein 1
PF07_0004	Plasmodium exported protein, unknown function
PF07_0006	sporozoite threonine and asparagine-rich protein
PF07_0001	n/a
PF08_0129	serine/threonine protein phosphatase, putative
PF07_0003	rifin
PF07_0009	chitinase precursor fragment, truncated
PF14_0703	conserved Plasmodium protein, unknown function
PFF0060w	Pfmc-2TM Maurer's cleft two transmembrane protein
PFE1595c	Plasmodium exported protein (PHISTc), unknown function
PFB0080c	Plasmodium exported protein (PHISTb), unknown function
PFD1140w	Plasmodium exported protein (PHISTc), unknown function
PFA0750w	stevor
PFC1105w	stevor (3D7-stevorT3-2)
PFB0976w	hypothetical protein
chr13_2000027.glm_3	n/a
PFL0190w	ubiquitin conjugating enzyme E2, putative
PF13_0198	reticulocyte binding protein 2 homologue a
PFC0571c	n/a
PF11_0169	SNO glutamine amidotransferase family protein
PF11_0168	rhoptry neck protein 4
PFC1070c	erythrocyte membrane protein 1 (PfEMP1), exon2, pseudogene
PF11_0283	conserved Plasmodium protein, unknown function
PF11_0165	cysteine proteinase falcipain 2a
PF13_0193	MSP7-like protein
PF13_0190	conserved Plasmodium protein, unknown function
PFD0125c	stevor
PFB0405w	6-cysteine protein
PF13_0197	merozoite surface protein 7 precursor
PFB0340c	serine repeat antigen 5
PF11_0162	cysteine proteinase falcipain 3
PFL2550w	DnaJ protein, putative
PF08_0060	asparagine-rich antigen
PFI0755c	6-phosphofructokinase
PF10_0009	stevor, pseudogene
PF10_0008	n/a
PF10_0005	rifin
PF10_0004	rifin
PFF1220w	conserved Plasmodium protein, unknown function
PF10_0006	rifin
PF10_0001	erythrocyte membrane protein 1, PfEMP1
PF10_0003	rifin
PF10_0002	rifin
PF10_0162	Plasmodium exported protein (PHISTc), unknown function
PF11_0304	conserved Plasmodium protein, unknown function
PF10_0160	serine/threonine protein kinase, FIKK family
PF10_0161	Plasmodium exported protein (PHISTc), unknown function
PF11_0300	conserved Plasmodium protein, unknown function
PF08_0083	conserved Plasmodium protein, unknown function
PFL0410w	cysteine repeat modular protein 3
PF11_0263	conserved Plasmodium protein, unknown function
PFL0970w	pre-mRNA splicing factor, putative
PF11_0261	conserved Plasmodium protein, unknown function
mitopl_rpoB	n/a
PF11_0267	kelch protein, putative
PFE0030c	stevor, pseudogene
PFD0450c	pre-mRNA splicing factor, putative
PF14_0633	transcription factor with AP2 domain(s), putative
chr8.rRNA-1-5.8s-pseudo	n/a
PFD0010w	n/a
PFD1200w	n/a
PFB0050c	stevor, pseudogene
PFF0030c	erythrocyte membrane protein 1 (PfEMP1), pseudogene
MAL8P1.87	n/a
PFA0080c	rifin
PFB0655c	conserved Plasmodium protein, unknown function
PFI1275w	protein kinase, putative
PFB0105c	Plasmodium exported protein (PHISTc), unknown function
PFD1185w	Plasmodium exported protein (PHISTa), unknown function
PF13_0237	conserved Plasmodium protein, unknown function
PFF0025w	rifin
PF11_0315	conserved Plasmodium protein, unknown function
PF14_0167	prefoldin subunit 2, putative
PF13_0090	ADP-ribosylation factor, putative
XXX	n/a
PFI0435c	conserved Plasmodium protein, unknown function
MAL7P1.17	conserved Plasmodium membrane protein, unknown function
MAL7P1.110	Ham1-like protein, putative
MAL7P1.208	rhoptry-associated membrane antigen
PFC0010c	rifin
PFE1630w	rifin
PFE0090w	chromosome assembly factor 1
MAL13P1.176	reticulocyte binding protein 2 homologue b
MAL13P1.177	conserved Plasmodium protein, unknown function
PFI1505c	elongation factor Tu, putative
PF10_0302	28 kDa ookinete surface protein
PF10_0303	25 kDa ookinete surface antigen precursor
PF11_0256	pyruvate dehydrogenase E1 alpha subunit
PFB0935w	cytoadherence linked asexual protein 2
PFF0855c	rifin
PFB0946c	conserved Plasmodium falciparum protein family
MAL7P1.13	conserved Plasmodium protein, unknown function
PFF1370w	protein kinase PK4
PFA0700c	Plasmodium exported protein (hyp10), unknown function
PFE1465w-b	conserved Plasmodium protein, unknown function
PFL2615w	rifin
PFD0700c	RNA binding protein, putative
PFL1660c	conserved Plasmodium protein, unknown function
PFB1055c	erythrocyte membrane protein 1, PfEMP1
chr13.glm_426	n/a
PFI0065w	rifin
PF11_0114	actin-like protein homolog, ALP1 homolog
PF11_0252	neutral-sphingomyelinase activation factor protein, putative
PFE0860c	conserved Plasmodium protein, unknown function
PFI0055c	rifin
PFD0207c	conserved Plasmodium protein, unknown function
MAL8P1.38	alpha/beta-hydrolase, putative
PF10_0399	rifin
PF10_0398	rifin
PFD1230c	rifin
PF10_0395	stevor
PF10_0394	rifin
PF10_0397	rifin
PF10_0396	rifin
PF10_0391	Plasmodium exported protein (hyp4), unknown function
PF10_0390	Pfmc-2TM Maurer's cleft two transmembrane protein
PF10_0393	rifin
PF10_0392	Plasmodium exported protein (hyp5), unknown function
PFB0885w	40S ribosomal protein S30, putative
PFB0025c	stevor
PFL2585c	rifin
chr11.phat_1	n/a
PFE1640w	erythrocyte membrane protein 1 (PfEMP1), truncated
PFD0720w	conserved ARM repeats protein, unknown function
MAL13P1.356	erythrocyte membrane protein 1, PfEMP1
PF10_0114	DNA repair protein RAD23, putative
PF14_0605	cyclin homologue
MAL7P1.122	GTP binding protein, putative
MAL7P1.105	conserved Plasmodium protein, unknown function
PF14_0753	Plasmodium exported protein (hyp13), unknown function
MAL13P1.215	conserved Plasmodium protein, unknown function
PFE1615c	Plasmodium exported protein, unknown function
PF13_0148	conserved Plasmodium protein, unknown function
PF14_0637	rhoptry protein, putative
PFB0015c	rifin
PF13_0147	conserved Plasmodium protein, unknown function
PFI0385c	P1 nuclease, putative
PFL1820w	rRNA processing WD-repeat protein, putative
mitopl_tRNA-Ser	n/a
PFE0285c	small ubiquitin-related modifier, putative
PFL2525c	Plasmodium exported protein, unknown function
PFF0835w	conserved Plasmodium protein, unknown function
PFI0030c	rifin
PFB1035w	rifin
PFD1170c	Plasmodium exported protein (PHISTb), unknown function
PFD0070c-b	rifin
PF08_0105	rifin
PF08_0104	rifin
PF08_0107	erythrocyte membrane protein 1, PfEMP1
PF08_0106	erythrocyte membrane protein 1, PfEMP1
PF08_0100	ruvB-like DNA helicase, putative
PF08_0103	erythrocyte membrane protein 1, PfEMP1
PFL0280c	conserved Plasmodium protein, unknown function
PFB0065w	stevor
PF08_0109	proteasome subunit alpha type 5, putative
PF08_0108	plasmepsin X
PF14_0454	conserved Plasmodium protein, unknown function
PF08_0065	nucleolar preribosomal assembly protein, putative
MAL13P1.83	exportin 1-like protein, putative
PFD0455w	40S ribosomal processing protein, putative
PF11_0529	rifin
PF14_0678	exported protein 2
PF14_0141	60S ribosomal protein L10, putative
PFI1720w	gametocytogenesis-implicated protein
PFD1225w	rifin, pseudogene
PF11_0521	erythrocyte membrane protein 1, PfEMP1
PF11_0520	rifin
PF11_0523	erythrocyte membrane protein 1 (PfEMP1), truncated, pseudogene
PFC0105w	serine/threonine protein kinase, putative
PF07_0122	BRIX protein, putative
PFA0525w	transcription initiation factor TFIIB, putative
PFE0115c	conserved Plasmodium protein, unknown function
PFD0135w	n/a
PF07_0092	nucleolar rRNA processing protein, putative
PFE0635c	conserved Plasmodium protein, unknown function
PFB0972w	hypothetical protein
PFC0050c	acyl-CoA synthetase
PF13_0003	erythrocyte membrane protein 1, PfEMP1
PFL2555w	Plasmodium exported protein (PHISTa), unknown function
PF10_0355	merozoite surface protein
PFL0720w	conserved Plasmodium membrane protein, unknown function
PFB0305c	n/a
PF11_0309	conserved Plasmodium protein, unknown function
PF10_0357	probable protein, unknown function
PF11_0008	erythrocyte membrane protein 1, PfEMP1
PF11_0009	rifin
PFD0520c	conserved Plasmodium protein, unknown function
PF11_0007	erythrocyte membrane protein 1, PfEMP1
PF11_0004	n/a
PFC0830w	trophozoite stage antigen
PF11_0002	n/a
PF11_0003	n/a
PF11_0001	n/a
PFE1120w	conserved Plasmodium protein, unknown function
PFD1210w	Plasmodium exported protein (PHISTa), unknown function
PFL1145w	mitochondrial carrier protein, putative
PFF1265w	oxidoreductase, short-chain dehydrogenase family, putative
PFI0025c	rifin
PFD1145c	reticulocyte binding protein homologue 5
PFI1520w	asparagine-rich antigen, putative
PFI0495w	conserved Plasmodium protein, unknown function
PFD0185c	conserved Plasmodium protein, unknown function
PFL1045w	conserved protein, unknown function
PFB0100c	knob-associated histidine-rich protein
PFL1960w	erythrocyte membrane protein 1, PfEMP1
PF11_0224	circumsporozoite-related antigen
PFB0310c	merozoite surface protein 4
PFE0225w	3-methyl-2-oxobutanoate dehydrogenase (lipoamide), putative
PF11_0189	insulinase, putative
PF13_0299	conserved Plasmodium protein, unknown function
PF07_0050	erythrocyte membrane protein 1, PfEMP1
PF07_0051	erythrocyte membrane protein 1, PfEMP1
PF07_0056	conserved Plasmodium protein, unknown function
PF11_0228	conserved Plasmodium protein, unknown function
PFI0070w	rifin
PF14_0775	conserved Plasmodium protein, unknown function
PFC1095w	rifin (3D7-rifT3-5)
PF14_0773	erythrocyte membrane protein 1 (PfEMP1), truncated, pseudogene
PF14_0772	rifin
PF14_0771	stevor
PF14_0770	rifin
chr13_2000027.gen_4	n/a
PFD0545w	conserved Plasmodium protein, unknown function
PF14_0604	conserved Plasmodium protein, unknown function
PFI1750c	Plasmodium exported protein (hyp11), unknown function
PFD1135c	probable protein, unknown function
PF08_0085	ubiquitin conjugating enzyme, putative
PFL0785c	signal recognition particle SRP19
PFF0575c	conserved Plasmodium protein, unknown function
PFL1870c	sphingomyelin phosphodiesterase, putative
MAL13P1.79	conserved Plasmodium protein, unknown function
PFC0425w	conserved Plasmodium protein, unknown function
PF11_0161	cysteine proteinase falcipain 2b
PFI0085c	Plasmodium exported protein (hyp5), unknown function
MAL13P1.76	TFIIH basal transcription factor subunit
mitopl_tRNA-Gly	n/a
PFF0020c	erythrocyte membrane protein 1 (PfEMP1)-like protein
PFB0985c	Pfmc-2TM Maurer's cleft two transmembrane protein
PFE1070c	conserved Plasmodium protein, unknown function
PFD1220c	stevor
MAL8P1.64	conserved Plasmodium protein, unknown function
MAL7P1.18	serine/threonine protein kinase, putative
PFC0610c	zinc finger protein, putative
PFC0040w	rifin
MAL8P1.69	14-3-3 protein, putative
PFL2215w	actin I
chr6.glm_31	n/a
PFI0255c	mitochondrial carrier protein, putative
PFD0390c	AAA family ATPase, putative
PFL1295w	conserved Plasmodium protein, unknown function
PF13_0350	signal recognition particle receptor alpha subunit
PFF0200c	transcription factor with AP2 domain(s), putative,SPE2-interacting protein
PFB0925w	DnaJ protein, putative
PFB0010w	erythrocyte membrane protein 1, PfEMP1
PF11_0452	conserved Plasmodium protein, unknown function
PFI1830c	erythrocyte membrane protein 1, PfEMP1
PF11_0350	n/a
PFC0180c	inner membrane complex protein 1a, putative
PFL0060w	Plasmodium exported protein, unknown function
PFB0915w	liver stage antigen 3
PFD1025w	erythrocyte membrane protein 1 (PfEMP1)-like pseudogene
PF14_0075	plasmepsin IV
PFA0295c	conserved Plasmodium protein, unknown function
PFE0025c	rifin
PF14_0179	liver specific protein 1, putative
PFL0020w	erythrocyte membrane protein 1, PfEMP1
PFD0080c	Plasmodium exported protein (PHISTb), unknown function
PF13_0201	sporozoite surface protein 2
PF11_0351	heat shock protein 70
PFI1145w	perforin like protein 3
PFL1970w	erythrocyte membrane protein 1, PfEMP1
MAL13P1.272	60S ribosomal protein L7-2, putative
IFX1541	n/a
PFA0015c	var-like erythrocyte membrane protein 1
PF14_0275	conserved Plasmodium protein, unknown function
PFB1045w	erythrocyte membrane protein 1 (PfEMP1), truncated
MAL13P1.540	heat shock protein 70, putative
PFD0040c	rifin
PFE1290w	NIMA related kinase 2
PF08_0045	2-oxoglutarate dehydrogenase E1 component
PFE0235c	conserved Plasmodium protein, unknown function
MAL6P1.310	n/a
PFL2595w	Plasmodium exported protein (PHISTa), unknown function, pseudogene
PF14_0099	alpha/beta hydrolase, putative
PFL0755c	conserved Plasmodium protein, unknown function
PFD1035w	steroid dehydrogenase, putative
PFA0030c	rifin
PFL2635w	stevor
PFE1325w	conserved Plasmodium protein, unknown function
PFC0640w	CSP and TRAP-related protein
chr9.glm_25	n/a
chr9.glm_26	n/a
PF10_0378	RESA-like protein with PHIST and DnaJ domains
PF10_0377	Plasmodium exported protein, unknown function
PF10_0376	Plasmodium exported protein, unknown function
PF10_0375	Plasmodium exported protein, unknown function
PF10_0374	Pf11-1 protein
PFL0050c	Plasmodium exported protein (PHISTb), unknown function
PFC0960c	microtubule and actin binding protein, putative
PFL1645w	conserved Plasmodium protein, unknown function
PFA0065w	Pfmc-2TM Maurer's cleft two transmembrane protein
PF13_0346	60S ribosomal protein L40/UBI, putative
PFI0115c	serine/threonine protein kinase, FIKK family
PFD0985w	transcription factor with AP2 domain(s), putative
PFL2620w	stevor
PF11_0084	conserved Plasmodium protein, unknown function
MAL7P1.119	rhoptry-associated leucine zipper-like protein 1
PF14_0001	erythrocyte membrane protein 1 (PfEMP1), truncated, pseudogene
PF14_0003	rifin
PF14_0002	rifin
PF08_0022	conserved Plasmodium protein, unknown function
PF14_0004	rifin
PF14_0007	stevor
PF14_0006	rifin
PF14_0009	Plasmodium exported protein (PHISTa), unknown function
PF14_0008	rifin
PF14_0562	conserved protein, unknown function
PF14_0553	cysteine proteinase falcipain 1
PFA0055c	Plasmodium exported protein (hyp5), unknown function
PF10_0226	conserved Plasmodium protein, unknown function
PF11_0072	apicoplast ribosomal protein S15 precursor, putative
PFL1385c	merozoite surface protein 9
PFB0670c	conserved Plasmodium protein, unknown function
PFC0045w	rifin
PFL0795c	male development gene 1
PFB0960c	Pfmc-2TM family pseudogene
PF13_0035	U3 small nucleolar RNA-associated protein 6, putative
PFB0630c	conserved Plasmodium protein, unknown function
PFA0090c	stevor
MAL7P1.178	alpha/beta hydrolase, putative
MAL13P1.490	stevor
MAL7P1.174	Plasmodium exported protein (PHISTb), unknown function
MAL7P1.175	serine/threonine protein kinase, FIKK family, pseudogene
MAL7P1.176	erythrocyte binding antigen-175
MAL7P1.177	Plasmodium exported protein (hyp9), unknown function
MAL7P1.170	Plasmodium exported protein, unknown function
MAL7P1.171	Plasmodium exported protein, unknown function
MAL7P1.172	Plasmodium exported protein (PHISTc), unknown function
MAL7P1.173	Plasmodium exported protein, unknown function
MAL8P1.205	Plasmodium exported protein, unknown function
MAL8P1.207	erythrocyte membrane protein 1, PfEMP1
MAL8P1.206	Plasmodium exported protein, unknown function
PF13_0116	rhoptry protein 2, putative
PFF0375c	conserved Plasmodium protein, unknown function
PF14_0063	ATP-dependent Clp protease, putative
PFC1090w	Plasmodium exported protein (hyp5), unknown function
MAL7P1.225-a	Plasmodium exported protein (PHISTa-like), unknown function
MAL7P1.225-b	Plasmodium exported protein (PHISTa-like), unknown function
PFL1160c	conserved Plasmodium protein, unknown function
PFI0675w	conserved Plasmodium protein, unknown function
PFB0435c	transporter, putative
PFI0080w	stevor
PFL0015c	rifin
PFC1115w	rifin (3D7-rifT3-7)
PFL1290w	conserved protein, unknown function
PFI0575c	conserved Plasmodium protein, unknown function
PFA0705c	stevor, pseudogene
PFC0115c	erythrocyte membrane protein 1 (PfEMP1), pseudogene
PFA0040w	rifin
PF11_0508	Plasmodium exported protein, unknown function
PFF1570w	rifin
PFF0055w	Plasmodium exported protein (hyp4), unknown function
PFA0115w	Plasmodium exported protein, unknown function
PFE0730c	ribose 5-phosphate epimerase, putative
chr10.phat_90	n/a
PFL2640c	rifin
PFI0045c	stevor
PF14_0733	serine/threonine protein kinase, FIKK family
PF14_0732	Plasmodium exported protein (PHISTb), unknown function
PF14_0730	Plasmodium exported protein (PHISTb), unknown function
PFI1760w	ring-exported protein 4
PF14_0736	Plasmodium exported protein, unknown function
PFD0400w	conserved Plasmodium protein, unknown function
PFD1155w	erythrocyte binding antigen-165
PF14_0739	n/a
PFF1555w	rifin
PF14_0464	SNARE protein, putative
PFC0090w	Plasmodium exported protein, unknown function
PFB0932w	Plasmodium exported protein (hyp9), unknown function
PFE0255w	actin-like protein, putative
PFD0510c	n/a
PF10_0401	rifin
PF10_0400	rifin
PF10_0403	rifin
PF10_0402	rifin
PF10_0405	rifin
PF10_0404	rifin
PF10_0406	erythrocyte membrane protein 1, PfEMP1
PF11_0506	antigen 332, DBL-like protein
PFI0185w	LCCL domain-containing protein
PFC0030c	rifin
PF10_0177b	conserved Plasmodium protein, unknown function
PF07_0084	conserved Plasmodium protein, unknown function
PF07_0087	conserved Plasmodium protein, unknown function
PF11_0175	heat shock protein 101
PF07_0081	conserved Plasmodium protein, unknown function
PFL1510c	conserved Plasmodium protein, unknown function
PF11_0171	ER membrane protein Sec12
PF13_0044	carbamoyl phosphate synthetase
PFD1160w	surface-associated interspersed gene 4.2, (SURFIN4.2)
PFL1350w	RNA pseudouridylate synthase, putative
PFI0400c	conserved Plasmodium membrane protein, unknown function
PF10_0018	alpha/beta hydrolase, putative
PFF0075c	Plasmodium exported protein (PHISTb), unknown function
PFF0005c	erythrocyte membrane protein 1 (PfEMP1), pseudogene
PF10_0017	Plasmodium exported protein (PHISTa), unknown function
PF10_0014	n/a
PF10_0055	conserved Plasmodium protein, unknown function
PF10_0013	Plasmodium exported protein (hyp12), unknown function
mitopl_tRNA-Phe	n/a
PF14_0128	n/a
PF10_0155	enolase
chr6_000064.glm_9	n/a
PF11_0310	transporter, putative
MAL7P1.153	actin-like protein, putative
PFI0540w	conserved Plasmodium protein, unknown function
PFC0535w	60S ribosomal protein L26, putative
PFI1420w	guanylate kinase
PFA0005w	erythrocyte membrane protein 1, PfEMP1
PF10_0159	glycophorin binding protein
PFE1420w	f-actin capping protein alpha subunit, putative
PF14_0607	conserved Plasmodium membrane protein, unknown function
PFC1016w	conserved Plasmodium protein, unknown function
PFD0110w	normocyte binding protein 1,reticulocyte binding protein homologue 1
PF13_0290	conserved Plasmodium protein, unknown function
PFB0350c	serine repeat antigen 3
PFB0921c	Plasmodium exported protein, unknown function
PFF1560c	rifin
PF14_0120	conserved Plasmodium protein, unknown function
PFA0740w	rifin
PFD0025w	rifin
PFL2650w	Plasmodium exported protein, unknown function, fragment
PFE0035c	rifin, pseudogene
PF11_0465	dynamin-like protein
PFF0800w	TRAP-like protein
PF11_0381	subtilisin-like protease 2
PFI0100c	serine/threonine protein kinase, FIKK family
PFB0070w	Plasmodium exported protein (hyp10), unknown function
PF10_0338	conserved Plasmodium protein, unknown function
MAL7P1.218	stevor
MAL7P1.215	rifin
PFA0660w	heat shock protein 40, type II
PFA0075w	erythrocyte membrane protein 1 (PfEMP1), exon2, pseudogene
PF10_0330	ubiquitin conjugating enzyme, putative
MAL13P1.103	conserved Plasmodium protein, unknown function
MAL13P1.102	conserved Plasmodium protein, unknown function
MAL7P1.212	erythrocyte membrane protein 1, PfEMP1
PF14_0283	conserved Plasmodium protein, unknown function
PFA0620c	glutamic acid-rich protein
PF13_0304	elongation factor 1-alpha
PF14_0070	pre-mRNA splicing factor, putative
PFD1015c	erythrocyte membrane protein 1, PfEMP1
PFL2570w	acyl-CoA synthetase, PfACS3
MAL8P1.26	conserved protein, unknown function
PFC0005w	erythrocyte membrane protein 1, PfEMP1
PFF1510w	Plasmodium exported protein (PHISTb), unknown function
PFF0935c	conserved Plasmodium protein, unknown function
PFD0650w	n/a
PFA0010c	rifin
PFF1580c	erythrocyte membrane protein 1, PfEMP1
PFA0430c	secreted ookinete protein, putative
PF10_0163	Plasmodium exported protein (PHISTc), unknown function
PF14_0513	RNA binding protein, putative
PF14_0044	conserved Plasmodium protein, unknown function
MAL13P1.337	Skp1 family protein, putative
PF14_0046	conserved Plasmodium protein, unknown function
PF11_0268	kelch protein, putative
PFB0040c	rifin
MAL7P1.50	erythrocyte membrane protein 1, PfEMP1
PF14_0123	conserved Plasmodium protein, unknown function
MAL7P1.52	rifin, pseudogene
MAL7P1.55	erythrocyte membrane protein 1, PfEMP1
MAL7P1.56	erythrocyte membrane protein 1, PfEMP1
MAL7P1.57	rifin
MAL7P1.58	Pfmc-2TM Maurer's cleft two transmembrane protein
mitopl_tRNA-His	n/a
PF10_0384	hypothetical protein, pseudogene
PFL1885c	protein kinase 2
PF10_0382	hypothetical protein
PF10_0380	serine/threonine protein kinase, FIKK family
PF10_0381	DnaJ protein, putative
