# Supplementary material for: Computational Prediction of Host-Parasite Protein Interactions between P. falciparum and H. sapiens
Source: PLoS One. 2011 Nov 17;6(11):e26960. doi: 10.1371/journal.pone.0026960 (PMC3219658; doi:10.1371/journal.pone.0026960)
Supplement: Table S4 — Combined set of 3,322 interactions including predicted (PRE) and external (EXT) interaction data. (XLS) [file pone.0026960.s004.xls]

## Sheet: SOMTable5.txt
Table S4: Combined set of 3,322 interactions including predicted (PRE) and external (EXT) interaction data.
parasite protein	annotation	human protein	annotation	PRE	EXT
PFL2215w	actin I	COTL1	Coactosin-like protein	*
PFA0675w	RESA-like protein with DnaJ domain, putative	TANC2	Protein TANC2	*
PFC0755c	cdc2-related protein kinase 4	CCNA2	Cyclin-A2		*
PFE0370c	subtilisin-like protease 1	SPINK7	Serine protease inhibitor Kazal-type 7		*
PFB0305c	n/a	TMPRSS11F	Transmembrane protease serine 11F		*
PF14_0102	rhoptry-associated protein 1	ZNF423	Zinc finger protein 423	*
PFL1410c	ABC transporter, (CT family)	HSPA9	Stress-70 protein, mitochondrial	*
PF11_0183	GTP-binding nuclear protein ran/tc4	CALU	Calumenin	*
PFI0875w	heat shock protein 70	EPPK1	Epiplakin	*
PFE0690c	Rab GTPase 1a	NLRP6	NACHT, LRR and PYD domains-containing protein 6		*
PF14_0553	cysteine proteinase falcipain 1	EPCAM	Epithelial cell adhesion molecule		*
PFL2130w	conserved Plasmodium protein, unknown function	HSPA14	Heat shock 70 kDa protein 14	*
PF10_0017	Plasmodium exported protein (PHISTa), unknown function	INVS	Inversin	*
PFE0665c	GTP binding protein, putative	PDE6D	Retinal rod rhodopsin-sensitive cGMP 3',5'-cyclic phosphodiesterase subunit delta		*
PF10_0373	GDP dissociation inhibitor domain containing protein	RAB17	Ras-related protein Rab-17		*
MAL13P1.234	conserved Plasmodium protein, unknown function	YWHAB	14-3-3 protein beta/alpha	*	*
MAL13P1.164	elongation factor Tu, putative	CCNA1	Cyclin-A1	*
PF14_0027	40S ribosomal protein S31/UBI, putative	YWHAG	14-3-3 protein gamma	*
PFL2215w	actin I	EPB49	Dematin	*
PFE0625w	Rab GTPase 1b	GDI1	Rab GDP dissociation inhibitor alpha	*
MAL13P1.54	conserved Plasmodium protein, unknown function	PDCL2	n/a		*
PFL1410c	ABC transporter, (CT family)	TPM3	Tropomyosin alpha-3 chain	*
PFE0285c	small ubiquitin-related modifier, putative	PSMC2	26S protease regulatory subunit 7	*
PFL0190w	ubiquitin conjugating enzyme E2, putative	CDC25C	M-phase inducer phosphatase 3	*
PF08_0054	heat shock protein 70	PPL	Periplakin	*
PF14_0027	40S ribosomal protein S31/UBI, putative	RPL6	60S ribosomal protein L6	*
PFF0220w	conserved Plasmodium protein, unknown function	APOB	Apolipoprotein B-100		*
PF11_0060	calcium/calmodulin-dependent protein kinase, putative	FKBP9L	Putative FK506-binding protein 9-like protein		*
PFA0675w	RESA-like protein with DnaJ domain, putative	OSBPL1A	Oxysterol-binding protein-related protein 1	*
PF14_0315	conserved Plasmodium membrane protein, unknown function	C10orf12	n/a		*
PF08_0054	heat shock protein 70	TRIM24	Transcription intermediary factor 1-alpha	*
PF10_0373	GDP dissociation inhibitor domain containing protein	RAC1	Ras-related C3 botulinum toxin substrate 1		*
PFL0720w	conserved Plasmodium membrane protein, unknown function	TLL2	Tolloid-like protein 2		*
PF08_0054	heat shock protein 70	RAF1	RAF proto-oncogene serine/threonine-protein kinase	*
PF14_0027	40S ribosomal protein S31/UBI, putative	GGA3	ADP-ribosylation factor-binding protein GGA3	*
MAL13P1.59	Plasmodium exported protein (PHISTa), unknown function	HSP90B1	Endoplasmin		*
PFI0335w	tubulin-specific chaperone, putative	USP35	Ubiquitin carboxyl-terminal hydrolase 35		*
PFE1325w	conserved Plasmodium protein, unknown function	MARK3	MAP/microtubule affinity-regulating kinase 3		*
PF08_0054	heat shock protein 70	SYNE2	Nesprin-2	*
PF10_0084	tubulin beta chain	TUBA8	Tubulin alpha-8 chain		*
PFI0180w	alpha tubulin 1	TUBB4Q	Putative tubulin beta-4q chain		*
PF10_0039	membrane skeletal protein IMC1-related	WTIP	Wilms tumor protein 1-interacting protein	*
PFI1105w	phosphoglycerate kinase	EIF2AK4	Eukaryotic translation initiation factor 2-alpha kinase 4	*
PFL2215w	actin I	ADSS	Adenylosuccinate synthetase isozyme 2	*
PF10_0357	probable protein, unknown function	PARD6B	Partitioning defective 6 homolog beta		*
PF11_0429	conserved Plasmodium protein, unknown function	GC	Vitamin D-binding protein		*
PFI0180w	alpha tubulin 1	RAC1	Ras-related C3 botulinum toxin substrate 1	*
PF14_0598	glyceraldehyde-3-phosphate dehydrogenase	DYNLL1	Dynein light chain 1, cytoplasmic	*
PF11_0060	calcium/calmodulin-dependent protein kinase, putative	FKBP1C	n/a		*
PF10_0075	transcription factor with AP2 domain(s), putative	MYH10	Myosin-10		*
PFF1260c	conserved Plasmodium protein, unknown function	ITIH1	Inter-alpha-trypsin inhibitor heavy chain H1		*
PFI0875w	heat shock protein 70	BRAF	Serine/threonine-protein kinase B-raf	*
PFL2215w	actin I	ACTL6A	Actin-like protein 6A	*
PF07_0084	conserved Plasmodium protein, unknown function	GC	Vitamin D-binding protein		*
PF14_0027	40S ribosomal protein S31/UBI, putative	TP53	Cellular tumor antigen p53	*
PF08_0054	heat shock protein 70	DNAJC3	DnaJ homolog subfamily C member 3	*
PF14_0027	40S ribosomal protein S31/UBI, putative	RPL26	60S ribosomal protein L26	*
PF14_0508	pyridine nucleotide transhydrogenase, putative	AHCY	Adenosylhomocysteinase		*
PFB0885w	40S ribosomal protein S30, putative	COPS6	COP9 signalosome complex subunit 6		*
PF14_0598	glyceraldehyde-3-phosphate dehydrogenase	NEK1	Serine/threonine-protein kinase Nek1	*
PF14_0027	40S ribosomal protein S31/UBI, putative	PSMA7	Proteasome subunit alpha type-7	*
PFE1465w-b	conserved Plasmodium protein, unknown function	DST	Bullous pemphigoid antigen 1, isoform 7		*
PF08_0054	heat shock protein 70	ACTN1	Alpha-actinin-1	*
PF14_0102	rhoptry-associated protein 1	ZNF45	Zinc finger protein 45	*
MAL13P1.164	elongation factor Tu, putative	GRB2	Growth factor receptor-bound protein 2	*
PFD0090c	Plasmodium exported protein (PHISTa), unknown function	FABP1	Fatty acid-binding protein, liver		*
PF11_0161	cysteine proteinase falcipain 2b	tmp_locus_3	n/a		*
PFL0585w	polyubiquitin	USP24	Ubiquitin carboxyl-terminal hydrolase 24		*
PFC0525c	glycogen synthase kinase 3	CCNA2	Cyclin-A2		*
PFD0095c	Plasmodium exported protein (PHISTb), unknown function	DNAJC11	DnaJ homolog subfamily C member 11	*
PF10_0017	Plasmodium exported protein (PHISTa), unknown function	MYO1D	Myosin-Id	*
MAL7P1.13	conserved Plasmodium protein, unknown function	CLIP1	CAP-Gly domain-containing linker protein 1		*
PF14_0456	U3 snoRNA-associated small subunit rRNA processing protein, putative	GNG11	Guanine nucleotide-binding protein G(I)/G(S)/G(O) subunit gamma-11		*
PFE1590w	early transcribed membrane protein 5	CCDC88A	Girdin		*
PF14_0102	rhoptry-associated protein 1	ZNF778	Zinc finger protein 778	*
PFC0565w	GTP-binding protein EngA, putative	CYTH4	Cytohesin-4		*
PFL0190w	ubiquitin conjugating enzyme E2, putative	NEK2	Serine/threonine-protein kinase Nek2	*
PF10_0039	membrane skeletal protein IMC1-related	PRICKLE3	Prickle-like protein 3	*
PFD0455w	40S ribosomal processing protein, putative	PDCL	Phosducin-like protein		*
PFD0665c	26S proteasome AAA-ATPase subunit RPT3, putative	SLC25A25	Calcium-binding mitochondrial carrier protein SCaMC-2	*
PF13_0304	elongation factor 1-alpha	ARHGDIA	Rho GDP-dissociation inhibitor 1		*
PFE0730c	ribose 5-phosphate epimerase, putative	OXCT1	Succinyl-CoA:3-ketoacid-coenzyme A transferase 1, mitochondrial		*
PFB0305c	n/a	PRSS22	Brain-specific serine protease 4		*
PFL2215w	actin I	SCIN	Adseverin	*
PF11_0464	serine/threonine protein kinase, putative	GTPBP4	Nucleolar GTP-binding protein 1	*
PF14_0027	40S ribosomal protein S31/UBI, putative	CBL	E3 ubiquitin-protein ligase CBL	*
PF14_0102	rhoptry-associated protein 1	ZNF124	Zinc finger protein 124	*
PF11_0175	heat shock protein 101	MYH13	Myosin-13	*
PF10_0373	GDP dissociation inhibitor domain containing protein	RHOC	Rho-related GTP-binding protein RhoC		*
PFI0180w	alpha tubulin 1	RBM23	Probable RNA-binding protein 23	*
PF14_0027	40S ribosomal protein S31/UBI, putative	2011-03-05	E3 ubiquitin-protein ligase MARCH5	*
PF08_0054	heat shock protein 70	APEX1	DNA-(apurinic or apyrimidinic site) lyase	*
MAL13P1.102	conserved Plasmodium protein, unknown function	MYO5C	Myosin-Vc		*
PFD0390c	AAA family ATPase, putative	CABP1	Calcium-binding protein 1	*
PFI0875w	heat shock protein 70	PLS1	Plastin-1	*
PFC0120w	cytoadherence linked asexual protein 3.1	MYO7A	Myosin-VIIa		*
PFL2215w	actin I	PPP1R9A	Neurabin-1	*
PF11_0252	neutral-sphingomyelinase activation factor protein, putative	STRN	Striatin		*
PFE0285c	small ubiquitin-related modifier, putative	PRDX6	Peroxiredoxin-6	*
PFL2215w	actin I	TSC1	Hamartin	*
PF08_0054	heat shock protein 70	HSPH1	Heat shock protein 105 kDa	*
PF14_0027	40S ribosomal protein S31/UBI, putative	PDPK1	3-phosphoinositide-dependent protein kinase 1	*
PF10_0017	Plasmodium exported protein (PHISTa), unknown function	MYO1C	Myosin-Ic	*
PF11_0175	heat shock protein 101	FLT3	FL cytokine receptor	*
PF08_0054	heat shock protein 70	BAG2	BAG family molecular chaperone regulator 2	*
PFE0285c	small ubiquitin-related modifier, putative	PPA1	Inorganic pyrophosphatase	*
MAL8P1.126	serine protease, putative	SPOCK2	Testican-2		*
PF08_0054	heat shock protein 70	YWHAB	14-3-3 protein beta/alpha	*
PFI1105w	phosphoglycerate kinase	NTN4	Netrin-4	*
PF13_0262	lysine-tRNA ligase, putative	DARS	Aspartyl-tRNA synthetase, cytoplasmic		*
PF14_0027	40S ribosomal protein S31/UBI, putative	RPS24	40S ribosomal protein S24	*
PF07_0092	nucleolar rRNA processing protein, putative	PDCL	Phosducin-like protein		*
PFE0285c	small ubiquitin-related modifier, putative	GMPS	GMP synthase [glutamine-hydrolyzing]	*
PF10_0155	enolase	HIVEP1	Zinc finger protein 40	*
PFI0180w	alpha tubulin 1	CNP	2',3'-cyclic-nucleotide 3'-phosphodiesterase	*
PFI1075w	conserved Plasmodium protein, unknown function	SERPINC1	Antithrombin-III		*
PF14_0027	40S ribosomal protein S31/UBI, putative	EIF2B1	Translation initiation factor eIF-2B subunit alpha	*
PFI0550w	cysteine repeat modular protein 1	TMPRSS6	Transmembrane protease serine 6		*
PFI0180w	alpha tubulin 1	STAU1	Double-stranded RNA-binding protein Staufen homolog 1	*
PF14_0027	40S ribosomal protein S31/UBI, putative	RPS18	40S ribosomal protein S18	*
PFI0875w	heat shock protein 70	ACTN2	Alpha-actinin-2	*
PFL2215w	actin I	TRAF1	TNF receptor-associated factor 1	*
MAL7P1.153	actin-like protein, putative	GSN	Gelsolin		*
PFL2215w	actin I	IKBKE	Inhibitor of nuclear factor kappa-B kinase subunit epsilon	*
PFL1645w	conserved Plasmodium protein, unknown function	ZDHHC17	Palmitoyltransferase ZDHHC17	*
PF14_0027	40S ribosomal protein S31/UBI, putative	RPL10A	60S ribosomal protein L10a	*
PF14_0407	guanine nucleotide exchange factor, putative	K-RAS	n/a		*
PFL2215w	actin I	RAN	GTP-binding nuclear protein Ran	*
PFD1170c	Plasmodium exported protein (PHISTb), unknown function	FCN1	Ficolin-1	*
PF14_0027	40S ribosomal protein S31/UBI, putative	MAP3K1	Mitogen-activated protein kinase kinase kinase 1	*
PFE0355c	subtilisin-like protease 3, putative	SPINK7	Serine protease inhibitor Kazal-type 7		*
PF14_0678	exported protein 2	2011-03-07	E3 ubiquitin-protein ligase MARCH7		*
PF14_0027	40S ribosomal protein S31/UBI, putative	SH3GL2	Endophilin-A1	*
PFI0875w	heat shock protein 70	YWHAZ	14-3-3 protein zeta/delta	*
PFE0625w	Rab GTPase 1b	CHM	Rab proteins geranylgeranyltransferase component A 1	*
PF14_0598	glyceraldehyde-3-phosphate dehydrogenase	PGM1	Phosphoglucomutase-1	*
PFI0875w	heat shock protein 70	HSPA1L	Heat shock 70 kDa protein 1-like	*
PF14_0102	rhoptry-associated protein 1	ZNF776	Zinc finger protein 776	*
PFL2520w	reticulocyte binding protein homologue 3, pseudogene	C2orf29	UPF0760 protein C2orf29		*
PF14_0598	glyceraldehyde-3-phosphate dehydrogenase	GAS7	Growth arrest-specific protein 7	*
PFA0675w	RESA-like protein with DnaJ domain, putative	FIBCD1	Fibrinogen C domain-containing protein 1	*
MAL8P1.23	ubiquitin-protein ligase 1, putative	AURKA	Serine/threonine-protein kinase 6	*
PF11_0165	cysteine proteinase falcipain 2a	CSTA	Cystatin-A		*
PFL2215w	actin I	ARPC1B	Actin-related protein 2/3 complex subunit 1B	*
PF14_0124	actin II	FLII	Protein flightless-1 homolog		*
PFL2215w	actin I	ACTB	Actin, cytoplasmic 1	*
PF07_0072	calcium dependent protein kinase 4	VIM	Vimentin	*
PF14_0124	actin II	CAPG	Macrophage-capping protein		*
PF14_0027	40S ribosomal protein S31/UBI, putative	RPS11	40S ribosomal protein S11	*
PFD0095c	Plasmodium exported protein (PHISTb), unknown function	SPTBN1	Spectrin beta chain, brain 1	*
PFE1055c	conserved Plasmodium protein, unknown function	CLMN	Calmin		*
PFL1410c	ABC transporter, (CT family)	DNAJB1	DnaJ homolog subfamily B member 1	*
MAL13P1.123	n/a	CLU	Clusterin		*
PF14_0027	40S ribosomal protein S31/UBI, putative	MCM4	DNA replication licensing factor MCM4	*
PFL1645w	conserved Plasmodium protein, unknown function	TANC2	Protein TANC2	*
PF13_0262	lysine-tRNA ligase, putative	NARS2	Probable asparaginyl-tRNA synthetase, mitochondrial		*
PF11_0381	subtilisin-like protease 2	tmp_locus_3	n/a		*
PF14_0027	40S ribosomal protein S31/UBI, putative	RPL24	60S ribosomal protein L24	*
PF14_0027	40S ribosomal protein S31/UBI, putative	PSMB1	Proteasome subunit beta type-1	*
PF11_0047	actin-like protein, putative	PFN2	Profilin-2		*
PF11_0183	GTP-binding nuclear protein ran/tc4	NUPL2	Nucleoporin-like protein 2	*
PFC0640w	CSP and TRAP-related protein	CHAD	Chondroadherin		*
PFI1105w	phosphoglycerate kinase	LAMA4	Laminin subunit alpha-4	*	*
MAL8P1.126	serine protease, putative	tmp_locus_3	n/a		*
PF11_0183	GTP-binding nuclear protein ran/tc4	TNPO2	Transportin-2		*
PF08_0129	serine/threonine protein phosphatase, putative	CAPS	Calcyphosin		*
PF10_0075	transcription factor with AP2 domain(s), putative	KIF5C	Kinesin heavy chain isoform 5C	*	*
PFI0005w	erythrocyte membrane protein 1, PfEMP1	KIF2C	Kinesin-like protein KIF2C	*
PFL2215w	actin I	RPS10	40S ribosomal protein S10	*
PF08_0054	heat shock protein 70	STIP1	Stress-induced-phosphoprotein 1	*
PFL2215w	actin I	IKBKG	NF-kappa-B essential modulator	*
PF14_0598	glyceraldehyde-3-phosphate dehydrogenase	ATN1	Atrophin-1	*
PFF1370w	protein kinase PK4	CEP250	Centrosome-associated protein CEP250	*
PF11_0183	GTP-binding nuclear protein ran/tc4	PRAMEF14	n/a		*
PFL1410c	ABC transporter, (CT family)	GNAI2	Guanine nucleotide-binding protein G(i) subunit alpha-2	*
PF13_0224	60S ribosomal protein L18, putative	RPL13A	60S ribosomal protein L13a	*
PFD0095c	Plasmodium exported protein (PHISTb), unknown function	ANGPTL2	Angiopoietin-related protein 2	*
PFL2215w	actin I	SMTN	Smoothelin	*
PFI0875w	heat shock protein 70	CLMN	Calmin	*
PFI0875w	heat shock protein 70	TMEM62	Transmembrane protein 62	*	*
PF08_0129	serine/threonine protein phosphatase, putative	CALML3	Calmodulin-like protein 3		*
PF10_0073	conserved Plasmodium protein, unknown function	NRG1	Pro-neuregulin-1, membrane-bound isoform		*
PFD0810w	small GTP-binding protein sar1	SEC13	Protein SEC13 homolog	*
PF14_0027	40S ribosomal protein S31/UBI, putative	EIF4E	Eukaryotic translation initiation factor 4E	*
PFB0305c	n/a	OVCH1	Ovochymase-1		*
MAL13P1.103	conserved Plasmodium protein, unknown function	KLC1	Kinesin light chain 1		*
PF10_0373	GDP dissociation inhibitor domain containing protein	RND1	Rho-related GTP-binding protein Rho6		*
PF10_0345	merozoite surface protein 3	MYH9	Myosin-9	*
PF14_0027	40S ribosomal protein S31/UBI, putative	PLK1	Serine/threonine-protein kinase PLK1	*
PF14_0598	glyceraldehyde-3-phosphate dehydrogenase	AR	Androgen receptor	*
PF14_0604	conserved Plasmodium protein, unknown function	SCN3B	Sodium channel subunit beta-3		*
PFI0180w	alpha tubulin 1	EPB41	Protein 4.1	*
PFL1645w	conserved Plasmodium protein, unknown function	MAGEB4	n/a	*
PF10_0155	enolase	PLG	Plasminogen	*
PF14_0637	rhoptry protein, putative	FGFR1	Basic fibroblast growth factor receptor 1	*
PFE0285c	small ubiquitin-related modifier, putative	CCT6A	T-complex protein 1 subunit zeta	*
PF08_0127	conserved Plasmodium protein, unknown function	PSG1	Pregnancy-specific beta-1-glycoprotein 1	*
PFD0110w	normocyte binding protein 1,reticulocyte binding protein homologue 1	EPS15	Epidermal growth factor receptor substrate 15		*
PFF1220w	conserved Plasmodium protein, unknown function	DLG5	Disks large homolog 5		*
PF13_0224	60S ribosomal protein L18, putative	RPL35A	60S ribosomal protein L35a	*
PFI0875w	heat shock protein 70	MAP3K14	Mitogen-activated protein kinase kinase kinase 14	*
PFA0525w	transcription initiation factor TFIIB, putative	STK17B	Serine/threonine-protein kinase 17B		*
PFA0675w	RESA-like protein with DnaJ domain, putative	ANK3	Ankyrin-3	*
PFD0095c	Plasmodium exported protein (PHISTb), unknown function	DMD	Dystrophin	*
PF11_0351	heat shock protein 70	DST	Bullous pemphigoid antigen 1, isoform 7	*
PF08_0054	heat shock protein 70	DMD	Dystrophin	*
PFA0125c	erythrocyte binding antigen-181	SMTN	Smoothelin	*
PFL2215w	actin I	DNMBP	Dynamin-binding protein	*
PF11_0242	calcium-dependent protein kinase 7	PPP3CA	Serine/threonine-protein phosphatase 2B catalytic subunit alpha isoform		*
PFL2215w	actin I	CDK5R2	Cyclin-dependent kinase 5 activator 2	*
PFI0875w	heat shock protein 70	NDRG1	Protein NDRG1	*
PFI1005w	ADP-ribosylation factor, putative	ARHGDIG	Rho GDP-dissociation inhibitor 3		*
PFE0625w	Rab GTPase 1b	HLA-B	HLA class I histocompatibility antigen, B-52 alpha chain	*
PFE0255w	actin-like protein, putative	PFN2	Profilin-2		*
MAL8P1.23	ubiquitin-protein ligase 1, putative	ASPM	Abnormal spindle-like microcephaly-associated protein	*
PF14_0637	rhoptry protein, putative	MAGEB6	Melanoma-associated antigen B6	*
PFD0545w	conserved Plasmodium protein, unknown function	FAM82B	Regulator of microtubule dynamics protein 1		*
PFL0470w	conserved Plasmodium protein, unknown function	PDCL	Phosducin-like protein		*
PFA0675w	RESA-like protein with DnaJ domain, putative	DNAJB8	DnaJ homolog subfamily B member 8	*
MAL13P1.79	conserved Plasmodium protein, unknown function	GNG3	Guanine nucleotide-binding protein G(I)/G(S)/G(O) subunit gamma-3		*
PF14_0027	40S ribosomal protein S31/UBI, putative	RPL14	60S ribosomal protein L14	*
PF14_0027	40S ribosomal protein S31/UBI, putative	VPS28	Vacuolar protein sorting-associated protein 28 homolog	*
PFL2215w	actin I	MAP1A	Microtubule-associated protein 1A	*
PF10_0155	enolase	C16orf45	Uncharacterized protein C16orf45	*	*
PF10_0046	zinc finger, C3HC4 type, putative	UBE2A	Ubiquitin-conjugating enzyme E2 A		*
PF14_0407	guanine nucleotide exchange factor, putative	DIRAS1	GTP-binding protein Di-Ras1		*
PF14_0027	40S ribosomal protein S31/UBI, putative	ANAPC5	Anaphase-promoting complex subunit 5	*
PF14_0027	40S ribosomal protein S31/UBI, putative	DLGAP4	Disks large-associated protein 4	*
PFE0225w	3-methyl-2-oxobutanoate dehydrogenase (lipoamide), putative	OGDH	2-oxoglutarate dehydrogenase, mitochondrial		*
PF14_0598	glyceraldehyde-3-phosphate dehydrogenase	CAMK2B	Calcium/calmodulin-dependent protein kinase type II subunit beta	*
PFA0675w	RESA-like protein with DnaJ domain, putative	DNAJB2	DnaJ homolog subfamily B member 2	*
PFI0180w	alpha tubulin 1	MAP3K7IP1	Mitogen-activated protein kinase kinase kinase 7-interacting protein 1	*
PF10_0039	membrane skeletal protein IMC1-related	LMO2	Rhombotin-2	*
PFL1645w	conserved Plasmodium protein, unknown function	MAGEB6	Melanoma-associated antigen B6	*
PF10_0262	conserved Plasmodium protein, unknown function	ABR	Active breakpoint cluster region-related protein		*
PFI0875w	heat shock protein 70	RIPK3	Receptor-interacting serine/threonine-protein kinase 3	*
PFI0180w	alpha tubulin 1	STARD13	StAR-related lipid transfer protein 13	*
PFL2505c	conserved Plasmodium protein, unknown function	KIAA0907	n/a		*
PFL1410c	ABC transporter, (CT family)	XPO1	Exportin-1	*
PFF0575c	conserved Plasmodium protein, unknown function	APOB	Apolipoprotein B-100		*
PFI0240c	Cu2 -transporting ATPase, putative	MYO18A	Myosin-XVIIIa		*
PF10_0381	DnaJ protein, putative	DNAJC3	DnaJ homolog subfamily C member 3	*
PFL2215w	actin I	FSCN1	Fascin	*
PFI0975c	conserved Plasmodium protein, unknown function	UTRN	Utrophin	*	*
PFL2215w	actin I	DSTN	Destrin	*	*
PF08_0054	heat shock protein 70	ATXN1	Ataxin-1	*
PFL0585w	polyubiquitin	PSMB7	Proteasome subunit beta type-7	*
PFE0285c	small ubiquitin-related modifier, putative	GAPDH	Glyceraldehyde-3-phosphate dehydrogenase	*
PFI0180w	alpha tubulin 1	ACTB	Actin, cytoplasmic 1	*
PFE0690c	Rab GTPase 1a	SOS1	Son of sevenless homolog 1		*
PF10_0373	GDP dissociation inhibitor domain containing protein	RAB38	Ras-related protein Rab-38		*
PF10_0084	tubulin beta chain	DPYSL2	Dihydropyrimidinase-related protein 2	*
PF13_0198	reticulocyte binding protein 2 homologue a	SYNE2	Nesprin-2	*
PF08_0045	2-oxoglutarate dehydrogenase E1 component	NDUFA2	NADH dehydrogenase [ubiquinone] 1 alpha subcomplex subunit 2	*
PFI0875w	heat shock protein 70	PTEN	Phosphatidylinositol-3,4,5-trisphosphate 3-phosphatase and dual-specificity protein phosphatase PTEN	*
PF14_0027	40S ribosomal protein S31/UBI, putative	SMAD2	Mothers against decapentaplegic homolog 2	*
PFL1645w	conserved Plasmodium protein, unknown function	DMD	Dystrophin	*
PFL0190w	ubiquitin conjugating enzyme E2, putative	NFKB1	Nuclear factor NF-kappa-B p105 subunit	*
PFI0755c	6-phosphofructokinase	EPB41L1	Band 4.1-like protein 1		*
PF08_0054	heat shock protein 70	REL	Proto-oncogene c-Rel	*
PF08_0127	conserved Plasmodium protein, unknown function	RSRC1	Arginine/serine-rich coiled-coil protein 1	*
PF08_0045	2-oxoglutarate dehydrogenase E1 component	NDUFS5	NADH dehydrogenase [ubiquinone] iron-sulfur protein 5	*
PF11_0165	cysteine proteinase falcipain 2a	tmp_locus_3	n/a		*
PFA0525w	transcription initiation factor TFIIB, putative	PCTK2	n/a		*
PF14_0167	prefoldin subunit 2, putative	TUBA1A	Tubulin alpha-1A chain		*
PFE0665c	GTP binding protein, putative	ARHGDIA	Rho GDP-dissociation inhibitor 1		*
PF14_0027	40S ribosomal protein S31/UBI, putative	UBE2D1	Ubiquitin-conjugating enzyme E2 D1	*
PF10_0203	ADP-ribosylation factor	ARF6	ADP-ribosylation factor 6	*
PF10_0039	membrane skeletal protein IMC1-related	LHX9	LIM/homeobox protein Lhx9	*
PFL0585w	polyubiquitin	PSMA4	Proteasome subunit alpha type-4	*
PFL1410c	ABC transporter, (CT family)	PLEKHA6	n/a	*
PFC0385c	serine/threonine protein kinase, putative	OS9	Protein OS-9	*
PF14_0027	40S ribosomal protein S31/UBI, putative	EIF3B	Eukaryotic translation initiation factor 3 subunit B	*
PF10_0039	membrane skeletal protein IMC1-related	TRIP6	Thyroid receptor-interacting protein 6	*
PF14_0594	conserved Plasmodium protein, unknown function	IFIT3	Interferon-induced protein with tetratricopeptide repeats 3		*
PF10_0039	membrane skeletal protein IMC1-related	FBLIM1	Filamin-binding LIM protein 1	*
PF11_0464	serine/threonine protein kinase, putative	ITSN2	Intersectin-2		*
PFL2215w	actin I	GAS7	Growth arrest-specific protein 7	*
PF14_0598	glyceraldehyde-3-phosphate dehydrogenase	TBK1	Serine/threonine-protein kinase TBK1	*
PFL2215w	actin I	NDRG1	Protein NDRG1	*
PFL1410c	ABC transporter, (CT family)	XPNPEP3	Probable Xaa-Pro aminopeptidase 3	*
PFL2215w	actin I	MYL6	Myosin light polypeptide 6	*
PFL2215w	actin I	CAPZA1	F-actin-capping protein subunit alpha-1	*
PFE0355c	subtilisin-like protease 3, putative	SPARC	SPARC		*
PF10_0075	transcription factor with AP2 domain(s), putative	MAPK8IP3	C-Jun-amino-terminal kinase-interacting protein 3		*
PFI0875w	heat shock protein 70	PBX3	Pre-B-cell leukemia transcription factor 3	*
PFA0675w	RESA-like protein with DnaJ domain, putative	ANKRD12	Ankyrin repeat domain-containing protein 12	*
PF14_0027	40S ribosomal protein S31/UBI, putative	RPL37	60S ribosomal protein L37	*
PF14_0027	40S ribosomal protein S31/UBI, putative	PSMC6	26S protease regulatory subunit S10B	*
PFI0875w	heat shock protein 70	GARS	Glycyl-tRNA synthetase	*
PFC0845c	ubiquitin-protein ligase, putative	CUL5	Cullin-5		*
PF14_0102	rhoptry-associated protein 1	ZFP37	Zinc finger protein 37 homolog	*
MAL8P1.23	ubiquitin-protein ligase 1, putative	DNAJB4	DnaJ homolog subfamily B member 4	*
PFI1005w	ADP-ribosylation factor, putative	ARHGDIA	Rho GDP-dissociation inhibitor 1		*
PFI0875w	heat shock protein 70	GSN	Gelsolin		*
PFD0095c	Plasmodium exported protein (PHISTb), unknown function	ANGPT4	Angiopoietin-4	*
PFA0335w	Rab GTPase 5c	RABEP1	Rab GTPase-binding effector protein 1		*
PFC0385c	serine/threonine protein kinase, putative	argBPIB	n/a		*
PFC0385c	serine/threonine protein kinase, putative	PPP1R13L	RelA-associated inhibitor		*
PF10_0039	membrane skeletal protein IMC1-related	LHX2	LIM/homeobox protein Lhx2	*
PF13_0198	reticulocyte binding protein 2 homologue a	PTPLA	Protein-tyrosine phosphatase-like member A	*
PFA0220w	ubiquitin carboxyl-terminal hydrolase, putative	GRB2	Growth factor receptor-bound protein 2	*
PF14_0027	40S ribosomal protein S31/UBI, putative	ORC6L	Origin recognition complex subunit 6	*
PF10_0373	GDP dissociation inhibitor domain containing protein	RAB40C	Ras-related protein Rab-40C		*
PF14_0102	rhoptry-associated protein 1	ZNF26	Zinc finger protein 26	*
MAL13P1.480	histidine-rich protein III	PCSK6	Proprotein convertase subtilisin/kexin type 6		*
PF14_0027	40S ribosomal protein S31/UBI, putative	EIF3I	Eukaryotic translation initiation factor 3 subunit I	*
PF14_0553	cysteine proteinase falcipain 1	IGFBP6	Insulin-like growth factor-binding protein 6		*
PFF0445w	conserved Plasmodium protein, unknown function	HSPA8	Heat shock cognate 71 kDa protein		*
MAL13P1.337	Skp1 family protein, putative	FBXO9	F-box only protein 9		*
PFA0675w	RESA-like protein with DnaJ domain, putative	PPP5C	Serine/threonine-protein phosphatase 5	*
PF13_0090	ADP-ribosylation factor, putative	TNPO2	Transportin-2		*
MAL7P1.17	conserved Plasmodium membrane protein, unknown function	CHGB	Secretogranin-1		*
PFL2215w	actin I	MYO9B	Myosin-IXb	*
PFF0595c	leucine-rich repeat protein	PCLO	Protein piccolo		*
PFI0875w	heat shock protein 70	FLNB	Filamin-B	*
PF14_0598	glyceraldehyde-3-phosphate dehydrogenase	MYOC	Myocilin	*
PF14_0027	40S ribosomal protein S31/UBI, putative	EGF	Pro-epidermal growth factor	*
PF08_0065	nucleolar preribosomal assembly protein, putative	PDCL	Phosducin-like protein		*
PF11_0252	neutral-sphingomyelinase activation factor protein, putative	KIAA1409	Protein unc-79 homolog		*
PF13_0141	L-lactate dehydrogenase	PRKCA	Protein kinase C alpha type	*
PF14_0598	glyceraldehyde-3-phosphate dehydrogenase	ENO1	Alpha-enolase	*
PF08_0054	heat shock protein 70	ABI1	Abl interactor 1	*
PFI0180w	alpha tubulin 1	NCALD	Neurocalcin-delta	*
PF14_0013	DnaJ protein, putative	DNAJB6	DnaJ homolog subfamily B member 6	*
PFL2215w	actin I	NFKBIB	NF-kappa-B inhibitor beta	*
PFI0180w	alpha tubulin 1	PXN	Paxillin	*
PFI0875w	heat shock protein 70	IKBKG	NF-kappa-B essential modulator	*
PFI0875w	heat shock protein 70	DSP	Desmoplakin	*
PFI1075w	conserved Plasmodium protein, unknown function	TF	Serotransferrin		*
PFL0585w	polyubiquitin	USP44	Ubiquitin carboxyl-terminal hydrolase 44		*
PF10_0017	Plasmodium exported protein (PHISTa), unknown function	ARHGEF6	Rho guanine nucleotide exchange factor 6	*
PF14_0027	40S ribosomal protein S31/UBI, putative	CDC27	Cell division cycle protein 27 homolog	*
PFL2215w	actin I	MME	Neprilysin	*
PF10_0039	membrane skeletal protein IMC1-related	LIMS2	LIM and senescent cell antigen-like-containing domain protein 2	*
PFD0095c	Plasmodium exported protein (PHISTb), unknown function	FARP2	FERM, RhoGEF and pleckstrin domain-containing protein 2	*
PFL2215w	actin I	PFN3	Profilin-3		*
PF14_0441	pyruvate dehydrogenase E1 beta subunit	BCKDHA	2-oxoisovalerate dehydrogenase subunit alpha, mitochondrial		*
PF14_0027	40S ribosomal protein S31/UBI, putative	NFKB1	Nuclear factor NF-kappa-B p105 subunit	*
PFL2215w	actin I	IQGAP1	Ras GTPase-activating-like protein IQGAP1	*
PFI0875w	heat shock protein 70	GRB2	Growth factor receptor-bound protein 2	*
PFI1105w	phosphoglycerate kinase	YWHAZ	14-3-3 protein zeta/delta	*
PF10_0084	tubulin beta chain	EGFR	Epidermal growth factor receptor	*
PFL2215w	actin I	FHOD1	FH1/FH2 domain-containing protein 1	*
MAL8P1.126	serine protease, putative	AMBP	Protein AMBP		*
PF08_0054	heat shock protein 70	SMTN	Smoothelin	*
PFI0875w	heat shock protein 70	DPYSL5	Dihydropyrimidinase-related protein 5	*	*
PF10_0114	DNA repair protein RAD23, putative	DNAJC2	DnaJ homolog subfamily C member 2	*
PF10_0039	membrane skeletal protein IMC1-related	FHL2	Four and a half LIM domains protein 2	*
PF11_0175	heat shock protein 101	MAP3K13	Mitogen-activated protein kinase kinase kinase 13	*
PF10_0017	Plasmodium exported protein (PHISTa), unknown function	FRMD1	FERM domain-containing protein 1	*
PFB0760w	MtN3-like protein	CDKN1B	Cyclin-dependent kinase inhibitor 1B		*
PFL2215w	actin I	FBL	rRNA 2'-O-methyltransferase fibrillarin	*
PFL0585w	polyubiquitin	USP12	Ubiquitin carboxyl-terminal hydrolase 12		*
PF14_0027	40S ribosomal protein S31/UBI, putative	RPL39	60S ribosomal protein L39	*
PFL2215w	actin I	NRAP	Nebulin-related-anchoring protein	*
PF14_0598	glyceraldehyde-3-phosphate dehydrogenase	NTHL1	Endonuclease III-like protein 1	*
PF08_0054	heat shock protein 70	JAK2	Tyrosine-protein kinase JAK2	*
PFI1105w	phosphoglycerate kinase	LAMB2	Laminin subunit beta-2	*
PFF0220w	conserved Plasmodium protein, unknown function	HSPG2	Basement membrane-specific heparan sulfate proteoglycan core protein	*
PFI0180w	alpha tubulin 1	IKBKB	Inhibitor of nuclear factor kappa-B kinase subunit beta	*
PFI0875w	heat shock protein 70	TOR1AIP1	Torsin-1A-interacting protein 1	*
PF11_0333	conserved Plasmodium membrane protein, unknown function	YWHAE	14-3-3 protein epsilon		*
PFL2215w	actin I	CORO2B	Coronin-2B	*
PFI1105w	phosphoglycerate kinase	DISC1	Disrupted in schizophrenia 1 protein	*
PF14_0027	40S ribosomal protein S31/UBI, putative	CDC20	Cell division cycle protein 20 homolog	*
PF11_0183	GTP-binding nuclear protein ran/tc4	NUP35	Nucleoporin NUP53	*
PFI0180w	alpha tubulin 1	TAOK2	Serine/threonine-protein kinase TAO2	*
PF14_0252	conserved Plasmodium protein, unknown function	SCAPER	S phase cyclin A-associated protein in the endoplasmic reticulum		*
PF14_0027	40S ribosomal protein S31/UBI, putative	AXIN1	Axin-1	*
PFI0180w	alpha tubulin 1	PFDN2	Prefoldin subunit 2	*
PFE1590w	early transcribed membrane protein 5	MADD	MAP kinase-activating death domain protein		*
PFA0675w	RESA-like protein with DnaJ domain, putative	ANKRD11	Ankyrin repeat domain-containing protein 11	*
PFI0975c	conserved Plasmodium protein, unknown function	DNAJB6	DnaJ homolog subfamily B member 6	*
PFE0285c	small ubiquitin-related modifier, putative	TXNL1	Thioredoxin-like protein 1	*
PFC0385c	serine/threonine protein kinase, putative	MATK	Megakaryocyte-associated tyrosine-protein kinase		*
PFD0665c	26S proteasome AAA-ATPase subunit RPT3, putative	PSMA4	Proteasome subunit alpha type-4	*
PFL2215w	actin I	DMD	Dystrophin	*
PF14_0604	conserved Plasmodium protein, unknown function	FGFR1	Basic fibroblast growth factor receptor 1		*
PFE0285c	small ubiquitin-related modifier, putative	USP44	Ubiquitin carboxyl-terminal hydrolase 44		*
MAL13P1.237	conserved Plasmodium protein, unknown function	C4A	Complement C4-A		*
PFE0285c	small ubiquitin-related modifier, putative	USP12	Ubiquitin carboxyl-terminal hydrolase 12		*
PF10_0017	Plasmodium exported protein (PHISTa), unknown function	CRABP1	Cellular retinoic acid-binding protein 1	*
PFE0665c	GTP binding protein, putative	ARHGDIB	Rho GDP-dissociation inhibitor 2		*
PF14_0027	40S ribosomal protein S31/UBI, putative	EIF2S1	Eukaryotic translation initiation factor 2 subunit 1	*
PFL2215w	actin I	EPB41	Protein 4.1	*
PF11_0183	GTP-binding nuclear protein ran/tc4	RCN2	Reticulocalbin-2	*
PFI0170w	conserved Plasmodium protein, unknown function	CCT7	T-complex protein 1 subunit eta		*
PFI1830c	erythrocyte membrane protein 1, PfEMP1	KIF21A	Kinesin-like protein KIF21A		*
PFA0525w	transcription initiation factor TFIIB, putative	MNB/DYRK	n/a		*
PF08_0054	heat shock protein 70	CHUK	Inhibitor of nuclear factor kappa-B kinase subunit alpha	*
PF10_0084	tubulin beta chain	RIPK2	Receptor-interacting serine/threonine-protein kinase 2	*
PFI0975c	conserved Plasmodium protein, unknown function	MACF1	Microtubule-actin cross-linking factor 1, isoform 4	*
PFL1125w	phospholipid-transporting ATPase, putative	ANKRD18B	n/a	*
PFL2215w	actin I	ANXA1	Annexin A1	*
PFL2215w	actin I	TPM3	Tropomyosin alpha-3 chain	*
PF11_0175	heat shock protein 101	HCK	Tyrosine-protein kinase HCK	*
PFL0190w	ubiquitin conjugating enzyme E2, putative	CCNH	Cyclin-H	*
PFL2215w	actin I	NCALD	Neurocalcin-delta	*
PF11_0084	conserved Plasmodium protein, unknown function	PSD3	PH and SEC7 domain-containing protein 3		*
PF07_0056	conserved Plasmodium protein, unknown function	FLNB	Filamin-B		*
PF14_0598	glyceraldehyde-3-phosphate dehydrogenase	QRICH2	Glutamine-rich protein 2	*
PF11_0183	GTP-binding nuclear protein ran/tc4	CSE1L	Exportin-2	*
PFL0190w	ubiquitin conjugating enzyme E2, putative	UBE2C	Ubiquitin-conjugating enzyme E2 C	*
PF07_0101	conserved Plasmodium protein, unknown function	ANKRD26	n/a		*
PFL0190w	ubiquitin conjugating enzyme E2, putative	STUB1	STIP1 homology and U box-containing protein 1	*
PF14_0027	40S ribosomal protein S31/UBI, putative	UCHL3	Ubiquitin carboxyl-terminal hydrolase isozyme L3	*
PFL2215w	actin I	RAC1	Ras-related C3 botulinum toxin substrate 1	*
PFI0180w	alpha tubulin 1	LTA	Lymphotoxin-alpha	*
PFL1410c	ABC transporter, (CT family)	VCP	Transitional endoplasmic reticulum ATPase	*
PFL2215w	actin I	ANAPC2	Anaphase-promoting complex subunit 2	*
PF10_0017	Plasmodium exported protein (PHISTa), unknown function	ANK2	Ankyrin-2	*
PF14_0637	rhoptry protein, putative	BAG3	BAG family molecular chaperone regulator 3		*
PFI0875w	heat shock protein 70	PSME3	Proteasome activator complex subunit 3	*
PFL0585w	polyubiquitin	PSMD10	26S proteasome non-ATPase regulatory subunit 10	*
PFB0345c	serine repeat antigen 4	SCLT1	Sodium channel and clathrin linker 1		*
PF10_0381	DnaJ protein, putative	DNAJB2	DnaJ homolog subfamily B member 2	*
PFE0285c	small ubiquitin-related modifier, putative	UBE2I	SUMO-conjugating enzyme UBC9	*
PF10_0017	Plasmodium exported protein (PHISTa), unknown function	SPOCK1	Testican-1	*
PF14_0124	actin II	PFN3	Profilin-3		*
PF11_0114	actin-like protein homolog, ALP1 homolog	VILL	Villin-like protein		*
MAL8P1.69	14-3-3 protein, putative	IFT20	Intraflagellar transport protein 20 homolog		*
PFL0585w	polyubiquitin	YWHAG	14-3-3 protein gamma	*
PF11_0464	serine/threonine protein kinase, putative	PSD3	PH and SEC7 domain-containing protein 3	*
PF11_0464	serine/threonine protein kinase, putative	IQSEC3	IQ motif and SEC7 domain-containing protein 3	*
PF13_0198	reticulocyte binding protein 2 homologue a	DIXDC1	Dixin	*
PF14_0027	40S ribosomal protein S31/UBI, putative	BUB3	Mitotic checkpoint protein BUB3	*
PFA0525w	transcription initiation factor TFIIB, putative	PRKCA	Protein kinase C alpha type		*
MAL7P1.176	erythrocyte binding antigen-175	MAP1A	Microtubule-associated protein 1A		*
PF14_0027	40S ribosomal protein S31/UBI, putative	RAD23B	UV excision repair protein RAD23 homolog B	*
PF14_0027	40S ribosomal protein S31/UBI, putative	SH3KBP1	SH3 domain-containing kinase-binding protein 1	*
PFA0220w	ubiquitin carboxyl-terminal hydrolase, putative	YWHAB	14-3-3 protein beta/alpha	*
PF14_0407	guanine nucleotide exchange factor, putative	2011-09-10	Septin-10		*
PFL1410c	ABC transporter, (CT family)	PRKCE	Protein kinase C epsilon type	*
PF11_0053	chromatin remodeling protein	HIST1H4A	Histone H4	*
MAL13P1.343	proteasome regulatory subunit, putative	RADIL	Ras-associating and dilute domain-containing protein		*
PFD0110w	normocyte binding protein 1,reticulocyte binding protein homologue 1	ASPM	Abnormal spindle-like microcephaly-associated protein	*
PF14_0027	40S ribosomal protein S31/UBI, putative	PSMD10	26S proteasome non-ATPase regulatory subunit 10	*
PFA0675w	RESA-like protein with DnaJ domain, putative	ANGPTL1	Angiopoietin-related protein 1	*
PFL1820w	rRNA processing WD-repeat protein, putative	PDCL3	Phosducin-like protein 3		*
MAL8P1.23	ubiquitin-protein ligase 1, putative	PRKCA	Protein kinase C alpha type	*
PFL2215w	actin I	LMNA	Lamin-A/C	*
PFL1645w	conserved Plasmodium protein, unknown function	ANK3	Ankyrin-3	*
PFL2215w	actin I	MINPP1	Multiple inositol polyphosphate phosphatase 1	*
PFL1125w	phospholipid-transporting ATPase, putative	ANKRD26	n/a	*
PFI0875w	heat shock protein 70	REL	Proto-oncogene c-Rel	*
PF14_0456	U3 snoRNA-associated small subunit rRNA processing protein, putative	PDCL	Phosducin-like protein		*
PFI0180w	alpha tubulin 1	HSPH1	Heat shock protein 105 kDa	*
PF08_0129	serine/threonine protein phosphatase, putative	CALB2	Calretinin		*
PFL1170w	polyadenylate-binding protein, putative	RPS23	40S ribosomal protein S23	*
PFC0565w	GTP-binding protein EngA, putative	SOS1	Son of sevenless homolog 1		*
PF13_0262	lysine-tRNA ligase, putative	DARS2	Aspartyl-tRNA synthetase, mitochondrial		*
PFL1410c	ABC transporter, (CT family)	ROCK1	Rho-associated protein kinase 1	*
PFI0180w	alpha tubulin 1	YWHAB	14-3-3 protein beta/alpha	*
PF08_0109	proteasome subunit alpha type 5, putative	RAD23B	UV excision repair protein RAD23 homolog B	*
PFA0110w	ring-infected erythrocyte surface antigen	YWHAG	14-3-3 protein gamma		*
PFA0675w	RESA-like protein with DnaJ domain, putative	ABCC6	Multidrug resistance-associated protein 6	*
PF11_0464	serine/threonine protein kinase, putative	PSD4	PH and SEC7 domain-containing protein 4	*
PFE0625w	Rab GTPase 1b	RFK	Riboflavin kinase	*
PF10_0285	conserved Plasmodium protein, unknown function	GNG2	Guanine nucleotide-binding protein G(I)/G(S)/G(O) subunit gamma-2		*
PF11_0175	heat shock protein 101	RPL8	60S ribosomal protein L8	*
PFD0545w	conserved Plasmodium protein, unknown function	PRKACB	cAMP-dependent protein kinase catalytic subunit beta		*
PF13_0198	reticulocyte binding protein 2 homologue a	PSD3	PH and SEC7 domain-containing protein 3	*
PF08_0129	serine/threonine protein phosphatase, putative	CIB4	Calcium and integrin-binding family member 4		*
PFA0125c	erythrocyte binding antigen-181	PRPF4	U4/U6 small nuclear ribonucleoprotein Prp4	*
PFE1290w	NIMA related kinase 2	FKBP10	Peptidyl-prolyl cis-trans isomerase FKBP10		*
PF10_0017	Plasmodium exported protein (PHISTa), unknown function	RASA4	Ras GTPase-activating protein 4	*
PFL0585w	polyubiquitin	HDAC6	Histone deacetylase 6	*
PFI0180w	alpha tubulin 1	CDKN2A	Cyclin-dependent kinase inhibitor 2A, isoform 4	*
PFC0565w	GTP-binding protein EngA, putative	ARHGDIA	Rho GDP-dissociation inhibitor 1		*
PFI0975c	conserved Plasmodium protein, unknown function	FLNB	Filamin-B	*
PFI0875w	heat shock protein 70	SPTBN2	Spectrin beta chain, brain 2	*
PFC0870w	elongation factor 1 (EF-1), putative	RPS23	40S ribosomal protein S23	*
PF08_0054	heat shock protein 70	TCERG1	Transcription elongation regulator 1	*
PF11_0252	neutral-sphingomyelinase activation factor protein, putative	STX1A	Syntaxin-1A		*
PF14_0027	40S ribosomal protein S31/UBI, putative	USP29	Ubiquitin carboxyl-terminal hydrolase 29		*
PFI0875w	heat shock protein 70	DNAJC1	DnaJ homolog subfamily C member 1	*
PFL2215w	actin I	LCK	Tyrosine-protein kinase Lck	*
PFL0190w	ubiquitin conjugating enzyme E2, putative	DTX2	Protein deltex-2	*	*
PF11_0183	GTP-binding nuclear protein ran/tc4	XPO5	Exportin-5	*
MAL13P1.164	elongation factor Tu, putative	HLA-B	HLA class I histocompatibility antigen, B-52 alpha chain	*
PFL2215w	actin I	LYN	Tyrosine-protein kinase Lyn	*
PF14_0027	40S ribosomal protein S31/UBI, putative	PSMD9	26S proteasome non-ATPase regulatory subunit 9	*
PFB0305c	n/a	TMPRSS11E	Transmembrane protease serine 11E		*
PFL2215w	actin I	RPSA	40S ribosomal protein SA	*
PFL2520w	reticulocyte binding protein homologue 3, pseudogene	ITSN2	Intersectin-2	*
PFL0585w	polyubiquitin	USP35	Ubiquitin carboxyl-terminal hydrolase 35		*
PFF0220w	conserved Plasmodium protein, unknown function	ASB9	Ankyrin repeat and SOCS box protein 9	*
PF10_0345	merozoite surface protein 3	DST	Bullous pemphigoid antigen 1, isoform 7		*
PF11_0183	GTP-binding nuclear protein ran/tc4	NUP88	Nuclear pore complex protein Nup88	*
PFE0285c	small ubiquitin-related modifier, putative	STOM	Erythrocyte band 7 integral membrane protein	*
PF14_0141	60S ribosomal protein L10, putative	TBPL1	TATA box-binding protein-like protein 1		*
PF10_0017	Plasmodium exported protein (PHISTa), unknown function	VCL	Vinculin	*
PF11_0183	GTP-binding nuclear protein ran/tc4	KIAA1377	Uncharacterized protein KIAA1377	*
PFL2215w	actin I	ACTN2	Alpha-actinin-2	*
PF08_0054	heat shock protein 70	MME	Neprilysin	*
PFA0675w	RESA-like protein with DnaJ domain, putative	UACA	Uveal autoantigen with coiled-coil domains and ankyrin repeats	*
PF14_0027	40S ribosomal protein S31/UBI, putative	RPS25	40S ribosomal protein S25	*
PF14_0637	rhoptry protein, putative	SMTN	Smoothelin	*
PF10_0183	eukaryotic translation initiation factor subunit eIF2A, putative	STIP1	Stress-induced-phosphoprotein 1		*
PFL0585w	polyubiquitin	PSME2	Proteasome activator complex subunit 2	*
PF08_0109	proteasome subunit alpha type 5, putative	PSMD2	26S proteasome non-ATPase regulatory subunit 2	*
PFL2215w	actin I	APEX1	DNA-(apurinic or apyrimidinic site) lyase		*
PFL0060w	Plasmodium exported protein, unknown function	AMBP	Protein AMBP		*
PFL1645w	conserved Plasmodium protein, unknown function	ANKRD16	n/a	*
PFI0875w	heat shock protein 70	HSPA9	Stress-70 protein, mitochondrial	*
PF14_0474	conserved Plasmodium protein, unknown function	UBE2D1	Ubiquitin-conjugating enzyme E2 D1	*
PFL2215w	actin I	PRKCA	Protein kinase C alpha type	*
PFL0190w	ubiquitin conjugating enzyme E2, putative	BUB3	Mitotic checkpoint protein BUB3	*
PFA0675w	RESA-like protein with DnaJ domain, putative	ANKRD18A	n/a	*
PF14_0598	glyceraldehyde-3-phosphate dehydrogenase	ANKRD45	n/a	*
PFL2215w	actin I	CLIC5	Chloride intracellular channel protein 5	*
PF07_0072	calcium dependent protein kinase 4	PLCB3	1-phosphatidylinositol-4,5-bisphosphate phosphodiesterase beta-3	*
PF10_0203	ADP-ribosylation factor	KLHL8	Kelch-like protein 8	*
PFB0300c	merozoite surface protein 2	MTSS1L	MTSS1-like protein		*
PF14_0027	40S ribosomal protein S31/UBI, putative	RPL7	60S ribosomal protein L7	*
PF13_0350	signal recognition particle receptor alpha subunit	SOS1	Son of sevenless homolog 1		*
PF14_0124	actin II	DSTN	Destrin		*
PFL1645w	conserved Plasmodium protein, unknown function	DNAJB1	DnaJ homolog subfamily B member 1	*
PFF1370w	protein kinase PK4	EPB41L4A	Band 4.1-like protein 4A	*
PFI0875w	heat shock protein 70	ERN1	Serine/threonine-protein kinase/endoribonuclease IRE1	*
PF08_0127	conserved Plasmodium protein, unknown function	CLK1	Dual specificity protein kinase CLK1	*
PFL2215w	actin I	RPS8	40S ribosomal protein S8	*
PFL2215w	actin I	XIRP1	Xin actin-binding repeat-containing protein 1	*
PF14_0027	40S ribosomal protein S31/UBI, putative	UBA52	60S ribosomal protein L40	*
MAL13P1.83	exportin 1-like protein, putative	RRAS	Ras-related protein R-Ras		*
PF14_0102	rhoptry-associated protein 1	ZNF320	Zinc finger protein 320	*
PF13_0141	L-lactate dehydrogenase	PC	Pyruvate carboxylase, mitochondrial	*
PF13_0194	probable protein, unknown function	RSBN1L	Round spermatid basic protein 1-like protein		*
PFA0525w	transcription initiation factor TFIIB, putative	RET	Proto-oncogene tyrosine-protein kinase receptor Ret		*
PFL2215w	actin I	AFAP1	Actin filament-associated protein 1	*
PF14_0027	40S ribosomal protein S31/UBI, putative	AURKA	Serine/threonine-protein kinase 6	*
PF08_0019	receptor for activated c kinase	PDCL	Phosducin-like protein		*
PFI1590c	conserved Plasmodium protein, unknown function	ARL2	ADP-ribosylation factor-like protein 2		*
PF14_0070	pre-mRNA splicing factor, putative	MPDZ	Multiple PDZ domain protein		*
PF10_0381	DnaJ protein, putative	TTC3	E3 ubiquitin-protein ligase TTC3	*
PF14_0027	40S ribosomal protein S31/UBI, putative	RPS4Y1	40S ribosomal protein S4, Y isoform 1	*
PF14_0407	guanine nucleotide exchange factor, putative	RHEB	GTP-binding protein Rheb		*
PFI0180w	alpha tubulin 1	PLA2G7	Platelet-activating factor acetylhydrolase	*
PF08_0054	heat shock protein 70	RXRA	Retinoic acid receptor RXR-alpha	*
PF14_0027	40S ribosomal protein S31/UBI, putative	PSMA4	Proteasome subunit alpha type-4	*
PFL1645w	conserved Plasmodium protein, unknown function	DNAJB8	DnaJ homolog subfamily B member 8	*
PF14_0027	40S ribosomal protein S31/UBI, putative	PTTG1	Securin	*
PFI0875w	heat shock protein 70	EHBP1	EH domain-binding protein 1	*
PFL2215w	actin I	SPTBN2	Spectrin beta chain, brain 2	*
MAL13P1.164	elongation factor Tu, putative	ARHGDIA	Rho GDP-dissociation inhibitor 1		*
PFL1820w	rRNA processing WD-repeat protein, putative	GNG11	Guanine nucleotide-binding protein G(I)/G(S)/G(O) subunit gamma-11		*
PFL2215w	actin I	ARRB2	Beta-arrestin-2	*
PF11_0175	heat shock protein 101	MYH3	Myosin-3	*
PFA0335w	Rab GTPase 5c	RCN1	Reticulocalbin-1		*
PF14_0027	40S ribosomal protein S31/UBI, putative	RPL8	60S ribosomal protein L8	*
PFL2215w	actin I	HSPD1	60 kDa heat shock protein, mitochondrial	*
PFI0180w	alpha tubulin 1	TRADD	Tumor necrosis factor receptor type 1-associated DEATH domain protein	*
PF10_0084	tubulin beta chain	TUBA3E	Tubulin alpha-3E chain		*
PF10_0039	membrane skeletal protein IMC1-related	LPXN	Leupaxin	*
PF10_0017	Plasmodium exported protein (PHISTa), unknown function	ASB9	Ankyrin repeat and SOCS box protein 9	*
PF10_0381	DnaJ protein, putative	YWHAB	14-3-3 protein beta/alpha	*
MAL13P1.540	heat shock protein 70, putative	DST	Bullous pemphigoid antigen 1, isoform 7		*
PF13_0198	reticulocyte binding protein 2 homologue a	SMTN	Smoothelin	*
PFC0355c	conserved Plasmodium protein, unknown function	AP2B1	AP-2 complex subunit beta		*
MAL13P1.79	conserved Plasmodium protein, unknown function	GNG11	Guanine nucleotide-binding protein G(I)/G(S)/G(O) subunit gamma-11		*
PFB0920w	DnaJ protein, putative	YWHAQ	14-3-3 protein theta	*
PF14_0469	n/a	CDK11A	Cell division protein kinase 11A		*
PF14_0027	40S ribosomal protein S31/UBI, putative	RPLP2	60S acidic ribosomal protein P2	*
PF08_0127	conserved Plasmodium protein, unknown function	CLK2	Dual specificity protein kinase CLK2	*
PFL0585w	polyubiquitin	RHOA	Transforming protein RhoA	*
PFC0870w	elongation factor 1 (EF-1), putative	DKFZp547B243	n/a		*
PFL1410c	ABC transporter, (CT family)	CANX	Calnexin	*
PF13_0141	L-lactate dehydrogenase	FASN	Fatty acid synthase		*
PFI0875w	heat shock protein 70	ACTN4	Alpha-actinin-4	*
MAL13P1.337	Skp1 family protein, putative	FBXL22	n/a		*
PF14_0637	rhoptry protein, putative	L1CAM	Neural cell adhesion molecule L1	*
PF10_0373	GDP dissociation inhibitor domain containing protein	RHOB	Rho-related GTP-binding protein RhoB		*
PF14_0027	40S ribosomal protein S31/UBI, putative	RPL9	60S ribosomal protein L9	*
PFL0190w	ubiquitin conjugating enzyme E2, putative	BUB1B	Mitotic checkpoint serine/threonine-protein kinase BUB1 beta	*
PFL1410c	ABC transporter, (CT family)	PSMD2	26S proteasome non-ATPase regulatory subunit 2	*
PFL2215w	actin I	PPP1R9B	Neurabin-2	*
PF13_0304	elongation factor 1-alpha	MAP3K8	Mitogen-activated protein kinase kinase kinase 8		*
PFI1105w	phosphoglycerate kinase	HSP90AB1	Heat shock protein HSP 90-beta	*
PF14_0027	40S ribosomal protein S31/UBI, putative	PSME3	Proteasome activator complex subunit 3	*
PF14_0027	40S ribosomal protein S31/UBI, putative	BMPR1B	Bone morphogenetic protein receptor type-1B	*
PF10_0373	GDP dissociation inhibitor domain containing protein	RAC3	Ras-related C3 botulinum toxin substrate 3		*
PF10_0039	membrane skeletal protein IMC1-related	ABLIM2	Actin-binding LIM protein 2	*
PFI0875w	heat shock protein 70	GAS2	Growth arrest-specific protein 2	*
PFL0190w	ubiquitin conjugating enzyme E2, putative	NFKBIA	NF-kappa-B inhibitor alpha	*
PFL2215w	actin I	BRP44L	Brain protein 44-like protein	*
PF14_0598	glyceraldehyde-3-phosphate dehydrogenase	USP4	Ubiquitin carboxyl-terminal hydrolase 4	*
PFE0625w	Rab GTPase 1b	SYT5	Synaptotagmin-5	*
PFD0810w	small GTP-binding protein sar1	RASA4	Ras GTPase-activating protein 4		*
PFL2215w	actin I	GRB2	Growth factor receptor-bound protein 2	*
PF11_0381	subtilisin-like protease 2	FSTL1	Follistatin-related protein 1		*
PFB0640c	sec31p	SEC13	Protein SEC13 homolog	*
PF14_0018	Plasmodium exported protein (PHISTb), unknown function	YWHAB	14-3-3 protein beta/alpha	*
PF08_0054	heat shock protein 70	RELA	Transcription factor p65	*
PFL0190w	ubiquitin conjugating enzyme E2, putative	ANAPC5	Anaphase-promoting complex subunit 5	*
PF14_0252	conserved Plasmodium protein, unknown function	SMC4	Structural maintenance of chromosomes protein 4	*
PFD0095c	Plasmodium exported protein (PHISTb), unknown function	MSN	Moesin	*
PF11_0183	GTP-binding nuclear protein ran/tc4	NEFL	Neurofilament light polypeptide	*
PFB0345c	serine repeat antigen 4	CSTA	Cystatin-A		*
PF08_0054	heat shock protein 70	IKBKB	Inhibitor of nuclear factor kappa-B kinase subunit beta	*
PF11_0503	Plasmodium exported protein (PHISTc), unknown function	DST	Bullous pemphigoid antigen 1, isoform 7		*
PFL2215w	actin I	MYO1E	Myosin-Ie	*
PF14_0469	n/a	CLK4	Dual specificity protein kinase CLK4		*
PF14_0027	40S ribosomal protein S31/UBI, putative	PSMB7	Proteasome subunit beta type-7	*
PF14_0027	40S ribosomal protein S31/UBI, putative	RAP1B	Ras-related protein Rap-1b	*
PFL2215w	actin I	FLII	Protein flightless-1 homolog	*	*
PF14_0027	40S ribosomal protein S31/UBI, putative	RPL23A	60S ribosomal protein L23a	*
PF14_0441	pyruvate dehydrogenase E1 beta subunit	PDHA2	Pyruvate dehydrogenase E1 component subunit alpha, testis-specific form, mitochondrial		*
PFL2215w	actin I	CPNE4	n/a	*
PFL1410c	ABC transporter, (CT family)	EEF1G	Elongation factor 1-gamma	*
PFD1170c	Plasmodium exported protein (PHISTb), unknown function	DNAJB6	DnaJ homolog subfamily B member 6	*
PFI0975c	conserved Plasmodium protein, unknown function	DNAJB13	DnaJ homolog subfamily B member 13	*
PFE0285c	small ubiquitin-related modifier, putative	RANGAP1	Ran GTPase-activating protein 1	*
PFL2215w	actin I	HSPB1	Heat shock protein beta-1	*
PF14_0102	rhoptry-associated protein 1	GOLGA2	Golgin subfamily A member 2	*
PFL2215w	actin I	VSNL1	Visinin-like protein 1	*
PFI0170w	conserved Plasmodium protein, unknown function	WHAMM	WASP homolog-associated protein with actin, membranes and microtubules		*
PFI1565w	profilin, putative	ACTA2	Actin, aortic smooth muscle		*
MAL7P1.155	zinc finger, C3HC4 type, putative	LAMB1	Laminin subunit beta-1		*
PF14_0027	40S ribosomal protein S31/UBI, putative	PSME2	Proteasome activator complex subunit 2	*
PFI0875w	heat shock protein 70	LDLR	Low-density lipoprotein receptor	*
PF14_0018	Plasmodium exported protein (PHISTb), unknown function	SGTA	Small glutamine-rich tetratricopeptide repeat-containing protein alpha	*
PF14_0027	40S ribosomal protein S31/UBI, putative	BTRC	F-box/WD repeat-containing protein 1A	*
PF10_0114	DNA repair protein RAD23, putative	SENP2	Sentrin-specific protease 2		*
PFI0875w	heat shock protein 70	CAPG	Macrophage-capping protein		*
PF11_0114	actin-like protein homolog, ALP1 homolog	CAPG	Macrophage-capping protein		*
PF14_0027	40S ribosomal protein S31/UBI, putative	RPS10	40S ribosomal protein S10	*
PF13_0224	60S ribosomal protein L18, putative	OK/KNS-cl.7	n/a	*
MAL8P1.23	ubiquitin-protein ligase 1, putative	OPHN1	Oligophrenin-1	*
PF14_0441	pyruvate dehydrogenase E1 beta subunit	OGDH	2-oxoglutarate dehydrogenase, mitochondrial		*
PF14_0027	40S ribosomal protein S31/UBI, putative	MCM3	DNA replication licensing factor MCM3	*
PF14_0027	40S ribosomal protein S31/UBI, putative	ADAM19	Disintegrin and metalloproteinase domain-containing protein 19	*
PFD1170c	Plasmodium exported protein (PHISTb), unknown function	PPP5C	Serine/threonine-protein phosphatase 5	*
PFA0675w	RESA-like protein with DnaJ domain, putative	HACE1	E3 ubiquitin-protein ligase HACE1	*
PF14_0678	exported protein 2	C4A	Complement C4-A		*
PF14_0027	40S ribosomal protein S31/UBI, putative	RPL13A	60S ribosomal protein L13a	*
PF13_0324	Sec24 subunit a	HSP90AB1	Heat shock protein HSP 90-beta		*
PF14_0027	40S ribosomal protein S31/UBI, putative	RPL27	60S ribosomal protein L27	*
PFI0180w	alpha tubulin 1	TUBB	Tubulin beta chain	*
PF08_0109	proteasome subunit alpha type 5, putative	DNAJB2	DnaJ homolog subfamily B member 2	*
PF11_0183	GTP-binding nuclear protein ran/tc4	NUP50	Nuclear pore complex protein Nup50	*
PFF0670w	transcription factor with AP2 domain(s), putative	DCTN1	Dynactin subunit 1	*
PFL2215w	actin I	PIP4K2C	Phosphatidylinositol-5-phosphate 4-kinase type-2 gamma	*
PF11_0183	GTP-binding nuclear protein ran/tc4	TNPO3	Transportin-3	*
PFL2215w	actin I	LSP1	Lymphocyte-specific protein 1	*
PF14_0027	40S ribosomal protein S31/UBI, putative	CUL5	Cullin-5	*
PF10_0075	transcription factor with AP2 domain(s), putative	KIF5B	Kinesin-1 heavy chain		*
PF11_0183	GTP-binding nuclear protein ran/tc4	SPPL2A	Signal peptide peptidase-like 2A	*
PFI0975c	conserved Plasmodium protein, unknown function	PPP1R12A	Protein phosphatase 1 regulatory subunit 12A	*
PF08_0109	proteasome subunit alpha type 5, putative	PSMA2	Proteasome subunit alpha type-2	*
PFC0425w	conserved Plasmodium protein, unknown function	PLEKHG5	Pleckstrin homology domain-containing family G member 5		*
MAL13P1.164	elongation factor Tu, putative	RASA3	Ras GTPase-activating protein 3	*
PF08_0054	heat shock protein 70	RIPK1	Receptor-interacting serine/threonine-protein kinase 1	*
PFL0190w	ubiquitin conjugating enzyme E2, putative	CDK7	Cell division protein kinase 7	*
PF14_0598	glyceraldehyde-3-phosphate dehydrogenase	LAMA4	Laminin subunit alpha-4	*
PFL0720w	conserved Plasmodium membrane protein, unknown function	LRP2	Low-density lipoprotein receptor-related protein 2		*
PFL2215w	actin I	ITGA2	Integrin alpha-2	*
PF13_0335	conserved Plasmodium protein, unknown function	PDCL	Phosducin-like protein		*
PFI0180w	alpha tubulin 1	KIF3A	Kinesin-like protein KIF3A	*
PF13_0197	merozoite surface protein 7 precursor	DNAJA4	DnaJ homolog subfamily A member 4	*
PF10_0373	GDP dissociation inhibitor domain containing protein	RND2	Rho-related GTP-binding protein RhoN		*
PF10_0075	transcription factor with AP2 domain(s), putative	ACTB	Actin, cytoplasmic 1	*
PF11_0183	GTP-binding nuclear protein ran/tc4	NUP155	Nuclear pore complex protein Nup155	*
PFL2215w	actin I	CNN1	Calponin-1	*
PFD0390c	AAA family ATPase, putative	RPS6	40S ribosomal protein S6	*
PF13_0194	probable protein, unknown function	HP	Haptoglobin		*
PF08_0054	heat shock protein 70	EHBP1	EH domain-binding protein 1	*
PFB0150c	protein kinase, putative	CCNA2	Cyclin-A2		*
PFL2215w	actin I	FPR1	fMet-Leu-Phe receptor	*
PFL1645w	conserved Plasmodium protein, unknown function	ANKRD1	Ankyrin repeat domain-containing protein 1	*
PFL2215w	actin I	RPL7	60S ribosomal protein L7	*
PF14_0027	40S ribosomal protein S31/UBI, putative	ORC2L	Origin recognition complex subunit 2	*
PFA0675w	RESA-like protein with DnaJ domain, putative	ABCB5	ATP-binding cassette sub-family B member 5	*
PF11_0175	heat shock protein 101	BMX	Cytoplasmic tyrosine-protein kinase BMX	*
PF11_0175	heat shock protein 101	MYO5C	Myosin-Vc		*
PFI0875w	heat shock protein 70	MAP3K7IP1	Mitogen-activated protein kinase kinase kinase 7-interacting protein 1	*
PFD0320c	conserved Plasmodium protein, unknown function	YWHAH	14-3-3 protein eta	*
PFE1325w	conserved Plasmodium protein, unknown function	DYNC1H1	Cytoplasmic dynein 1 heavy chain 1		*
PF10_0039	membrane skeletal protein IMC1-related	TES	Testin	*
PFI0875w	heat shock protein 70	RAD23A	UV excision repair protein RAD23 homolog A	*
PFL1565c	CG2-related protein, putative	PLA2G6	85 kDa calcium-independent phospholipase A2	*
PF13_0198	reticulocyte binding protein 2 homologue a	ENSA	Alpha-endosulfine	*
PF14_0018	Plasmodium exported protein (PHISTb), unknown function	DNAJA4	DnaJ homolog subfamily A member 4	*
MAL13P1.264	conserved Plasmodium protein, unknown function	GNG3	Guanine nucleotide-binding protein G(I)/G(S)/G(O) subunit gamma-3		*
PFI0180w	alpha tubulin 1	TRAF2	TNF receptor-associated factor 2	*
PFI0180w	alpha tubulin 1	EGFR	Epidermal growth factor receptor	*
PF11_0183	GTP-binding nuclear protein ran/tc4	PKM2	Pyruvate kinase isozymes M1/M2	*
PF14_0637	rhoptry protein, putative	TRO	Trophinin	*
PF14_0027	40S ribosomal protein S31/UBI, putative	ORC1L	Origin recognition complex subunit 1	*
PFL2215w	actin I	RAB4A	Ras-related protein Rab-4A	*
PFL0585w	polyubiquitin	PSMB1	Proteasome subunit beta type-1	*
PFB0305c	n/a	PRSS36	Polyserase-2		*
PFI0180w	alpha tubulin 1	GRB2	Growth factor receptor-bound protein 2	*
PF10_0315	conserved Plasmodium protein, unknown function	SCG3	Secretogranin-3		*
PF13_0198	reticulocyte binding protein 2 homologue a	ITSN2	Intersectin-2	*
PF14_0167	prefoldin subunit 2, putative	TUBA1C	Tubulin alpha-1C chain		*
PFD1050w	alpha tubulin 2	NMI	N-myc-interactor		*
PF14_0027	40S ribosomal protein S31/UBI, putative	RPL15	60S ribosomal protein L15	*
PF08_0054	heat shock protein 70	CYCS	Cytochrome c	*
PFE0285c	small ubiquitin-related modifier, putative	SENP5	Sentrin-specific protease 5		*
MAL13P1.233	DNA/RNA-binding protein Alba, putative	HSPA14	Heat shock 70 kDa protein 14	*
PF14_0027	40S ribosomal protein S31/UBI, putative	MALT1	Mucosa-associated lymphoid tissue lymphoma translocation protein 1	*
PF14_0027	40S ribosomal protein S31/UBI, putative	SMAD4	Mothers against decapentaplegic homolog 4	*
PF14_0027	40S ribosomal protein S31/UBI, putative	ANAPC4	Anaphase-promoting complex subunit 4	*
PF11_0060	calcium/calmodulin-dependent protein kinase, putative	CCNA2	Cyclin-A2		*
PF11_0168	rhoptry neck protein 4	GAS2L1	GAS2-like protein 1	*
MAL7P1.17	conserved Plasmodium membrane protein, unknown function	TRIM59	Tripartite motif-containing protein 59	*
PF10_0084	tubulin beta chain	HDAC6	Histone deacetylase 6	*
PF10_0039	membrane skeletal protein IMC1-related	LMO1	Rhombotin-1	*
PFL2215w	actin I	NFKB1	Nuclear factor NF-kappa-B p105 subunit	*
PFD0320c	conserved Plasmodium protein, unknown function	NCAPH	Condensin complex subunit 2	*
PF07_0029	heat shock protein 90	ESR1	Estrogen receptor	*
PFL2215w	actin I	CCT8	T-complex protein 1 subunit theta	*
PF10_0017	Plasmodium exported protein (PHISTa), unknown function	SPARCL1	SPARC-like protein 1	*
PFD0390c	AAA family ATPase, putative	DIXDC1	Dixin	*
PFC0385c	serine/threonine protein kinase, putative	MAST4	Microtubule-associated serine/threonine-protein kinase 4		*
PF08_0054	heat shock protein 70	ST13	Hsc70-interacting protein	*
PF14_0027	40S ribosomal protein S31/UBI, putative	EIF5B	Eukaryotic translation initiation factor 5B	*
PFL0585w	polyubiquitin	PSMC6	26S protease regulatory subunit S10B	*
PF10_0196	cytoplasmic dynein intermediate chain, putative	GNG11	Guanine nucleotide-binding protein G(I)/G(S)/G(O) subunit gamma-11		*
PFB0335c	serine repeat antigen 6	CSTA	Cystatin-A		*
PF14_0027	40S ribosomal protein S31/UBI, putative	RHOA	Transforming protein RhoA	*
PF14_0027	40S ribosomal protein S31/UBI, putative	GMNN	Geminin	*
PFC0385c	serine/threonine protein kinase, putative	PSD3	PH and SEC7 domain-containing protein 3	*
PFI0180w	alpha tubulin 1	VPS4A	Vacuolar protein sorting-associated protein 4A	*
PF11_0256	pyruvate dehydrogenase E1 alpha subunit	DHTKD1	Probable 2-oxoglutarate dehydrogenase E1 component DHKTD1, mitochondrial		*
PF11_0400	conserved Plasmodium protein, unknown function	GNG2	Guanine nucleotide-binding protein G(I)/G(S)/G(O) subunit gamma-2		*
PFA0525w	transcription initiation factor TFIIB, putative	CLK4	Dual specificity protein kinase CLK4		*
PF14_0027	40S ribosomal protein S31/UBI, putative	RPL37A	60S ribosomal protein L37a	*
PFE0040c	mature parasite-infected erythrocyte surface antigen,erythrocyte membrane protein 2	ABCA5	ATP-binding cassette sub-family A member 5		*
PF08_0045	2-oxoglutarate dehydrogenase E1 component	NDUFA5	NADH dehydrogenase [ubiquinone] 1 alpha subcomplex subunit 5	*
PF14_0027	40S ribosomal protein S31/UBI, putative	GSPT2	Eukaryotic peptide chain release factor GTP-binding subunit ERF3B	*
PFA0125c	erythrocyte binding antigen-181	KIF2C	Kinesin-like protein KIF2C	*
PF14_0407	guanine nucleotide exchange factor, putative	SEC31B	Protein transport protein Sec31B	*
PFD0095c	Plasmodium exported protein (PHISTb), unknown function	FRMD3	FERM domain-containing protein 3	*
PFL0190w	ubiquitin conjugating enzyme E2, putative	CDC23	Cell division cycle protein 23 homolog	*
PFI0875w	heat shock protein 70	NFKB1	Nuclear factor NF-kappa-B p105 subunit	*
PF14_0027	40S ribosomal protein S31/UBI, putative	H2AFX	Histone H2A.x	*
PFL2215w	actin I	NCL	Nucleolin	*
PFI0180w	alpha tubulin 1	ZAP70	Tyrosine-protein kinase ZAP-70	*
PF08_0045	2-oxoglutarate dehydrogenase E1 component	NDUFS4	NADH dehydrogenase [ubiquinone] iron-sulfur protein 4, mitochondrial	*
MAL13P1.264	conserved Plasmodium protein, unknown function	GNG11	Guanine nucleotide-binding protein G(I)/G(S)/G(O) subunit gamma-11		*
PFL0190w	ubiquitin conjugating enzyme E2, putative	TRIM39	Tripartite motif-containing protein 39	*
PF11_0395	guanylyl cyclase	ANKRD18B	n/a	*
PF14_0102	rhoptry-associated protein 1	ZNF271	Zinc finger protein 271	*
PFI0755c	6-phosphofructokinase	EPB41L3	Band 4.1-like protein 3		*
PFL2390c	conserved Plasmodium protein, unknown function	C10orf12	n/a		*
PF10_0203	ADP-ribosylation factor	ARF5	ADP-ribosylation factor 5	*
PF10_0039	membrane skeletal protein IMC1-related	LHX8	LIM/homeobox protein Lhx8	*
PFL2215w	actin I	RPLP0	60S acidic ribosomal protein P0	*
PFI1505c	elongation factor Tu, putative	ARHGDIG	Rho GDP-dissociation inhibitor 3		*
MAL7P1.110	Ham1-like protein, putative	CTNND2	Catenin delta-2		*
PFI0180w	alpha tubulin 1	MAGED1	Melanoma-associated antigen D1	*
PF11_0183	GTP-binding nuclear protein ran/tc4	NUTF2	Nuclear transport factor 2	*
PF14_0027	40S ribosomal protein S31/UBI, putative	EIF3C	Eukaryotic translation initiation factor 3 subunit C	*
PFL2215w	actin I	NEXN	Nexilin	*
PFI0495w	conserved Plasmodium protein, unknown function	PSMD10	26S proteasome non-ATPase regulatory subunit 10	*
MAL13P1.60	erythrocyte binding antigen-140	RDX	Radixin	*
PF08_0054	heat shock protein 70	UTRN	Utrophin	*
PFL2215w	actin I	CTGF	Connective tissue growth factor	*
PFI0180w	alpha tubulin 1	WASF1	Wiskott-Aldrich syndrome protein family member 1	*
PFI0875w	heat shock protein 70	HSP90B1	Endoplasmin	*
PF11_0464	serine/threonine protein kinase, putative	ARHGAP21	Rho GTPase-activating protein 21	*
PFL0585w	polyubiquitin	PSMD6	26S proteasome non-ATPase regulatory subunit 6	*
PF11_0252	neutral-sphingomyelinase activation factor protein, putative	PPFIA3	Liprin-alpha-3		*
PF10_0075	transcription factor with AP2 domain(s), putative	MYH9	Myosin-9	*	*
PFA0675w	RESA-like protein with DnaJ domain, putative	DNAJA3	DnaJ homolog subfamily A member 3, mitochondrial	*
PF14_0474	conserved Plasmodium protein, unknown function	UBE2E1	Ubiquitin-conjugating enzyme E2 E1		*
PF14_0027	40S ribosomal protein S31/UBI, putative	RPL34	60S ribosomal protein L34	*
PF11_0183	GTP-binding nuclear protein ran/tc4	KPNB1	Importin subunit beta-1	*
PFD0810w	small GTP-binding protein sar1	SAR1B	GTP-binding protein SAR1b	*
PFB0915w	liver stage antigen 3	RPS6	40S ribosomal protein S6	*
PFI0875w	heat shock protein 70	SPTB	Spectrin beta chain, erythrocyte	*
PF10_0373	GDP dissociation inhibitor domain containing protein	RAP2B	Ras-related protein Rap-2b		*
PF10_0039	membrane skeletal protein IMC1-related	LHX1	LIM/homeobox protein Lhx1	*
PFL1410c	ABC transporter, (CT family)	ENSA	Alpha-endosulfine	*
PFL2215w	actin I	LASP1	LIM and SH3 domain protein 1	*
PF14_0027	40S ribosomal protein S31/UBI, putative	EIF3J	Eukaryotic translation initiation factor 3 subunit J	*
MAL7P1.17	conserved Plasmodium membrane protein, unknown function	FTL	Ferritin light chain	*
PF14_0594	conserved Plasmodium protein, unknown function	PLEKHG2	Pleckstrin homology domain-containing family G member 2	*
PF14_0315	conserved Plasmodium membrane protein, unknown function	MITD1	MIT domain-containing protein 1		*
PF14_0027	40S ribosomal protein S31/UBI, putative	USP7	Ubiquitin carboxyl-terminal hydrolase 7	*
PFD0115c	Plasmodium exported protein, unknown function	GC	Vitamin D-binding protein		*
PF14_0018	Plasmodium exported protein (PHISTb), unknown function	DNAJB6	DnaJ homolog subfamily B member 6	*
PF14_0637	rhoptry protein, putative	NDNL2	Melanoma-associated antigen G1	*
PFI0180w	alpha tubulin 1	ACTN2	Alpha-actinin-2	*
PF10_0373	GDP dissociation inhibitor domain containing protein	RAB34	Ras-related protein Rab-34		*
PFL2215w	actin I	RPS3A	40S ribosomal protein S3a	*
PFI0180w	alpha tubulin 1	TUBB2C	Tubulin beta-2C chain		*
PFI0875w	heat shock protein 70	FLNC	Filamin-C	*
PFI0180w	alpha tubulin 1	LGALS2	Galectin-2	*
PFI0180w	alpha tubulin 1	SNCA	Alpha-synuclein	*
PF14_0027	40S ribosomal protein S31/UBI, putative	N4BP3	NEDD4-binding protein 3	*
PFL2215w	actin I	CAP1	Adenylyl cyclase-associated protein 1	*
PFI0180w	alpha tubulin 1	RIPK3	Receptor-interacting serine/threonine-protein kinase 3	*
PF14_0027	40S ribosomal protein S31/UBI, putative	KLF1	Krueppel-like factor 1	*
MAL8P1.23	ubiquitin-protein ligase 1, putative	CAMK2A	Calcium/calmodulin-dependent protein kinase type II subunit alpha	*
PFL2215w	actin I	NFKBIA	NF-kappa-B inhibitor alpha	*
PF08_0054	heat shock protein 70	SP1	Transcription factor Sp1	*
MAL13P1.264	conserved Plasmodium protein, unknown function	PDCL	Phosducin-like protein		*
PFE0255w	actin-like protein, putative	PFN3	Profilin-3		*
PF13_0198	reticulocyte binding protein 2 homologue a	EBPL	Emopamil-binding protein-like	*
PFE1325w	conserved Plasmodium protein, unknown function	PPP2CB	Serine/threonine-protein phosphatase 2A catalytic subunit beta isoform		*
PFL1645w	conserved Plasmodium protein, unknown function	PSMD10	26S proteasome non-ATPase regulatory subunit 10	*
MAL13P1.233	DNA/RNA-binding protein Alba, putative	HSPA5	78 kDa glucose-regulated protein		*
PFL2215w	actin I	XPO6	Exportin-6	*
PFL2215w	actin I	PFN2	Profilin-2	*	*
PFF0220w	conserved Plasmodium protein, unknown function	EHBP1	EH domain-binding protein 1	*	*
PF13_0198	reticulocyte binding protein 2 homologue a	RNF20	E3 ubiquitin-protein ligase BRE1A	*
PF13_0198	reticulocyte binding protein 2 homologue a	CEP170	Centrosomal protein of 170 kDa	*
PF14_0027	40S ribosomal protein S31/UBI, putative	NFKB2	Nuclear factor NF-kappa-B p100 subunit	*
PFL1410c	ABC transporter, (CT family)	ABCB1	Multidrug resistance protein 1	*
PF08_0054	heat shock protein 70	CDKN2A	Cyclin-dependent kinase inhibitor 2A, isoform 4	*
PF14_0027	40S ribosomal protein S31/UBI, putative	ANAPC11	Anaphase-promoting complex subunit 11	*
PFE0625w	Rab GTPase 1b	FSCN1	Fascin	*	*
PF14_0027	40S ribosomal protein S31/UBI, putative	RABGEF1	Rab5 GDP/GTP exchange factor	*
PF11_0183	GTP-binding nuclear protein ran/tc4	NUP188	Nucleoporin NUP188 homolog	*
PFD1050w	alpha tubulin 2	TUBB4Q	Putative tubulin beta-4q chain		*
PFL2215w	actin I	STX4	Syntaxin-4	*
PFL0190w	ubiquitin conjugating enzyme E2, putative	MEX3B	RNA-binding protein MEX3B	*
PFA0220w	ubiquitin carboxyl-terminal hydrolase, putative	DNAJB6	DnaJ homolog subfamily B member 6	*
PFL2215w	actin I	TP53	Cellular tumor antigen p53	*
PFD0665c	26S proteasome AAA-ATPase subunit RPT3, putative	CDC25A	M-phase inducer phosphatase 1	*
PF13_0141	L-lactate dehydrogenase	PRKCI	Protein kinase C iota type	*
PFL2520w	reticulocyte binding protein homologue 3, pseudogene	TAF8	Transcription initiation factor TFIID subunit 8	*
PF14_0027	40S ribosomal protein S31/UBI, putative	RPL18	60S ribosomal protein L18	*
PFD0090c	Plasmodium exported protein (PHISTa), unknown function	EPB41	Protein 4.1		*
PF14_0315	conserved Plasmodium membrane protein, unknown function	ATXN10	Ataxin-10		*
PFI1075w	conserved Plasmodium protein, unknown function	KIAA1217	n/a		*
PFI1105w	phosphoglycerate kinase	LAMB3	Laminin subunit beta-3	*
PFI0265c	high molecular weight rhoptry protein 3	ARFGAP1	ADP-ribosylation factor GTPase-activating protein 1		*
PFD0390c	AAA family ATPase, putative	MAP3K2	Mitogen-activated protein kinase kinase kinase 2	*
PFI0180w	alpha tubulin 1	IKBKE	Inhibitor of nuclear factor kappa-B kinase subunit epsilon	*
PFF1300w	pyruvate kinase	PSD3	PH and SEC7 domain-containing protein 3		*
PFI0875w	heat shock protein 70	TOR1AIP2	Torsin-1A-interacting protein 2	*	*
PF11_0183	GTP-binding nuclear protein ran/tc4	RANBP1	Ran-specific GTPase-activating protein	*
PF14_0598	glyceraldehyde-3-phosphate dehydrogenase	GAPDH	Glyceraldehyde-3-phosphate dehydrogenase	*
PFF0220w	conserved Plasmodium protein, unknown function	LAMA4	Laminin subunit alpha-4	*
PF14_0027	40S ribosomal protein S31/UBI, putative	ACTB	Actin, cytoplasmic 1	*
PF07_0029	heat shock protein 90	HSP90AA1	Heat shock protein HSP 90-alpha		*
PF10_0039	membrane skeletal protein IMC1-related	ZYX	Zyxin	*
PF11_0168	rhoptry neck protein 4	RPS6	40S ribosomal protein S6	*
PFI1085w	ubiquitin-like protein, putative	SRP72	Signal recognition particle 72 kDa protein		*
PFI0875w	heat shock protein 70	TBK1	Serine/threonine-protein kinase TBK1	*
PFI0240c	Cu2 -transporting ATPase, putative	PDE4DIP	Myomegalin		*
PFL2215w	actin I	VILL	Villin-like protein		*
PFD0095c	Plasmodium exported protein (PHISTb), unknown function	EPB41L4A	Band 4.1-like protein 4A	*
PF11_0053	chromatin remodeling protein	CDK2	Cell division protein kinase 2	*
PFD0095c	Plasmodium exported protein (PHISTb), unknown function	FGL1	Fibrinogen-like protein 1	*
PFE0625w	Rab GTPase 1b	CALU	Calumenin	*
PF08_0054	heat shock protein 70	DPYSL5	Dihydropyrimidinase-related protein 5		*
PFA0220w	ubiquitin carboxyl-terminal hydrolase, putative	STAM	Signal transducing adapter molecule 1	*
PF11_0183	GTP-binding nuclear protein ran/tc4	PKLR	Pyruvate kinase isozymes R/L	*
PFL1295w	conserved Plasmodium protein, unknown function	ANKRD18A	n/a	*
PFI0180w	alpha tubulin 1	BCAR1	Breast cancer anti-estrogen resistance protein 1	*
PFL2215w	actin I	MYO7A	Myosin-VIIa	*
PFB0920w	DnaJ protein, putative	YWHAH	14-3-3 protein eta	*
PF14_0605	cyclin homologue	CDC2L2	n/a		*
PF11_0183	GTP-binding nuclear protein ran/tc4	RCN1	Reticulocalbin-1	*
PFD0320c	conserved Plasmodium protein, unknown function	PSD3	PH and SEC7 domain-containing protein 3		*
MAL8P1.126	serine protease, putative	SPARCL1	SPARC-like protein 1		*
PFI0875w	heat shock protein 70	RELA	Transcription factor p65	*
PF13_0147	conserved Plasmodium protein, unknown function	UPF2	Regulator of nonsense transcripts 2		*
PF10_0373	GDP dissociation inhibitor domain containing protein	RAB7L1	Ras-related protein Rab-7L1		*
PF14_0027	40S ribosomal protein S31/UBI, putative	NFKBIB	NF-kappa-B inhibitor beta	*
PF08_0045	2-oxoglutarate dehydrogenase E1 component	OGDH	2-oxoglutarate dehydrogenase, mitochondrial	*
PF14_0027	40S ribosomal protein S31/UBI, putative	CCNB1	G2/mitotic-specific cyclin-B1	*
PFI0875w	heat shock protein 70	LCT	Lactase-phlorizin hydrolase	*
PF08_0054	heat shock protein 70	STUB1	STIP1 homology and U box-containing protein 1	*
PF14_0027	40S ribosomal protein S31/UBI, putative	STAM	Signal transducing adapter molecule 1	*
PF10_0373	GDP dissociation inhibitor domain containing protein	RAB3C	Ras-related protein Rab-3C		*
PFL2215w	actin I	HSP90AB1	Heat shock protein HSP 90-beta	*
PF13_0201	sporozoite surface protein 2	IGFALS	Insulin-like growth factor-binding protein complex acid labile subunit		*
PF14_0027	40S ribosomal protein S31/UBI, putative	RPS3	40S ribosomal protein S3	*
PF14_0027	40S ribosomal protein S31/UBI, putative	EIF5	Eukaryotic translation initiation factor 5	*
PFL2215w	actin I	ANXA2	Annexin A2	*
PFI0975c	conserved Plasmodium protein, unknown function	ANKRD16	n/a	*
PF14_0027	40S ribosomal protein S31/UBI, putative	CTNNB1	Catenin beta-1	*
PFD0810w	small GTP-binding protein sar1	ARHGDIA	Rho GDP-dissociation inhibitor 1		*
PFE0690c	Rab GTPase 1a	PDE6D	Retinal rod rhodopsin-sensitive cGMP 3',5'-cyclic phosphodiesterase subunit delta		*
PF11_0351	heat shock protein 70	SYNE1	Nesprin-1	*
PF11_0183	GTP-binding nuclear protein ran/tc4	PDE6D	Retinal rod rhodopsin-sensitive cGMP 3',5'-cyclic phosphodiesterase subunit delta		*
PFL2215w	actin I	CREBBP	CREB-binding protein	*
PFI0975c	conserved Plasmodium protein, unknown function	TRO	Trophinin	*
PF14_0027	40S ribosomal protein S31/UBI, putative	PSMB9	Proteasome subunit beta type-9	*
PF10_0373	GDP dissociation inhibitor domain containing protein	RAP2C	Ras-related protein Rap-2c		*
PF11_0165	cysteine proteinase falcipain 2a	FETUB	Fetuin-B		*
PFI1505c	elongation factor Tu, putative	ARHGDIB	Rho GDP-dissociation inhibitor 2		*
PF11_0174	cathepsin C, homolog,dipeptidyl peptidase 1	FETUB	Fetuin-B		*
PFA0675w	RESA-like protein with DnaJ domain, putative	STIP1	Stress-induced-phosphoprotein 1	*
PFI0180w	alpha tubulin 1	SUMO4	n/a	*
PFA0675w	RESA-like protein with DnaJ domain, putative	ANGPTL7	Angiopoietin-related protein 7	*
PFE1590w	early transcribed membrane protein 5	APOA1	Apolipoprotein A-I		*
PF11_0252	neutral-sphingomyelinase activation factor protein, putative	ROCK2	Rho-associated protein kinase 2		*
PFC0385c	serine/threonine protein kinase, putative	ARHGAP21	Rho GTPase-activating protein 21	*
PF10_0017	Plasmodium exported protein (PHISTa), unknown function	HSP90AA5P	Putative heat shock protein HSP 90-alpha A5	*
PFI1590c	conserved Plasmodium protein, unknown function	ARF3	ADP-ribosylation factor 3		*
PFI0875w	heat shock protein 70	TG	Thyroglobulin	*
PFF1220w	conserved Plasmodium protein, unknown function	CCDC136	Coiled-coil domain-containing protein 136		*
PF10_0084	tubulin beta chain	CDKN2A	Cyclin-dependent kinase inhibitor 2A, isoform 4	*
PFI1730w	cytoadherence linked asexual protein 9	DMD	Dystrophin	*
PF10_0084	tubulin beta chain	GNB2L1	Guanine nucleotide-binding protein subunit beta-2-like 1	*
PFI0335w	tubulin-specific chaperone, putative	SENP3	Sentrin-specific protease 3		*
PF14_0598	glyceraldehyde-3-phosphate dehydrogenase	SERPINB9	Serpin B9	*
PF07_0029	heat shock protein 90	GPRASP1	G-protein coupled receptor-associated sorting protein 1		*
PF10_0046	zinc finger, C3HC4 type, putative	UBE2B	Ubiquitin-conjugating enzyme E2 B		*
PFL2215w	actin I	LMOD1	Leiomodin-1	*
PF11_0464	serine/threonine protein kinase, putative	IQSEC2	IQ motif and SEC7 domain-containing protein 2	*
PFI0875w	heat shock protein 70	PFN2	Profilin-2		*
PFE0625w	Rab GTPase 1b	SDF4	45 kDa calcium-binding protein	*
PF13_0346	60S ribosomal protein L40/UBI, putative	USP24	Ubiquitin carboxyl-terminal hydrolase 24		*
PFL0585w	polyubiquitin	STIP1	Stress-induced-phosphoprotein 1	*
MAL8P1.69	14-3-3 protein, putative	C3orf58	UPF0672 protein C3orf58		*
PFL2520w	reticulocyte binding protein homologue 3, pseudogene	EHBP1	EH domain-binding protein 1	*
PFL2215w	actin I	WASF3	Wiskott-Aldrich syndrome protein family member 3	*
PFI1275w	protein kinase, putative	CCNH	Cyclin-H		*
PFC0755c	cdc2-related protein kinase 4	OS9	Protein OS-9		*
PFI1475w	merozoite surface protein 1	RANBP1	Ran-specific GTPase-activating protein	*
PF10_0373	GDP dissociation inhibitor domain containing protein	RAB40A	Ras-related protein Rab-40A		*
PF11_0506	antigen 332, DBL-like protein	FAM82B	Regulator of microtubule dynamics protein 1		*
PF10_0155	enolase	YWHAZ	14-3-3 protein zeta/delta	*
PFL2215w	actin I	PCYT1A	Choline-phosphate cytidylyltransferase A	*
PFC0385c	serine/threonine protein kinase, putative	PSD2	PH and SEC7 domain-containing protein 2	*
PFB0335c	serine repeat antigen 6	tmp_locus_3	n/a		*
PF11_0183	GTP-binding nuclear protein ran/tc4	SMURF2	E3 ubiquitin-protein ligase SMURF2	*
PF14_0407	guanine nucleotide exchange factor, putative	SAR1B	GTP-binding protein SAR1b		*
PFE0285c	small ubiquitin-related modifier, putative	SF3B4	Splicing factor 3B subunit 4	*
PF08_0045	2-oxoglutarate dehydrogenase E1 component	DHTKD1	Probable 2-oxoglutarate dehydrogenase E1 component DHKTD1, mitochondrial		*
PFA0525w	transcription initiation factor TFIIB, putative	CDK16	Cell division protein kinase 16		*
PF14_0027	40S ribosomal protein S31/UBI, putative	PSMD3	26S proteasome non-ATPase regulatory subunit 3	*
PF14_0027	40S ribosomal protein S31/UBI, putative	EIF3K	Eukaryotic translation initiation factor 3 subunit K	*
PF10_0266	small subunit rRNA processing stabilizing factor, putative	IFIT1	Interferon-induced protein with tetratricopeptide repeats 1		*
PFD0095c	Plasmodium exported protein (PHISTb), unknown function	IQGAP3	Ras GTPase-activating-like protein IQGAP3	*
PFA0525w	transcription initiation factor TFIIB, putative	PHKG1	Phosphorylase b kinase gamma catalytic chain, skeletal muscle isoform		*
PF14_0407	guanine nucleotide exchange factor, putative	ARF6	ADP-ribosylation factor 6		*
PF10_0017	Plasmodium exported protein (PHISTa), unknown function	MYH11	Myosin-11	*
PF14_0027	40S ribosomal protein S31/UBI, putative	ORC5L	Origin recognition complex subunit 5	*
PF13_0224	60S ribosomal protein L18, putative	RPL23	60S ribosomal protein L23	*
PFL2215w	actin I	VIL1	Villin-1	*	*
PFL2505c	conserved Plasmodium protein, unknown function	PSD4	PH and SEC7 domain-containing protein 4	*
PF14_0027	40S ribosomal protein S31/UBI, putative	MAP3K7IP1	Mitogen-activated protein kinase kinase kinase 7-interacting protein 1	*
PFI0875w	heat shock protein 70	MAP3K1	Mitogen-activated protein kinase kinase kinase 1	*
MAL13P1.234	conserved Plasmodium protein, unknown function	YWHAG	14-3-3 protein gamma		*
PF10_0041	U5 small nuclear ribonuclear protein, putative	ARHGDIB	Rho GDP-dissociation inhibitor 2		*
PF14_0027	40S ribosomal protein S31/UBI, putative	YWHAB	14-3-3 protein beta/alpha	*
PFL2215w	actin I	HIST1H2BC	Histone H2B type 1-C/E/F/G/I	*
PF13_0141	L-lactate dehydrogenase	LDHAL6B	L-lactate dehydrogenase A-like 6B		*
PF11_0381	subtilisin-like protease 2	DKFZp566D234	n/a		*
PFC0565w	GTP-binding protein EngA, putative	ARHGDIB	Rho GDP-dissociation inhibitor 2		*
PF08_0054	heat shock protein 70	DSP	Desmoplakin	*
PF08_0054	heat shock protein 70	DCP1B	mRNA-decapping enzyme 1B	*
PFL1645w	conserved Plasmodium protein, unknown function	ANKRD10	n/a	*
PF10_0073	conserved Plasmodium protein, unknown function	LRP2	Low-density lipoprotein receptor-related protein 2		*
PFA0675w	RESA-like protein with DnaJ domain, putative	ANKRD18B	n/a	*
PFL1855w	cell cycle control protein, putative	SNRPB2	U2 small nuclear ribonucleoprotein B''		*
PF10_0373	GDP dissociation inhibitor domain containing protein	HRAS	GTPase HRas		*
PF10_0114	DNA repair protein RAD23, putative	NGLY1	Peptide-N(4)-(N-acetyl-beta-glucosaminyl)asparagine amidase	*
PF07_0072	calcium dependent protein kinase 4	RPS6KA3	Ribosomal protein S6 kinase alpha-3	*
PFL0350c	conserved Plasmodium protein, unknown function	PLEKHF2	Pleckstrin homology domain-containing family F member 2	*
PF11_0183	GTP-binding nuclear protein ran/tc4	XPO4	Exportin-4	*
PFF0835w	conserved Plasmodium protein, unknown function	MIA3	Melanoma inhibitory activity protein 3		*
PF14_0027	40S ribosomal protein S31/UBI, putative	PSMD8	26S proteasome non-ATPase regulatory subunit 8	*
PFB0305c	n/a	TMPRSS11D	Transmembrane protease serine 11D		*
PFA0675w	RESA-like protein with DnaJ domain, putative	MYO16	Myosin-XVI	*
PFL2520w	reticulocyte binding protein homologue 3, pseudogene	ITSN1	Intersectin-1	*
PFL0190w	ubiquitin conjugating enzyme E2, putative	TRIM5	Tripartite motif-containing protein 5		*
PFA0110w	ring-infected erythrocyte surface antigen	ACTB	Actin, cytoplasmic 1	*
PFD0400w	conserved Plasmodium protein, unknown function	TLN2	Talin-2	*
PFE1050w	adenosylhomocysteinase,S-adenosyl-L-homocysteine hydrolase	NNT	NAD(P) transhydrogenase, mitochondrial		*
PFE0625w	Rab GTPase 1b	RABEP2	Rab GTPase-binding effector protein 2	*
PF14_0027	40S ribosomal protein S31/UBI, putative	CDC23	Cell division cycle protein 23 homolog	*
PF14_0576	ubiquitin carboxyl-terminal hydrolase isozyme L3	UBC	n/a		*
PF14_0598	glyceraldehyde-3-phosphate dehydrogenase	HSPH1	Heat shock protein 105 kDa	*
PFI1565w	profilin, putative	ACTL6B	Actin-like protein 6B		*
PFI0180w	alpha tubulin 1	NFKBIA	NF-kappa-B inhibitor alpha	*
PF14_0637	rhoptry protein, putative	ROBO1	Roundabout homolog 1		*
PFL2215w	actin I	EMD	Emerin	*
PF11_0175	heat shock protein 101	AHSA2	Activator of 90 kDa heat shock protein ATPase homolog 2	*
PF11_0183	GTP-binding nuclear protein ran/tc4	SPI1	Transcription factor PU.1	*
PF08_0054	heat shock protein 70	TNFRSF1A	Tumor necrosis factor receptor superfamily member 1A	*
PFI0875w	heat shock protein 70	HSPA8	Heat shock cognate 71 kDa protein	*
PF11_0047	actin-like protein, putative	CAPG	Macrophage-capping protein		*
PF08_0054	heat shock protein 70	APOB	Apolipoprotein B-100	*
PFL2520w	reticulocyte binding protein homologue 3, pseudogene	BAX	Apoptosis regulator BAX	*
PFL2215w	actin I	CLIC4	Chloride intracellular channel protein 4	*
PF11_0183	GTP-binding nuclear protein ran/tc4	NUP214	Nuclear pore complex protein Nup214	*
PF14_0102	rhoptry-associated protein 1	GOLGA8B	Golgin subfamily A member 8B		*
PFL0190w	ubiquitin conjugating enzyme E2, putative	CDC25A	M-phase inducer phosphatase 1	*
PF14_0027	40S ribosomal protein S31/UBI, putative	PSMA2	Proteasome subunit alpha type-2	*
PFL2215w	actin I	EEF1B2	Elongation factor 1-beta	*
PFL1645w	conserved Plasmodium protein, unknown function	DNAJB2	DnaJ homolog subfamily B member 2	*
MAL7P1.17	conserved Plasmodium membrane protein, unknown function	FTH1	Ferritin heavy chain		*
PF13_0198	reticulocyte binding protein 2 homologue a	BAX	Apoptosis regulator BAX	*
PFI0975c	conserved Plasmodium protein, unknown function	DSP	Desmoplakin	*
PFL2520w	reticulocyte binding protein homologue 3, pseudogene	SFRS5	Splicing factor, arginine/serine-rich 5	*
MAL8P1.126	serine protease, putative	PAPLN	Papilin		*
PFL2215w	actin I	RPS9	40S ribosomal protein S9	*
PF10_0183	eukaryotic translation initiation factor subunit eIF2A, putative	LAMB1	Laminin subunit beta-1		*
PF11_0175	heat shock protein 101	MYH9	Myosin-9	*
PF10_0017	Plasmodium exported protein (PHISTa), unknown function	CHN1	N-chimaerin	*
PFF0380w	conserved Plasmodium protein, unknown function	DCTN1	Dynactin subunit 1	*
PFE1325w	conserved Plasmodium protein, unknown function	GRB10	Growth factor receptor-bound protein 10		*
PF14_0102	rhoptry-associated protein 1	ZSCAN20	Zinc finger and SCAN domain-containing protein 20	*
PF11_0381	subtilisin-like protease 2	SPINK7	Serine protease inhibitor Kazal-type 7		*
PFL0585w	polyubiquitin	TRADD	Tumor necrosis factor receptor type 1-associated DEATH domain protein	*
MAL13P1.164	elongation factor Tu, putative	TRAF6	TNF receptor-associated factor 6	*
PFD0095c	Plasmodium exported protein (PHISTb), unknown function	EPB41	Protein 4.1	*
PFL2215w	actin I	NFKB2	Nuclear factor NF-kappa-B p100 subunit	*
PFD0665c	26S proteasome AAA-ATPase subunit RPT3, putative	ASPM	Abnormal spindle-like microcephaly-associated protein	*
PF14_0407	guanine nucleotide exchange factor, putative	DKFZp434B2017	n/a		*
PFI0180w	alpha tubulin 1	TNFRSF1B	Tumor necrosis factor receptor superfamily member 1B	*
PFL0190w	ubiquitin conjugating enzyme E2, putative	BRCA1	Breast cancer type 1 susceptibility protein	*
PF14_0027	40S ribosomal protein S31/UBI, putative	AURKB	Serine/threonine-protein kinase 12	*
PFE0625w	Rab GTPase 1b	ADCK1	Uncharacterized aarF domain-containing protein kinase 1	*
PFL0720w	conserved Plasmodium membrane protein, unknown function	EGFL7	Epidermal growth factor-like protein 7		*
MAL8P1.126	serine protease, putative	SPINK2	Serine protease inhibitor Kazal-type 2		*
PF08_0054	heat shock protein 70	NR3C1	Glucocorticoid receptor	*
PF14_0604	conserved Plasmodium protein, unknown function	MPZL2	Myelin protein zero-like protein 2		*
PF10_0155	enolase	PGAM2	Phosphoglycerate mutase 2	*
PFD0390c	AAA family ATPase, putative	SPTBN4	Spectrin beta chain, brain 3		*
PF10_0381	DnaJ protein, putative	TTC4	Tetratricopeptide repeat protein 4	*
PFL1295w	conserved Plasmodium protein, unknown function	ANKRD35	n/a		*
PFD0115c	Plasmodium exported protein, unknown function	YWHAQ	14-3-3 protein theta		*
PFA0675w	RESA-like protein with DnaJ domain, putative	ANKRD31	n/a	*
PFL2215w	actin I	ATF7IP	Activating transcription factor 7-interacting protein 1	*
PFD0810w	small GTP-binding protein sar1	RASAL2	Ras GTPase-activating protein nGAP		*
PFI0975c	conserved Plasmodium protein, unknown function	PSMD10	26S proteasome non-ATPase regulatory subunit 10	*
PFL1290w	conserved protein, unknown function	PDCL	Phosducin-like protein		*
PF14_0598	glyceraldehyde-3-phosphate dehydrogenase	USP11	Ubiquitin carboxyl-terminal hydrolase 11	*
PFF0835w	conserved Plasmodium protein, unknown function	PDIA5	Protein disulfide-isomerase A5	*
PF14_0141	60S ribosomal protein L10, putative	RPS15A	40S ribosomal protein S15a	*
PF14_0027	40S ribosomal protein S31/UBI, putative	CSF3R	Granulocyte colony-stimulating factor receptor	*
PF14_0027	40S ribosomal protein S31/UBI, putative	RCHY1	RING finger and CHY zinc finger domain-containing protein 1	*
PFE0810c	40S ribosomal protein S14, putative	DYNLL2	Dynein light chain 2, cytoplasmic		*
PFL2215w	actin I	ENO1	Alpha-enolase	*
PF10_0017	Plasmodium exported protein (PHISTa), unknown function	GRB2	Growth factor receptor-bound protein 2	*
PF11_0224	circumsporozoite-related antigen	PDCD6IP	Programmed cell death 6-interacting protein	*	*
PF14_0027	40S ribosomal protein S31/UBI, putative	HERC3	Probable E3 ubiquitin-protein ligase HERC3	*
PFD0665c	26S proteasome AAA-ATPase subunit RPT3, putative	PSMD10	26S proteasome non-ATPase regulatory subunit 10	*	*
PF08_0129	serine/threonine protein phosphatase, putative	CALM1	Calmodulin		*
PFL2215w	actin I	CLNS1A	Methylosome subunit pICln	*
PF14_0027	40S ribosomal protein S31/UBI, putative	CFTR	Cystic fibrosis transmembrane conductance regulator	*
PF07_0029	heat shock protein 90	RPS3A	40S ribosomal protein S3a	*
PFL2215w	actin I	GSN	Gelsolin	*	*
PF10_0373	GDP dissociation inhibitor domain containing protein	RAP1B	Ras-related protein Rap-1b		*
PFL2215w	actin I	RRM1	Ribonucleoside-diphosphate reductase large subunit	*
PFF1220w	conserved Plasmodium protein, unknown function	APOE	Apolipoprotein E		*
PFD0810w	small GTP-binding protein sar1	PDE6D	Retinal rod rhodopsin-sensitive cGMP 3',5'-cyclic phosphodiesterase subunit delta		*
PFI0875w	heat shock protein 70	TSHR	Thyrotropin receptor	*
PFI0875w	heat shock protein 70	SMTN	Smoothelin	*
PF10_0039	membrane skeletal protein IMC1-related	PRICKLE1	Prickle-like protein 1	*
PF14_0027	40S ribosomal protein S31/UBI, putative	EIF2B4	Translation initiation factor eIF-2B subunit delta	*
PF13_0304	elongation factor 1-alpha	ARHGDIG	Rho GDP-dissociation inhibitor 3		*
PFD0390c	AAA family ATPase, putative	CNKSR2	Connector enhancer of kinase suppressor of ras 2	*	*
PF11_0329	ubiquitin-like protein, putative	USP35	Ubiquitin carboxyl-terminal hydrolase 35		*
PFF0835w	conserved Plasmodium protein, unknown function	TBC1D2B	TBC1 domain family member 2B	*
PF14_0315	conserved Plasmodium membrane protein, unknown function	STX1B	Syntaxin-1B		*
PF10_0046	zinc finger, C3HC4 type, putative	UBE2E1	Ubiquitin-conjugating enzyme E2 E1		*
PFC0385c	serine/threonine protein kinase, putative	FBXO8	F-box only protein 8	*
PF11_0183	GTP-binding nuclear protein ran/tc4	ABL1	Tyrosine-protein kinase ABL1	*
PFI1075w	conserved Plasmodium protein, unknown function	NFASC	Neurofascin		*
PFI0875w	heat shock protein 70	KLHDC4	Kelch domain-containing protein 4	*
PFE0255w	actin-like protein, putative	VILL	Villin-like protein		*
PF10_0203	ADP-ribosylation factor	ARFGEF1	Brefeldin A-inhibited guanine nucleotide-exchange protein 1		*
PF14_0124	actin II	VIL1	Villin-1		*
PFI1475w	merozoite surface protein 1	EGFR	Epidermal growth factor receptor		*
PF14_0315	conserved Plasmodium membrane protein, unknown function	PLEKHG2	Pleckstrin homology domain-containing family G member 2	*
PF14_0598	glyceraldehyde-3-phosphate dehydrogenase	GRM1	Metabotropic glutamate receptor 1	*
PF10_0039	membrane skeletal protein IMC1-related	ABLIM3	Actin-binding LIM protein 3	*
PFL2215w	actin I	RPL7A	60S ribosomal protein L7a	*
PF08_0054	heat shock protein 70	SOX9	Transcription factor SOX-9	*
PF10_0017	Plasmodium exported protein (PHISTa), unknown function	DYSFIP1	n/a	*
PF14_0102	rhoptry-associated protein 1	ZNF557	Zinc finger protein 557	*
PFI0180w	alpha tubulin 1	VDAC1	Voltage-dependent anion-selective channel protein 1	*
PF10_0017	Plasmodium exported protein (PHISTa), unknown function	PRKCA	Protein kinase C alpha type	*
PFD0095c	Plasmodium exported protein (PHISTb), unknown function	DNAJB6	DnaJ homolog subfamily B member 6	*
PF14_0027	40S ribosomal protein S31/UBI, putative	FSHR	Follicle-stimulating hormone receptor	*
PFE0285c	small ubiquitin-related modifier, putative	ATG7	Autophagy-related protein 7		*
PFL1855w	cell cycle control protein, putative	ROD1	Regulator of differentiation 1		*
PFL2215w	actin I	GNAI2	Guanine nucleotide-binding protein G(i) subunit alpha-2	*
PFL2215w	actin I	TRAF3	TNF receptor-associated factor 3	*
MAL7P1.119	rhoptry-associated leucine zipper-like protein 1	GCC2	GRIP and coiled-coil domain-containing protein 2		*
PFA0675w	RESA-like protein with DnaJ domain, putative	EHMT1	Histone-lysine N-methyltransferase, H3 lysine-9 specific 5	*
PF10_0242	conserved Plasmodium protein, unknown function	ITIH4	Inter-alpha-trypsin inhibitor heavy chain H4		*
PF14_0027	40S ribosomal protein S31/UBI, putative	ATXN3	Ataxin-3	*
PF10_0084	tubulin beta chain	MX1	Interferon-induced GTP-binding protein Mx1	*
PF14_0027	40S ribosomal protein S31/UBI, putative	EPS15	Epidermal growth factor receptor substrate 15	*
PF10_0381	DnaJ protein, putative	ANGPTL1	Angiopoietin-related protein 1	*
PF10_0039	membrane skeletal protein IMC1-related	CRIP3	Cysteine-rich protein 3	*
PFL2215w	actin I	REL	Proto-oncogene c-Rel	*
PF10_0017	Plasmodium exported protein (PHISTa), unknown function	FRMD4B	FERM domain-containing protein 4B	*
PFL2215w	actin I	IGF1R	Insulin-like growth factor 1 receptor	*
PF14_0407	guanine nucleotide exchange factor, putative	HRAS	GTPase HRas		*
MAL7P1.225	n/a	HAMP	Hepcidin		*
PFL2215w	actin I	ACTR1B	Beta-centractin	*
PF13_0194	probable protein, unknown function	APOH	Beta-2-glycoprotein 1		*
PF14_0027	40S ribosomal protein S31/UBI, putative	PAK2	Serine/threonine-protein kinase PAK 2	*
PFI0180w	alpha tubulin 1	TUBB1	Tubulin beta-1 chain		*
PFL2520w	reticulocyte binding protein homologue 3, pseudogene	IQCD	n/a	*
MAL13P1.59	Plasmodium exported protein (PHISTa), unknown function	CD2AP	CD2-associated protein		*
PFL2215w	actin I	SHBG	Sex hormone-binding globulin	*
PF10_0155	enolase	AGTPBP1	Cytosolic carboxypeptidase 1	*
PFD0095c	Plasmodium exported protein (PHISTb), unknown function	DNAJB1	DnaJ homolog subfamily B member 1	*
PF11_0183	GTP-binding nuclear protein ran/tc4	GNL3	Guanine nucleotide-binding protein-like 3	*
PFD0095c	Plasmodium exported protein (PHISTb), unknown function	MICALL1	MICAL-like protein 1	*
PF14_0637	rhoptry protein, putative	DMD	Dystrophin	*
PF10_0084	tubulin beta chain	BAT1	Spliceosome RNA helicase BAT1	*
PFL0585w	polyubiquitin	ATG7	Autophagy-related protein 7		*
PF14_0027	40S ribosomal protein S31/UBI, putative	RPS17	40S ribosomal protein S17	*
PFE0625w	Rab GTPase 1b	RABGGTA	Geranylgeranyl transferase type-2 subunit alpha	*
PFD0110w	normocyte binding protein 1,reticulocyte binding protein homologue 1	GCOM1	n/a		*
PFF1110c	coronin binding protein, putative	GDAP2	n/a		*
PF14_0605	cyclin homologue	BUB1	Mitotic checkpoint serine/threonine-protein kinase BUB1		*
PF14_0102	rhoptry-associated protein 1	ZNF569	Zinc finger protein 569	*
PFI0875w	heat shock protein 70	SYNE1	Nesprin-1	*
PFL2215w	actin I	MAP3K14	Mitogen-activated protein kinase kinase kinase 14	*
PFF0220w	conserved Plasmodium protein, unknown function	PPP1R12B	Protein phosphatase 1 regulatory subunit 12B	*
PFL0190w	ubiquitin conjugating enzyme E2, putative	CDC16	Cell division cycle protein 16 homolog	*
PFF1265w	oxidoreductase, short-chain dehydrogenase family, putative	EHBP1	EH domain-binding protein 1		*
PFL1645w	conserved Plasmodium protein, unknown function	DNAJC18	DnaJ homolog subfamily C member 18	*
PFE1590w	early transcribed membrane protein 5	LAMB1	Laminin subunit beta-1		*
PFL0190w	ubiquitin conjugating enzyme E2, putative	PAEP	Glycodelin		*
PFL2215w	actin I	RELB	Transcription factor RelB	*
PFD0400w	conserved Plasmodium protein, unknown function	CEP57	Centrosomal protein of 57 kDa		*
PF13_0141	L-lactate dehydrogenase	PGM2	Phosphoglucomutase-2	*
PFL1410c	ABC transporter, (CT family)	HSPD1	60 kDa heat shock protein, mitochondrial	*
PFD0950w	ran binding protein 1, putative	RANBP1	Ran-specific GTPase-activating protein	*
PFA0675w	RESA-like protein with DnaJ domain, putative	ABCC9	ATP-binding cassette transporter sub-family C member 9	*
PFE0625w	Rab GTPase 1b	TBC1D17	TBC1 domain family member 17	*
PFI0180w	alpha tubulin 1	ARRB2	Beta-arrestin-2	*
PFF1370w	protein kinase PK4	LAMB1	Laminin subunit beta-1		*
PF13_0198	reticulocyte binding protein 2 homologue a	EIF2B3	Translation initiation factor eIF-2B subunit gamma	*
PFL2215w	actin I	TWF1	Twinfilin-1	*
PFL2215w	actin I	CCT5	T-complex protein 1 subunit epsilon	*
PFL1410c	ABC transporter, (CT family)	DNAJC5	DnaJ homolog subfamily C member 5	*
PF10_0203	ADP-ribosylation factor	PIP5K1A	Phosphatidylinositol-4-phosphate 5-kinase type-1 alpha	*
PFE0285c	small ubiquitin-related modifier, putative	SENP2	Sentrin-specific protease 2		*
PF08_0054	heat shock protein 70	RIPK2	Receptor-interacting serine/threonine-protein kinase 2	*
PFD1185w	Plasmodium exported protein (PHISTa), unknown function	H3F3A	Histone H3.3		*
PF10_0373	GDP dissociation inhibitor domain containing protein	RND3	Rho-related GTP-binding protein RhoE		*
PFL2215w	actin I	POLR2A	DNA-directed RNA polymerase II subunit RPB1	*
PF14_0598	glyceraldehyde-3-phosphate dehydrogenase	MDM2	E3 ubiquitin-protein ligase Mdm2	*
PFL2520w	reticulocyte binding protein homologue 3, pseudogene	HOOK3	Protein Hook homolog 3	*
PFI0875w	heat shock protein 70	VWF	von Willebrand factor	*
PFI0875w	heat shock protein 70	A2M	Alpha-2-macroglobulin	*
PF13_0065	vacuolar ATP synthase subunit a	PPP3CA	Serine/threonine-protein phosphatase 2B catalytic subunit alpha isoform		*
PFL2215w	actin I	CNN2	Calponin-2	*
PF14_0027	40S ribosomal protein S31/UBI, putative	PSMB8	Proteasome subunit beta type-8	*
PF11_0183	GTP-binding nuclear protein ran/tc4	GADD45G	Growth arrest and DNA damage-inducible protein GADD45 gamma	*
PFL1645w	conserved Plasmodium protein, unknown function	DNAJC11	DnaJ homolog subfamily C member 11	*
PFF0835w	conserved Plasmodium protein, unknown function	CEP63	Centrosomal protein of 63 kDa		*
PF08_0054	heat shock protein 70	SPTBN1	Spectrin beta chain, brain 1	*
PF14_0027	40S ribosomal protein S31/UBI, putative	TRAF6	TNF receptor-associated factor 6	*
PF10_0084	tubulin beta chain	RELB	Transcription factor RelB	*
PFF0220w	conserved Plasmodium protein, unknown function	FANK1	Fibronectin type 3 and ankyrin repeat domains protein 1	*
PFI0875w	heat shock protein 70	TRA@	n/a	*
PFI0180w	alpha tubulin 1	C5orf25	n/a	*
PFA0525w	transcription initiation factor TFIIB, putative	STK39	STE20/SPS1-related proline-alanine-rich protein kinase		*
PFL1410c	ABC transporter, (CT family)	PRKAR2A	cAMP-dependent protein kinase type II-alpha regulatory subunit	*
PF10_0017	Plasmodium exported protein (PHISTa), unknown function	ANKRD16	n/a	*
PFL2215w	actin I	ODC1	Ornithine decarboxylase	*
PFI0180w	alpha tubulin 1	TRAF1	TNF receptor-associated factor 1	*
PFE0285c	small ubiquitin-related modifier, putative	CCT5	T-complex protein 1 subunit epsilon	*
PF11_0162	cysteine proteinase falcipain 3	tmp_locus_3	n/a		*
PFL0585w	polyubiquitin	USP17L3	Ubiquitin carboxyl-terminal hydrolase 17-like protein 3		*
PFL2215w	actin I	STAU1	Double-stranded RNA-binding protein Staufen homolog 1	*
PFL0585w	polyubiquitin	PSMB2	Proteasome subunit beta type-2	*
PFI0180w	alpha tubulin 1	DPYSL2	Dihydropyrimidinase-related protein 2	*
PFB0305c	n/a	HPN	Serine protease hepsin		*
PFI0170w	conserved Plasmodium protein, unknown function	YTHDF1	n/a		*
PF10_0203	ADP-ribosylation factor	ARFIP1	Arfaptin-1	*
PFL1480w	protein transport protein Sec13, putative	SEC13	Protein SEC13 homolog		*
PFL1410c	ABC transporter, (CT family)	EXO1	Exonuclease 1	*
PF13_0198	reticulocyte binding protein 2 homologue a	ITSN1	Intersectin-1	*
PF10_0041	U5 small nuclear ribonuclear protein, putative	ARHGDIA	Rho GDP-dissociation inhibitor 1		*
PFE0625w	Rab GTPase 1b	CHML	Rab proteins geranylgeranyltransferase component A 2	*
PF10_0348	duffy binding-like merozoite surface protein	GSBS	G-substrate		*
PF11_0310	transporter, putative	CP	Ceruloplasmin		*
PF14_0027	40S ribosomal protein S31/UBI, putative	ANAPC7	Anaphase-promoting complex subunit 7	*
MAL7P1.13	conserved Plasmodium protein, unknown function	GCC2	GRIP and coiled-coil domain-containing protein 2		*
PF11_0183	GTP-binding nuclear protein ran/tc4	NLRP6	NACHT, LRR and PYD domains-containing protein 6		*
PF14_0027	40S ribosomal protein S31/UBI, putative	DAXX	Death domain-associated protein 6	*
PF13_0324	Sec24 subunit a	SPARC	SPARC	*
PF10_0084	tubulin beta chain	TUBA1C	Tubulin alpha-1C chain		*
PF08_0129	serine/threonine protein phosphatase, putative	HPCAL1	Hippocalcin-like protein 1		*
PFI0875w	heat shock protein 70	EVPL	Envoplakin	*
PFI0875w	heat shock protein 70	RIPK1	Receptor-interacting serine/threonine-protein kinase 1	*
PFI0180w	alpha tubulin 1	PIK3R1	Phosphatidylinositol 3-kinase regulatory subunit alpha	*
PF14_0027	40S ribosomal protein S31/UBI, putative	CDKN1A	Cyclin-dependent kinase inhibitor 1	*
PF13_0224	60S ribosomal protein L18, putative	RPL17	60S ribosomal protein L17	*
PF11_0464	serine/threonine protein kinase, putative	PSD	PH and SEC7 domain-containing protein 1	*
PFF1220w	conserved Plasmodium protein, unknown function	SYNE2	Nesprin-2		*
PF11_0464	serine/threonine protein kinase, putative	DKFZp434N1212	n/a		*
PF14_0027	40S ribosomal protein S31/UBI, putative	SRC	Proto-oncogene tyrosine-protein kinase Src	*
PFL2215w	actin I	ALOX5	Arachidonate 5-lipoxygenase	*
PF14_0027	40S ribosomal protein S31/UBI, putative	HGS	Hepatocyte growth factor-regulated tyrosine kinase substrate	*
PF08_0054	heat shock protein 70	RGS2	Regulator of G-protein signaling 2	*
PF11_0400	conserved Plasmodium protein, unknown function	GNG3	Guanine nucleotide-binding protein G(I)/G(S)/G(O) subunit gamma-3		*
PF08_0109	proteasome subunit alpha type 5, putative	PSMD6	26S proteasome non-ATPase regulatory subunit 6	*
PFL2215w	actin I	FGD4	FYVE, RhoGEF and PH domain-containing protein 4	*
PF08_0054	heat shock protein 70	PIK3CB	Phosphatidylinositol-4,5-bisphosphate 3-kinase catalytic subunit beta isoform	*
PFE0285c	small ubiquitin-related modifier, putative	PAFAH1B3	Platelet-activating factor acetylhydrolase IB subunit gamma	*
PFL0585w	polyubiquitin	RAP1B	Ras-related protein Rap-1b	*
PFL2215w	actin I	UTRN	Utrophin	*
PFL2215w	actin I	SPTA1	Spectrin alpha chain, erythrocyte	*
PFE0625w	Rab GTPase 1b	GOLGA5	Golgin subfamily A member 5	*
PFE0690c	Rab GTPase 1a	ARHGDIB	Rho GDP-dissociation inhibitor 2		*
PFD0950w	ran binding protein 1, putative	MSN	Moesin		*
PF14_0027	40S ribosomal protein S31/UBI, putative	PSMC1	26S protease regulatory subunit 4	*
PFL0190w	ubiquitin conjugating enzyme E2, putative	CDC20	Cell division cycle protein 20 homolog	*
PF13_0141	L-lactate dehydrogenase	NDRG1	Protein NDRG1	*
PF10_0039	membrane skeletal protein IMC1-related	PXN	Paxillin	*
PFL2215w	actin I	TGM2	Protein-glutamine gamma-glutamyltransferase 2	*
PF11_0175	heat shock protein 101	MYO1D	Myosin-Id	*
PFL2215w	actin I	TNPO1	Transportin-1	*
PF11_0175	heat shock protein 101	ADAMTSL3	ADAMTS-like protein 3	*
PF14_0598	glyceraldehyde-3-phosphate dehydrogenase	CASK	Peripheral plasma membrane protein CASK	*
PFB0305c	n/a	PROC	Vitamin K-dependent protein C		*
PFL0190w	ubiquitin conjugating enzyme E2, putative	MAGEA11	Melanoma-associated antigen 11	*
PFL0280c	conserved Plasmodium protein, unknown function	H3F3A	Histone H3.3		*
PFA0525w	transcription initiation factor TFIIB, putative	NEK9	Serine/threonine-protein kinase Nek9		*
PF11_0183	GTP-binding nuclear protein ran/tc4	GIT1	ARF GTPase-activating protein GIT1	*
PF13_0141	L-lactate dehydrogenase	SUMO4	n/a	*
PF10_0203	ADP-ribosylation factor	ARF4	ADP-ribosylation factor 4	*
PF14_0027	40S ribosomal protein S31/UBI, putative	UBASH3A	Ubiquitin-associated and SH3 domain-containing protein A	*
PF10_0155	enolase	PNKD	Probable hydrolase PNKD	*
PFI0875w	heat shock protein 70	TANK	TRAF family member-associated NF-kappa-B activator	*
PFL2215w	actin I	RPLP1	60S acidic ribosomal protein P1	*
MAL7P1.119	rhoptry-associated leucine zipper-like protein 1	GOLGA4	Golgin subfamily A member 4		*
PFD1135c	probable protein, unknown function	EGF	Pro-epidermal growth factor		*
PF14_0407	guanine nucleotide exchange factor, putative	ARL14	ADP-ribosylation factor-like protein 14		*
PF14_0027	40S ribosomal protein S31/UBI, putative	EIF3D	Eukaryotic translation initiation factor 3 subunit D	*
PF10_0039	membrane skeletal protein IMC1-related	LMX1A	LIM homeobox transcription factor 1-alpha	*
PFI0180w	alpha tubulin 1	TJP1	Tight junction protein ZO-1	*
PF10_0314	dcp1 homologue, putative	HSPA5	78 kDa glucose-regulated protein		*
PFL2215w	actin I	TLN1	Talin-1	*
PFB0085c	DnaJ protein, putative	YWHAQ	14-3-3 protein theta	*
PFC0640w	CSP and TRAP-related protein	IGFALS	Insulin-like growth factor-binding protein complex acid labile subunit		*
PF10_0381	DnaJ protein, putative	STIP1	Stress-induced-phosphoprotein 1	*
PF11_0161	cysteine proteinase falcipain 2b	FETUB	Fetuin-B		*
PFL0585w	polyubiquitin	PSMD7	26S proteasome non-ATPase regulatory subunit 7	*
PF11_0252	neutral-sphingomyelinase activation factor protein, putative	LAMB1	Laminin subunit beta-1		*
PFA0675w	RESA-like protein with DnaJ domain, putative	ANKRD10	n/a	*
PF10_0017	Plasmodium exported protein (PHISTa), unknown function	EPB41L4B	Band 4.1-like protein 4B	*
PF14_0102	rhoptry-associated protein 1	ZNF521	Zinc finger protein 521		*
PF14_0027	40S ribosomal protein S31/UBI, putative	RPL35	60S ribosomal protein L35	*
PFC0845c	ubiquitin-protein ligase, putative	CUL7	Cullin-7		*
PFL2520w	reticulocyte binding protein homologue 3, pseudogene	PLA2G6	85 kDa calcium-independent phospholipase A2	*
PF14_0102	rhoptry-associated protein 1	ZNF317	Zinc finger protein 317	*
PFI0180w	alpha tubulin 1	RACGAP1	Rac GTPase-activating protein 1	*
PFA0675w	RESA-like protein with DnaJ domain, putative	ANKRD1	Ankyrin repeat domain-containing protein 1	*
PFC0870w	elongation factor 1 (EF-1), putative	EEF1A1	Elongation factor 1-alpha 1	*
PFC0640w	CSP and TRAP-related protein	LRRC23	Leucine-rich repeat-containing protein 23		*
PFI0240c	Cu2 -transporting ATPase, putative	MT2A	Metallothionein-2		*
PFL0190w	ubiquitin conjugating enzyme E2, putative	UBE2L6	Ubiquitin/ISG15-conjugating enzyme E2 L6	*
PFL2215w	actin I	VIM	Vimentin	*
PFL0190w	ubiquitin conjugating enzyme E2, putative	ANAPC7	Anaphase-promoting complex subunit 7	*
PFL1855w	cell cycle control protein, putative	HNRPA1L3	Putative heterogeneous nuclear ribonucleoprotein A1-like 3		*
PFL2520w	reticulocyte binding protein homologue 3, pseudogene	ENSA	Alpha-endosulfine	*
PFE0285c	small ubiquitin-related modifier, putative	CCT7	T-complex protein 1 subunit eta	*
MAL8P1.153	transcription factor with AP2 domain(s), putative	YWHAQ	14-3-3 protein theta		*
PFI0875w	heat shock protein 70	BCAR1	Breast cancer anti-estrogen resistance protein 1	*
PFL2520w	reticulocyte binding protein homologue 3, pseudogene	DIXDC1	Dixin	*
PF14_0027	40S ribosomal protein S31/UBI, putative	NPLOC4	Nuclear protein localization protein 4 homolog	*
PF14_0018	Plasmodium exported protein (PHISTb), unknown function	DNAJB1	DnaJ homolog subfamily B member 1	*
PF14_0027	40S ribosomal protein S31/UBI, putative	RELB	Transcription factor RelB	*
PF13_0141	L-lactate dehydrogenase	FYN	Tyrosine-protein kinase Fyn	*
PF14_0407	guanine nucleotide exchange factor, putative	ARL8A	ADP-ribosylation factor-like protein 8A		*
PFI0875w	heat shock protein 70	PIK3R2	Phosphatidylinositol 3-kinase regulatory subunit beta	*
PFL2215w	actin I	VASP	Vasodilator-stimulated phosphoprotein	*
PFE0355c	subtilisin-like protease 3, putative	FSTL1	Follistatin-related protein 1		*
PFI1275w	protein kinase, putative	CCNA2	Cyclin-A2		*
PF14_0598	glyceraldehyde-3-phosphate dehydrogenase	ENO3	Beta-enolase	*
PFD0700c	RNA binding protein, putative	MAGOHB	Protein mago nashi homolog 2		*
PFB0340c	serine repeat antigen 5	CSTA	Cystatin-A		*
PFD0400w	conserved Plasmodium protein, unknown function	EPB41L4A	Band 4.1-like protein 4A	*
PF08_0060	asparagine-rich antigen	APOH	Beta-2-glycoprotein 1		*
PFE1465w-b	conserved Plasmodium protein, unknown function	SPOCK2	Testican-2		*
PF10_0114	DNA repair protein RAD23, putative	USP35	Ubiquitin carboxyl-terminal hydrolase 35		*
PFA0675w	RESA-like protein with DnaJ domain, putative	ANKRD26	n/a	*
PF07_0092	nucleolar rRNA processing protein, putative	PDCL2	n/a		*
PFI1275w	protein kinase, putative	BRF2	Transcription factor IIIB 50 kDa subunit		*
PFI0875w	heat shock protein 70	LCP1	Plastin-2	*
MAL13P1.56	M1-family alanyl aminopeptidase	AP2B1	AP-2 complex subunit beta		*
PFI0495w	conserved Plasmodium protein, unknown function	ANK2	Ankyrin-2		*
PFL0190w	ubiquitin conjugating enzyme E2, putative	IKBKG	NF-kappa-B essential modulator	*
PFI0975c	conserved Plasmodium protein, unknown function	DNAJB1	DnaJ homolog subfamily B member 1	*
MAL7P1.119	rhoptry-associated leucine zipper-like protein 1	CNNM2	Metal transporter CNNM2		*
PFL0190w	ubiquitin conjugating enzyme E2, putative	PTTG1	Securin	*
PF14_0027	40S ribosomal protein S31/UBI, putative	ANAPC10	Anaphase-promoting complex subunit 10	*
PF14_0598	glyceraldehyde-3-phosphate dehydrogenase	YWHAZ	14-3-3 protein zeta/delta	*
PFE0285c	small ubiquitin-related modifier, putative	VIM	Vimentin	*
PFI0875w	heat shock protein 70	DNAJC10	DnaJ homolog subfamily C member 10	*
PF10_0155	enolase	EDARADD	Ectodysplasin-A receptor-associated adapter protein		*
PFL2215w	actin I	SUMO4	n/a	*
PF08_0026	conserved protein, unknown function	SORL1	Sortilin-related receptor		*
PFL2520w	reticulocyte binding protein homologue 3, pseudogene	RBP7	Retinoid-binding protein 7	*
MAL7P1.132	conserved Plasmodium protein, unknown function	BRF2	Transcription factor IIIB 50 kDa subunit		*
PF14_0407	guanine nucleotide exchange factor, putative	RALA	Ras-related protein Ral-A		*
PFL2215w	actin I	DTNA	Dystrobrevin alpha	*
PFI1105w	phosphoglycerate kinase	LAMB4	Laminin subunit beta-4	*
PF10_0373	GDP dissociation inhibitor domain containing protein	K-RAS	n/a		*
PFI1105w	phosphoglycerate kinase	PGAM2	Phosphoglycerate mutase 2	*
PF14_0027	40S ribosomal protein S31/UBI, putative	RPS9	40S ribosomal protein S9	*
MAL7P1.17	conserved Plasmodium membrane protein, unknown function	FRY	Protein furry homolog		*
PFA0675w	RESA-like protein with DnaJ domain, putative	ANKRD55	n/a	*
PF10_0373	GDP dissociation inhibitor domain containing protein	RAB26	Ras-related protein Rab-26		*
PF14_0598	glyceraldehyde-3-phosphate dehydrogenase	CHP	Calcium-binding protein p22	*
PFA0145c	aspartyl-tRNA synthetase	DARS	Aspartyl-tRNA synthetase, cytoplasmic		*
PFC0105w	serine/threonine protein kinase, putative	HAUS3	HAUS augmin-like complex subunit 3		*
PF11_0183	GTP-binding nuclear protein ran/tc4	NUP37	Nucleoporin Nup37	*
PFI0135c	serine repeat antigen 9	CSTA	Cystatin-A		*
PFI0180w	alpha tubulin 1	YWHAQ	14-3-3 protein theta	*
PFI0180w	alpha tubulin 1	MARK4	MAP/microtubule affinity-regulating kinase 4	*
PF11_0183	GTP-binding nuclear protein ran/tc4	BMPR1B	Bone morphogenetic protein receptor type-1B	*
PF10_0183	eukaryotic translation initiation factor subunit eIF2A, putative	EEA1	Early endosome antigen 1		*
PFD0810w	small GTP-binding protein sar1	DCTN1	Dynactin subunit 1	*
PFD0665c	26S proteasome AAA-ATPase subunit RPT3, putative	PSMA6	Proteasome subunit alpha type-6	*
PF11_0183	GTP-binding nuclear protein ran/tc4	RABEP1	Rab GTPase-binding effector protein 1	*
PFL0585w	polyubiquitin	PSME1	Proteasome activator complex subunit 1	*
PFI0180w	alpha tubulin 1	ARHGAP1	Rho GTPase-activating protein 1	*
PFI0975c	conserved Plasmodium protein, unknown function	ASB9	Ankyrin repeat and SOCS box protein 9	*
PF13_0141	L-lactate dehydrogenase	TBK1	Serine/threonine-protein kinase TBK1	*
PF13_0141	L-lactate dehydrogenase	PRKCQ	Protein kinase C theta type	*
PF08_0026	conserved protein, unknown function	HSPA5	78 kDa glucose-regulated protein		*
PFL2215w	actin I	CFL2	Cofilin-2	*
PF14_0598	glyceraldehyde-3-phosphate dehydrogenase	ARRB2	Beta-arrestin-2	*
PF13_0141	L-lactate dehydrogenase	HSP90AB1	Heat shock protein HSP 90-beta	*
PFI0875w	heat shock protein 70	ARRB1	Beta-arrestin-1	*
PF14_0598	glyceraldehyde-3-phosphate dehydrogenase	PLD2	Phospholipase D2	*
PF11_0183	GTP-binding nuclear protein ran/tc4	RANBP9	Ran-binding protein 9	*
PFA0675w	RESA-like protein with DnaJ domain, putative	ASB15	Ankyrin repeat and SOCS box protein 15	*
PF14_0407	guanine nucleotide exchange factor, putative	RAP2C	Ras-related protein Rap-2c		*
PFB0815w	calcium dependent protein kinase 1	PSD3	PH and SEC7 domain-containing protein 3		*
MAL7P1.17	conserved Plasmodium membrane protein, unknown function	GOLM1	Golgi membrane protein 1	*	*
PFA0675w	RESA-like protein with DnaJ domain, putative	ANKRD46	Ankyrin repeat domain-containing protein 46	*
PFB0935w	cytoadherence linked asexual protein 2	DST	Bullous pemphigoid antigen 1, isoform 7		*
PFL2215w	actin I	GC	Vitamin D-binding protein	*
PF11_0114	actin-like protein homolog, ALP1 homolog	VIL1	Villin-1		*
PFL2215w	actin I	TRADD	Tumor necrosis factor receptor type 1-associated DEATH domain protein	*
PFC0110w	cytoadherence linked asexual protein 3.2	ASPM	Abnormal spindle-like microcephaly-associated protein	*
PF14_0441	pyruvate dehydrogenase E1 beta subunit	DHTKD1	Probable 2-oxoglutarate dehydrogenase E1 component DHKTD1, mitochondrial		*
PFD1050w	alpha tubulin 2	TUBB1	Tubulin beta-1 chain		*
PF14_0027	40S ribosomal protein S31/UBI, putative	MED15	Mediator of RNA polymerase II transcription subunit 15	*
MAL13P1.164	elongation factor Tu, putative	ARHGDIB	Rho GDP-dissociation inhibitor 2		*
PFI1565w	profilin, putative	ACTR2	Actin-related protein 2		*
PF10_0248	conserved Plasmodium membrane protein, unknown function	HSP90B1	Endoplasmin		*
PFE0355c	subtilisin-like protease 3, putative	SPINK5	Serine protease inhibitor Kazal-type 5		*
MAL8P1.95	conserved Plasmodium protein, unknown function	BIVM	Basic immunoglobulin-like variable motif-containing protein		*
PFL2215w	actin I	RPS19	40S ribosomal protein S19	*
PFD0095c	Plasmodium exported protein (PHISTb), unknown function	FRMD4B	FERM domain-containing protein 4B	*
PFE0690c	Rab GTPase 1a	NXT1	NTF2-related export protein 1		*
PFL2215w	actin I	PFDN4	Prefoldin subunit 4	*
PF14_0409	conserved Plasmodium protein, unknown function	ERRFI1	ERBB receptor feedback inhibitor 1		*
PF14_0027	40S ribosomal protein S31/UBI, putative	FAU	Ubiquitin-like protein FUBI	*
PFL2520w	reticulocyte binding protein homologue 3, pseudogene	REPS2	RalBP1-associated Eps domain-containing protein 2	*
PFI0180w	alpha tubulin 1	MAP3K1	Mitogen-activated protein kinase kinase kinase 1	*
PFE1590w	early transcribed membrane protein 5	PCM1	Pericentriolar material 1 protein		*
PFI1730w	cytoadherence linked asexual protein 9	DIXDC1	Dixin	*
PF14_0027	40S ribosomal protein S31/UBI, putative	COMMD1	COMM domain-containing protein 1	*
PFL1170w	polyadenylate-binding protein, putative	RPS26	40S ribosomal protein S26	*
PFI0180w	alpha tubulin 1	MAPT	Microtubule-associated protein tau	*
MAL8P1.69	14-3-3 protein, putative	MYO1E	Myosin-Ie		*
PFD0095c	Plasmodium exported protein (PHISTb), unknown function	DNAJA4	DnaJ homolog subfamily A member 4	*
PF14_0027	40S ribosomal protein S31/UBI, putative	PSMD5	26S proteasome non-ATPase regulatory subunit 5	*
PFL2215w	actin I	EIF6	Eukaryotic translation initiation factor 6	*
PFE1325w	conserved Plasmodium protein, unknown function	SPTAN1	Spectrin alpha chain, brain		*
PF14_0637	rhoptry protein, putative	PRKAA1	5'-AMP-activated protein kinase catalytic subunit alpha-1	*
PFD0095c	Plasmodium exported protein (PHISTb), unknown function	ANGPTL4	Angiopoietin-related protein 4	*
PFI0180w	alpha tubulin 1	SOCS6	Suppressor of cytokine signaling 6	*
PF14_0027	40S ribosomal protein S31/UBI, putative	TP73	Tumor protein p73	*
PF11_0183	GTP-binding nuclear protein ran/tc4	NUP107	Nuclear pore complex protein Nup107	*
PF13_0019	sodium/hydrogen exchanger, Na , H antiporter	CEP152	Centrosomal protein of 152 kDa		*
PFL0190w	ubiquitin conjugating enzyme E2, putative	NEDD4	E3 ubiquitin-protein ligase NEDD4	*
PFI1730w	cytoadherence linked asexual protein 9	ASPM	Abnormal spindle-like microcephaly-associated protein	*
PFA0525w	transcription initiation factor TFIIB, putative	CDK5	Cell division protein kinase 5		*
PFL2215w	actin I	WASF2	Wiskott-Aldrich syndrome protein family member 2	*
MAL7P1.13	conserved Plasmodium protein, unknown function	NF2	Merlin		*
PF14_0124	actin II	VILL	Villin-like protein		*
MAL8P1.69	14-3-3 protein, putative	RABGAP1	Rab GTPase-activating protein 1		*
MAL8P1.23	ubiquitin-protein ligase 1, putative	CKAP5	Cytoskeleton-associated protein 5		*
PFE0285c	small ubiquitin-related modifier, putative	PGK1	Phosphoglycerate kinase 1	*
PFA0675w	RESA-like protein with DnaJ domain, putative	ANKRD27	Ankyrin repeat domain-containing protein 27	*
PF10_0203	ADP-ribosylation factor	KIF23	Kinesin-like protein KIF23	*
PF14_0027	40S ribosomal protein S31/UBI, putative	PSMD12	26S proteasome non-ATPase regulatory subunit 12	*
PFI1475w	merozoite surface protein 1	CHD1	Chromodomain-helicase-DNA-binding protein 1	*
PFD0810w	small GTP-binding protein sar1	ARHGDIG	Rho GDP-dissociation inhibitor 3		*
PFI0875w	heat shock protein 70	HSPA5	78 kDa glucose-regulated protein	*
PF08_0054	heat shock protein 70	TOR1AIP1	Torsin-1A-interacting protein 1	*
PF14_0407	guanine nucleotide exchange factor, putative	ARL3	ADP-ribosylation factor-like protein 3		*
PFL2215w	actin I	PCYT1B	Choline-phosphate cytidylyltransferase B	*
PFB0880w	conserved protein, unknown function	MDH2	Malate dehydrogenase, mitochondrial		*
PF14_0464	SNARE protein, putative	ABLIM1	Actin-binding LIM protein 1		*
PF14_0027	40S ribosomal protein S31/UBI, putative	RPL27A	60S ribosomal protein L27a	*
PFF0220w	conserved Plasmodium protein, unknown function	PPIF	Peptidyl-prolyl cis-trans isomerase F, mitochondrial	*
PF14_0598	glyceraldehyde-3-phosphate dehydrogenase	DHRS2	Dehydrogenase/reductase SDR family member 2	*
MAL13P1.76	TFIIH basal transcription factor subunit	IGFALS	Insulin-like growth factor-binding protein complex acid labile subunit		*
PF10_0017	Plasmodium exported protein (PHISTa), unknown function	RIMS2	Regulating synaptic membrane exocytosis protein 2	*
PF14_0027	40S ribosomal protein S31/UBI, putative	PSMD2	26S proteasome non-ATPase regulatory subunit 2	*
PF11_0060	calcium/calmodulin-dependent protein kinase, putative	FKBP2	Peptidyl-prolyl cis-trans isomerase FKBP2		*
PF08_0054	heat shock protein 70	CCT3	T-complex protein 1 subunit gamma	*
PF14_0604	conserved Plasmodium protein, unknown function	CADM4	Cell adhesion molecule 4		*
PF11_0183	GTP-binding nuclear protein ran/tc4	NUPL1	Nucleoporin p58/p45	*
PF10_0017	Plasmodium exported protein (PHISTa), unknown function	MYH10	Myosin-10	*
PF10_0017	Plasmodium exported protein (PHISTa), unknown function	RAI14	Ankycorbin	*
PFC0105w	serine/threonine protein kinase, putative	CCNG2	Cyclin-G2		*
PF13_0224	60S ribosomal protein L18, putative	RPL22	60S ribosomal protein L22	*
PF10_0084	tubulin beta chain	IMPDH2	Inosine-5'-monophosphate dehydrogenase 2	*
PFL1410c	ABC transporter, (CT family)	CFTR	Cystic fibrosis transmembrane conductance regulator	*
PF14_0027	40S ribosomal protein S31/UBI, putative	RPL3L	60S ribosomal protein L3-like	*
PF11_0183	GTP-binding nuclear protein ran/tc4	RPL10A	60S ribosomal protein L10a	*
PFI0875w	heat shock protein 70	NFKBIA	NF-kappa-B inhibitor alpha	*
PF14_0633	transcription factor with AP2 domain(s), putative	GPRASP2	G-protein coupled receptor-associated sorting protein 2		*
PFL1645w	conserved Plasmodium protein, unknown function	DNAJB12	DnaJ homolog subfamily B member 12	*
PFI0875w	heat shock protein 70	SPTBN4	Spectrin beta chain, brain 3	*
PF14_0027	40S ribosomal protein S31/UBI, putative	GSK3B	Glycogen synthase kinase-3 beta	*
PFI0875w	heat shock protein 70	HSPA2	Heat shock-related 70 kDa protein 2	*
PFL2215w	actin I	PRKCD	Protein kinase C delta type	*
PFL0720w	conserved Plasmodium membrane protein, unknown function	NRG1	Pro-neuregulin-1, membrane-bound isoform		*
PFI0820c	RNA-binding protein musashi, putative	UPF2	Regulator of nonsense transcripts 2		*
PF14_0027	40S ribosomal protein S31/UBI, putative	EIF4A1	Eukaryotic initiation factor 4A-I	*
PFI1830c	erythrocyte membrane protein 1, PfEMP1	EZR	Ezrin		*
PF11_0175	heat shock protein 101	MYH11	Myosin-11	*
PFL2215w	actin I	ITPKA	Inositol-trisphosphate 3-kinase A	*
PFC0565w	GTP-binding protein EngA, putative	ITSN2	Intersectin-2		*
PFL2215w	actin I	SYNJ2BP	Synaptojanin-2-binding protein	*
PFL1645w	conserved Plasmodium protein, unknown function	DNAJB4	DnaJ homolog subfamily B member 4	*
PF08_0054	heat shock protein 70	TRAF2	TNF receptor-associated factor 2	*
PF10_0203	ADP-ribosylation factor	GGA2	ADP-ribosylation factor-binding protein GGA2	*
PF14_0027	40S ribosomal protein S31/UBI, putative	CD4	T-cell surface glycoprotein CD4	*
PFL2215w	actin I	BTK	Tyrosine-protein kinase BTK	*
PF14_0637	rhoptry protein, putative	CAMK2G	Calcium/calmodulin-dependent protein kinase type II subunit gamma	*
PFL0585w	polyubiquitin	USP29	Ubiquitin carboxyl-terminal hydrolase 29		*
PFE0625w	Rab GTPase 1b	RAB4A	Ras-related protein Rab-4A	*
PFL2215w	actin I	HCLS1	Hematopoietic lineage cell-specific protein	*
PFF0835w	conserved Plasmodium protein, unknown function	PDIA4	Protein disulfide-isomerase A4		*
PFI0875w	heat shock protein 70	F8	Coagulation factor VIII	*
PF10_0017	Plasmodium exported protein (PHISTa), unknown function	ANKRD26	n/a	*
PFL0280c	conserved Plasmodium protein, unknown function	HIST2H3A	Histone H3.2		*
PF14_0027	40S ribosomal protein S31/UBI, putative	PSMB10	Proteasome subunit beta type-10	*
PF10_0266	small subunit rRNA processing stabilizing factor, putative	KIF5C	Kinesin heavy chain isoform 5C		*
PF14_0167	prefoldin subunit 2, putative	TUBA8	Tubulin alpha-8 chain		*
PFL2215w	actin I	MIB2	E3 ubiquitin-protein ligase MIB2	*
PFE0625w	Rab GTPase 1b	RAC1	Ras-related C3 botulinum toxin substrate 1	*
PF14_0027	40S ribosomal protein S31/UBI, putative	RPS23	40S ribosomal protein S23	*
PF13_0190	conserved Plasmodium protein, unknown function	FTL	Ferritin light chain		*
PFD0250c	Sec24 subunit b	LRG1	Leucine-rich alpha-2-glycoprotein		*
PFI1105w	phosphoglycerate kinase	NRXN3	Neurexin-3-beta	*
PFE0625w	Rab GTPase 1b	GDI2	Rab GDP dissociation inhibitor beta	*
PF11_0315	conserved Plasmodium protein, unknown function	PPFIA3	Liprin-alpha-3		*
PF10_0203	ADP-ribosylation factor	ATN1	Atrophin-1	*
PF11_0329	ubiquitin-like protein, putative	SENP3	Sentrin-specific protease 3		*
PFI1105w	phosphoglycerate kinase	HSPH1	Heat shock protein 105 kDa	*
PFL1125w	phospholipid-transporting ATPase, putative	CCDC144A	n/a	*	*
PF11_0060	calcium/calmodulin-dependent protein kinase, putative	FKBP9	Peptidyl-prolyl cis-trans isomerase FKBP9		*
PF13_0070	branched-chain alpha keto-acid dehydrogenase, putative	PDHB	Pyruvate dehydrogenase E1 component subunit beta, mitochondrial	*
PFE0225w	3-methyl-2-oxobutanoate dehydrogenase (lipoamide), putative	DHTKD1	Probable 2-oxoglutarate dehydrogenase E1 component DHKTD1, mitochondrial		*
PFL1410c	ABC transporter, (CT family)	PRKCZ	Protein kinase C zeta type	*
PF14_0027	40S ribosomal protein S31/UBI, putative	PSMA3	Proteasome subunit alpha type-3	*
PF14_0027	40S ribosomal protein S31/UBI, putative	RPL5	60S ribosomal protein L5	*
PF14_0469	n/a	BUB1	Mitotic checkpoint serine/threonine-protein kinase BUB1		*
PFE0625w	Rab GTPase 1b	MICAL1	NEDD9-interacting protein with calponin homology and LIM domains	*
PF14_0102	rhoptry-associated protein 1	ZNF41	Zinc finger protein 41	*
PFL2520w	reticulocyte binding protein homologue 3, pseudogene	SFRS4	Splicing factor, arginine/serine-rich 4	*
PF13_0197	merozoite surface protein 7 precursor	UNC13C	Protein unc-13 homolog C		*
PF10_0345	merozoite surface protein 3	MYO5A	Myosin-Va		*
PFL2215w	actin I	VDAC2	Voltage-dependent anion-selective channel protein 2	*
PFL2520w	reticulocyte binding protein homologue 3, pseudogene	EBPL	Emopamil-binding protein-like	*
PFC0325c	conserved Plasmodium protein, unknown function	LGALS3	Galectin-3		*
PFI0180w	alpha tubulin 1	TBK1	Serine/threonine-protein kinase TBK1	*
PFD0095c	Plasmodium exported protein (PHISTb), unknown function	SYNE2	Nesprin-2	*
PF13_0224	60S ribosomal protein L18, putative	RPL8	60S ribosomal protein L8	*
PFE0285c	small ubiquitin-related modifier, putative	IDH1	Isocitrate dehydrogenase [NADP] cytoplasmic	*
PFD1135c	probable protein, unknown function	TLL2	Tolloid-like protein 2		*
PF11_0114	actin-like protein homolog, ALP1 homolog	PFN2	Profilin-2		*
PF14_0407	guanine nucleotide exchange factor, putative	RAP2A	Ras-related protein Rap-2a		*
PFE0625w	Rab GTPase 1b	VHL	Von Hippel-Lindau disease tumor suppressor	*
PF13_0224	60S ribosomal protein L18, putative	RPS3A	40S ribosomal protein S3a	*
PF13_0141	L-lactate dehydrogenase	ABCC9	ATP-binding cassette transporter sub-family C member 9	*
PF14_0075	plasmepsin IV	CSTB	Cystatin-B	*
MAL13P1.164	elongation factor Tu, putative	MCC	Colorectal mutant cancer protein	*
PF13_0346	60S ribosomal protein L40/UBI, putative	USP35	Ubiquitin carboxyl-terminal hydrolase 35		*
PF11_0183	GTP-binding nuclear protein ran/tc4	PLDN	Pallidin	*
PFA0675w	RESA-like protein with DnaJ domain, putative	EHMT2	Histone-lysine N-methyltransferase, H3 lysine-9 specific 3	*
PF11_0175	heat shock protein 101	ASPM	Abnormal spindle-like microcephaly-associated protein	*
PF14_0027	40S ribosomal protein S31/UBI, putative	MAST2	Microtubule-associated serine/threonine-protein kinase 2	*
PFE0355c	subtilisin-like protease 3, putative	SPARCL1	SPARC-like protein 1		*
MAL13P1.60	erythrocyte binding antigen-140	MAP1S	Microtubule-associated protein 1S	*
PF10_0373	GDP dissociation inhibitor domain containing protein	RHOG	Rho-related GTP-binding protein RhoG		*
PFL2215w	actin I	DHRS2	Dehydrogenase/reductase SDR family member 2	*
PFL1410c	ABC transporter, (CT family)	BCR	Breakpoint cluster region protein	*
PFL2215w	actin I	PRKCE	Protein kinase C epsilon type	*
PF14_0027	40S ribosomal protein S31/UBI, putative	CCDC50	Coiled-coil domain-containing protein 50	*
MAL7P1.119	rhoptry-associated leucine zipper-like protein 1	CDR1	n/a		*
PFL1410c	ABC transporter, (CT family)	ATAD3A	ATPase family AAA domain-containing protein 3A	*
MAL7P1.176	erythrocyte binding antigen-175	SPTB	Spectrin beta chain, erythrocyte		*
MAL13P1.260	alveolin, putative	TOM1L2	TOM1-like protein 2		*
PFI0180w	alpha tubulin 1	SDC3	Syndecan-3	*
MAL7P1.119	rhoptry-associated leucine zipper-like protein 1	C2CD3	C2 domain-containing protein 3		*
PFL2215w	actin I	SLC12A2	Solute carrier family 12 member 2	*
PF13_0198	reticulocyte binding protein 2 homologue a	IQCD	n/a	*
PFL1855w	cell cycle control protein, putative	ELAVL2	ELAV-like protein 2		*
PFB0550w	peptide chain release factor subunit 1, putative	KEAP1	Kelch-like ECH-associated protein 1		*
PFD1050w	alpha tubulin 2	TUBB2C	Tubulin beta-2C chain		*
PFL1170w	polyadenylate-binding protein, putative	SNRPA1	U2 small nuclear ribonucleoprotein A'		*
PFA0675w	RESA-like protein with DnaJ domain, putative	SFN	14-3-3 protein sigma	*
PF14_0027	40S ribosomal protein S31/UBI, putative	RPL13	60S ribosomal protein L13	*
MAL13P1.337	Skp1 family protein, putative	FBXO27	F-box only protein 27		*
PF14_0027	40S ribosomal protein S31/UBI, putative	RB1	Retinoblastoma-associated protein	*
PFL2215w	actin I	ACTR2	Actin-related protein 2	*
PFI0875w	heat shock protein 70	TCERG1	Transcription elongation regulator 1	*
PFL0585w	polyubiquitin	PPP2R4	Serine/threonine-protein phosphatase 2A regulatory subunit B'	*
PFI0180w	alpha tubulin 1	S100A8	Protein S100-A8	*
PF14_0027	40S ribosomal protein S31/UBI, putative	RPLP0	60S acidic ribosomal protein P0	*
PF11_0183	GTP-binding nuclear protein ran/tc4	KLHL8	Kelch-like protein 8	*
PF13_0044	carbamoyl phosphate synthetase	CAD	CAD protein	*	*
PF14_0027	40S ribosomal protein S31/UBI, putative	IKBKB	Inhibitor of nuclear factor kappa-B kinase subunit beta	*
PFA0675w	RESA-like protein with DnaJ domain, putative	ANKK1	Ankyrin repeat and protein kinase domain-containing protein 1	*
PF14_0027	40S ribosomal protein S31/UBI, putative	ORC4L	Origin recognition complex subunit 4	*
PF11_0424	conserved Plasmodium protein, unknown function	TF	Serotransferrin		*
PF10_0017	Plasmodium exported protein (PHISTa), unknown function	PPP1R12B	Protein phosphatase 1 regulatory subunit 12B	*
PFE0625w	Rab GTPase 1b	CREB1	Cyclic AMP-responsive element-binding protein 1	*
PF10_0183	eukaryotic translation initiation factor subunit eIF2A, putative	MIA3	Melanoma inhibitory activity protein 3		*
PFD0095c	Plasmodium exported protein (PHISTb), unknown function	SFN	14-3-3 protein sigma	*
PF14_0637	rhoptry protein, putative	PHKG2	Phosphorylase b kinase gamma catalytic chain, testis/liver isoform	*
PF14_0598	glyceraldehyde-3-phosphate dehydrogenase	KPNA1	Importin subunit alpha-1	*
PF07_0029	heat shock protein 90	TPM3	Tropomyosin alpha-3 chain	*
PFL1645w	conserved Plasmodium protein, unknown function	ESPN	Espin	*
PF14_0469	n/a	PDHA1	Pyruvate dehydrogenase E1 component subunit alpha, somatic form, mitochondrial		*
PF10_0373	GDP dissociation inhibitor domain containing protein	DIRAS1	GTP-binding protein Di-Ras1		*
PFF0835w	conserved Plasmodium protein, unknown function	EVI5	Ecotropic viral integration site 5 protein homolog		*
PFL1645w	conserved Plasmodium protein, unknown function	UTRN	Utrophin	*
PFE0625w	Rab GTPase 1b	MCC	Colorectal mutant cancer protein	*
PFI1780w	Plasmodium exported protein (PHISTc), unknown function	ZNRF3	Zinc/RING finger protein 3		*
PF14_0637	rhoptry protein, putative	UTRN	Utrophin	*
PF14_0027	40S ribosomal protein S31/UBI, putative	SMURF1	E3 ubiquitin-protein ligase SMURF1	*
PF14_0637	rhoptry protein, putative	AURKA	Serine/threonine-protein kinase 6	*
PF14_0027	40S ribosomal protein S31/UBI, putative	PSME1	Proteasome activator complex subunit 1	*
PFD0095c	Plasmodium exported protein (PHISTb), unknown function	MICAL1	NEDD9-interacting protein with calponin homology and LIM domains	*
PFF0835w	conserved Plasmodium protein, unknown function	MAP4K4	Mitogen-activated protein kinase kinase kinase kinase 4		*
PF08_0054	heat shock protein 70	YWHAG	14-3-3 protein gamma	*
PF14_0598	glyceraldehyde-3-phosphate dehydrogenase	USP6	Ubiquitin carboxyl-terminal hydrolase 6	*
PFL2050w	protein geranylgeranyltransferase type II, alpha subunit, putative	RABGGTB	Geranylgeranyl transferase type-2 subunit beta		*
PF10_0017	Plasmodium exported protein (PHISTa), unknown function	SH3D19	SH3 domain-containing protein 19	*
PF08_0054	heat shock protein 70	NFKB1	Nuclear factor NF-kappa-B p105 subunit	*
MAL8P1.23	ubiquitin-protein ligase 1, putative	PSD3	PH and SEC7 domain-containing protein 3	*
PFI0875w	heat shock protein 70	TMEM132A	Transmembrane protein 132A	*
PF11_0183	GTP-binding nuclear protein ran/tc4	RAE1	mRNA export factor	*
PF14_0166	lysine-tRNA ligase, putative	DARS2	Aspartyl-tRNA synthetase, mitochondrial		*
PF14_0027	40S ribosomal protein S31/UBI, putative	RPL36A	60S ribosomal protein L36a	*
PFD1135c	probable protein, unknown function	NRG1	Pro-neuregulin-1, membrane-bound isoform		*
PF13_0224	60S ribosomal protein L18, putative	RPS18	40S ribosomal protein S18	*
PF13_0073	Plasmodium exported protein (hyp12), unknown function	APOB	Apolipoprotein B-100		*
PF10_0203	ADP-ribosylation factor	MST051	n/a		*
PF13_0224	60S ribosomal protein L18, putative	RPS26	40S ribosomal protein S26	*
PF14_0027	40S ribosomal protein S31/UBI, putative	DNAJB2	DnaJ homolog subfamily B member 2	*
PFE1590w	early transcribed membrane protein 5	APOE	Apolipoprotein E		*
PF08_0137	Plasmodium exported protein (PHISTc), unknown function	MAGED1	Melanoma-associated antigen D1		*
PFI0975c	conserved Plasmodium protein, unknown function	PTPRD	Receptor-type tyrosine-protein phosphatase delta	*
PF13_0224	60S ribosomal protein L18, putative	ETF1	Eukaryotic peptide chain release factor subunit 1	*
PFI0875w	heat shock protein 70	TP53	Cellular tumor antigen p53	*
PFL2215w	actin I	CAPN1	Calpain-1 catalytic subunit	*
PFL2215w	actin I	CPNE2	n/a	*
PF10_0017	Plasmodium exported protein (PHISTa), unknown function	MYO3A	Myosin-IIIa	*
PFD0095c	Plasmodium exported protein (PHISTb), unknown function	EPB41L1	Band 4.1-like protein 1	*
PF13_0141	L-lactate dehydrogenase	KCNJ11	ATP-sensitive inward rectifier potassium channel 11	*
PF14_0027	40S ribosomal protein S31/UBI, putative	EIF2S3	Eukaryotic translation initiation factor 2 subunit 3	*
PF08_0054	heat shock protein 70	YWHAH	14-3-3 protein eta	*
PF10_0203	ADP-ribosylation factor	PSMD4	26S proteasome non-ATPase regulatory subunit 4	*
PF13_0198	reticulocyte binding protein 2 homologue a	RFWD2	E3 ubiquitin-protein ligase RFWD2	*
PFL2215w	actin I	SMPD2	Sphingomyelin phosphodiesterase 2		*
PFI0180w	alpha tubulin 1	SIAH1	E3 ubiquitin-protein ligase SIAH1	*
PFL1645w	conserved Plasmodium protein, unknown function	ASB12	Ankyrin repeat and SOCS box protein 12	*
PFL2215w	actin I	TAGLN	Transgelin	*
PFD0095c	Plasmodium exported protein (PHISTb), unknown function	MICALL2	MICAL-like protein 2	*
MAL8P1.69	14-3-3 protein, putative	FAM13B	Protein FAM13B		*
MAL13P1.164	elongation factor Tu, putative	EPB41	Protein 4.1	*
PFI0875w	heat shock protein 70	PRNP	Major prion protein	*
PFD0320c	conserved Plasmodium protein, unknown function	PSMD6	26S proteasome non-ATPase regulatory subunit 6	*
PF14_0027	40S ribosomal protein S31/UBI, putative	RPS16	40S ribosomal protein S16	*
PF14_0027	40S ribosomal protein S31/UBI, putative	RPL22	60S ribosomal protein L22	*
PFE0625w	Rab GTPase 1b	ZNF593	Zinc finger protein 593	*	*
PFD0400w	conserved Plasmodium protein, unknown function	PTPN3	Tyrosine-protein phosphatase non-receptor type 3	*
PFI0240c	Cu2 -transporting ATPase, putative	LRRTM1	Leucine-rich repeat transmembrane neuronal protein 1		*
MAL13P1.59	Plasmodium exported protein (PHISTa), unknown function	DSP	Desmoplakin		*
PF14_0027	40S ribosomal protein S31/UBI, putative	YBX1	Nuclease-sensitive element-binding protein 1	*
PFC0870w	elongation factor 1 (EF-1), putative	RRAS	Ras-related protein R-Ras		*
PFL2215w	actin I	CSNK1A1	Casein kinase I isoform alpha	*
PF10_0155	enolase	AK2	Adenylate kinase 2, mitochondrial	*
PFL0190w	ubiquitin conjugating enzyme E2, putative	AURKA	Serine/threonine-protein kinase 6	*
PFI0180w	alpha tubulin 1	hCG_1983504	n/a		*
PFE0285c	small ubiquitin-related modifier, putative	PRPS1	Ribose-phosphate pyrophosphokinase 1	*
PF11_0183	GTP-binding nuclear protein ran/tc4	IPO7	Importin-7	*
PF14_0027	40S ribosomal protein S31/UBI, putative	RPL21	60S ribosomal protein L21	*
PF14_0598	glyceraldehyde-3-phosphate dehydrogenase	PRKCI	Protein kinase C iota type	*
PF14_0027	40S ribosomal protein S31/UBI, putative	RALBP1	RalA-binding protein 1	*
PFI0180w	alpha tubulin 1	MAP1LC3A	Microtubule-associated proteins 1A/1B light chain 3A	*
PFE0625w	Rab GTPase 1b	CDKN1A	Cyclin-dependent kinase inhibitor 1	*
PFL1645w	conserved Plasmodium protein, unknown function	FEM1C	Protein fem-1 homolog C		*
PFA0675w	RESA-like protein with DnaJ domain, putative	PSMD10	26S proteasome non-ATPase regulatory subunit 10	*
PF11_0183	GTP-binding nuclear protein ran/tc4	TNPO1	Transportin-1	*
PFE0665c	GTP binding protein, putative	SOS1	Son of sevenless homolog 1		*
PFL2215w	actin I	LRPPRC	Leucine-rich PPR motif-containing protein, mitochondrial	*
PFL0585w	polyubiquitin	PSMF1	Proteasome inhibitor PI31 subunit	*
PFB0305c	n/a	TMPRSS6	Transmembrane protease serine 6		*
PF14_0604	conserved Plasmodium protein, unknown function	PSG11	Pregnancy-specific beta-1-glycoprotein 11		*
PFL2215w	actin I	VAV1	Proto-oncogene vav	*
PFL2215w	actin I	CCT4	T-complex protein 1 subunit delta	*
PF14_0027	40S ribosomal protein S31/UBI, putative	ETF1	Eukaryotic peptide chain release factor subunit 1	*
MAL13P1.480	histidine-rich protein III	STAB1	Stabilin-1		*
PFI0170w	conserved Plasmodium protein, unknown function	MYO6	Myosin-VI		*
PFD1170c	Plasmodium exported protein (PHISTb), unknown function	YWHAH	14-3-3 protein eta	*
PFI0975c	conserved Plasmodium protein, unknown function	DNAJA4	DnaJ homolog subfamily A member 4	*
PFE0235c	conserved Plasmodium protein, unknown function	DST	Bullous pemphigoid antigen 1, isoform 7		*
PF14_0478	DNA polymerase delta interacting protein, putative	CDC42BPB	Serine/threonine-protein kinase MRCK beta		*
PFE0285c	small ubiquitin-related modifier, putative	VCP	Transitional endoplasmic reticulum ATPase	*
PF14_0027	40S ribosomal protein S31/UBI, putative	DTX1	Protein deltex-1	*
PFD0390c	AAA family ATPase, putative	CALM2	n/a		*
PFA0675w	RESA-like protein with DnaJ domain, putative	BCOR	BCL-6 corepressor	*
PFL0190w	ubiquitin conjugating enzyme E2, putative	RPS27A	Ubiquitin	*
PF11_0183	GTP-binding nuclear protein ran/tc4	NUP153	Nuclear pore complex protein Nup153	*
PF14_0594	conserved Plasmodium protein, unknown function	TRIO	Triple functional domain protein		*
PFI0875w	heat shock protein 70	TRAF2	TNF receptor-associated factor 2	*
MAL8P1.69	14-3-3 protein, putative	PSMC5	26S protease regulatory subunit 8	*	*
PF14_0027	40S ribosomal protein S31/UBI, putative	EEF1D	Elongation factor 1-delta	*
PFL1645w	conserved Plasmodium protein, unknown function	ANKRD7	Ankyrin repeat domain-containing protein 7	*
PFE0625w	Rab GTPase 1b	SLC16A8	Monocarboxylate transporter 3	*
PF11_0464	serine/threonine protein kinase, putative	SPTBN4	Spectrin beta chain, brain 3	*
PF14_0027	40S ribosomal protein S31/UBI, putative	ANAPC1	Anaphase-promoting complex subunit 1	*
PF13_0224	60S ribosomal protein L18, putative	RPS17	40S ribosomal protein S17	*
PF14_0027	40S ribosomal protein S31/UBI, putative	CARD11	Caspase recruitment domain-containing protein 11	*
PF10_0203	ADP-ribosylation factor	CYTH4	Cytohesin-4		*
PFI0180w	alpha tubulin 1	CHUK	Inhibitor of nuclear factor kappa-B kinase subunit alpha	*
PF14_0141	60S ribosomal protein L10, putative	RPS14	40S ribosomal protein S14	*
PFE0370c	subtilisin-like protease 1	FSTL5	Follistatin-related protein 5		*
PFI0975c	conserved Plasmodium protein, unknown function	TBK1	Serine/threonine-protein kinase TBK1		*
MAL8P1.23	ubiquitin-protein ligase 1, putative	DIXDC1	Dixin	*
PFI0975c	conserved Plasmodium protein, unknown function	SKI	Ski oncogene		*
PFE0285c	small ubiquitin-related modifier, putative	USP35	Ubiquitin carboxyl-terminal hydrolase 35		*
PF10_0203	ADP-ribosylation factor	PICK1	PRKCA-binding protein	*
PFL2215w	actin I	MAP3K1	Mitogen-activated protein kinase kinase kinase 1	*
PFI0875w	heat shock protein 70	MTHFD1	C-1-tetrahydrofolate synthase, cytoplasmic	*
PFB0305c	n/a	TMPRSS13	Transmembrane protease serine 13		*
PFL0190w	ubiquitin conjugating enzyme E2, putative	EIF1B	Eukaryotic translation initiation factor 1b	*
MAL8P1.126	serine protease, putative	TFPI	Tissue factor pathway inhibitor		*
PFD0110w	normocyte binding protein 1,reticulocyte binding protein homologue 1	KIAA0408	n/a		*
PF14_0637	rhoptry protein, putative	MAGEB3	n/a	*
PFL0585w	polyubiquitin	PSMB3	Proteasome subunit beta type-3	*
PFL0585w	polyubiquitin	PSMA5	Proteasome subunit alpha type-5	*
MAL7P1.119	rhoptry-associated leucine zipper-like protein 1	FEM1C	Protein fem-1 homolog C		*
PF14_0252	conserved Plasmodium protein, unknown function	CYTSA	Cytospin-A		*
PF14_0027	40S ribosomal protein S31/UBI, putative	CDK2	Cell division protein kinase 2	*
PF14_0027	40S ribosomal protein S31/UBI, putative	APH1B	Gamma-secretase subunit APH-1B	*
PF10_0203	ADP-ribosylation factor	ARFIP2	Arfaptin-2	*	*
PF13_0198	reticulocyte binding protein 2 homologue a	SLC4A1AP	Kanadaptin	*
PF10_0373	GDP dissociation inhibitor domain containing protein	GIMAP8	GTPase IMAP family member 8		*
PFL2215w	actin I	CYBB	Cytochrome b-245 heavy chain	*
PF11_0395	guanylyl cyclase	CCDC144A	n/a	*
PFL2215w	actin I	TUBA1A	Tubulin alpha-1A chain	*
PF14_0027	40S ribosomal protein S31/UBI, putative	RPL41	60S ribosomal protein L41	*
PF14_0315	conserved Plasmodium membrane protein, unknown function	MCF2L	Guanine nucleotide exchange factor DBS	*	*
PF14_0027	40S ribosomal protein S31/UBI, putative	RPL17	60S ribosomal protein L17	*
PF14_0027	40S ribosomal protein S31/UBI, putative	LEPROT	Leptin receptor gene-related protein	*
PF14_0464	SNARE protein, putative	SPTBN4	Spectrin beta chain, brain 3		*
PFL2215w	actin I	MAP1B	Microtubule-associated protein 1B	*
PFI0875w	heat shock protein 70	YWHAB	14-3-3 protein beta/alpha	*
PFA0675w	RESA-like protein with DnaJ domain, putative	DNAJB7	DnaJ homolog subfamily B member 7	*
PFI1075w	conserved Plasmodium protein, unknown function	HAMP	Hepcidin		*
PFB0340c	serine repeat antigen 5	PDZD8	PDZ domain-containing protein 8		*
PFB0305c	n/a	CELA2A	Chymotrypsin-like elastase family member 2A		*
PF10_0203	ADP-ribosylation factor	EGFR	Epidermal growth factor receptor	*
PFL2215w	actin I	SSRP1	FACT complex subunit SSRP1	*
PF10_0373	GDP dissociation inhibitor domain containing protein	RAB22A	Ras-related protein Rab-22A		*
PFC0425w	conserved Plasmodium protein, unknown function	KCNQ2	Potassium voltage-gated channel subfamily KQT member 2		*
PFL0585w	polyubiquitin	UBC	n/a	*
PFE0285c	small ubiquitin-related modifier, putative	ATP5B	ATP synthase subunit beta, mitochondrial	*
MAL8P1.23	ubiquitin-protein ligase 1, putative	MASTL	Microtubule-associated serine/threonine-protein kinase-like	*
PF11_0400	conserved Plasmodium protein, unknown function	GNG8	Guanine nucleotide-binding protein G(I)/G(S)/G(O) subunit gamma-8		*
MAL13P1.264	conserved Plasmodium protein, unknown function	GNG2	Guanine nucleotide-binding protein G(I)/G(S)/G(O) subunit gamma-2		*
PFA0675w	RESA-like protein with DnaJ domain, putative	CTTNBP2	Cortactin-binding protein 2	*
PFL0585w	polyubiquitin	PSMA2	Proteasome subunit alpha type-2	*
PFL2215w	actin I	HSPA8	Heat shock cognate 71 kDa protein	*
PFI0875w	heat shock protein 70	PCSK7	Proprotein convertase subtilisin/kexin type 7	*
PF10_0039	membrane skeletal protein IMC1-related	LIMK1	LIM domain kinase 1	*
PF10_0381	DnaJ protein, putative	DNAJA4	DnaJ homolog subfamily A member 4	*
PFD0400w	conserved Plasmodium protein, unknown function	FRMPD4	FERM and PDZ domain-containing protein 4	*
PF11_0351	heat shock protein 70	VIL1	Villin-1		*
PFA0675w	RESA-like protein with DnaJ domain, putative	ANKRD16	n/a	*
MAL13P1.59	Plasmodium exported protein (PHISTa), unknown function	UNC13C	Protein unc-13 homolog C		*
PF14_0027	40S ribosomal protein S31/UBI, putative	MED9	Mediator of RNA polymerase II transcription subunit 9	*
PFL2215w	actin I	GNB2L1	Guanine nucleotide-binding protein subunit beta-2-like 1	*
PF14_0027	40S ribosomal protein S31/UBI, putative	PSMC2	26S protease regulatory subunit 7	*
PF13_0224	60S ribosomal protein L18, putative	RPS25	40S ribosomal protein S25	*
PFF1220w	conserved Plasmodium protein, unknown function	NDEL1	Nuclear distribution protein nudE-like 1		*
PF11_0183	GTP-binding nuclear protein ran/tc4	NUP98	Nuclear pore complex protein Nup98-Nup96	*
PFA0675w	RESA-like protein with DnaJ domain, putative	ANKRD54	n/a	*
MAL13P1.337	Skp1 family protein, putative	SKP2	S-phase kinase-associated protein 2		*
PF13_0346	60S ribosomal protein L40/UBI, putative	SENP2	Sentrin-specific protease 2		*
PFI1105w	phosphoglycerate kinase	TPI1	Triosephosphate isomerase	*
PFL2215w	actin I	ITGB3BP	Centromere protein R	*
PF10_0203	ADP-ribosylation factor	ARF3	ADP-ribosylation factor 3	*
PF10_0039	membrane skeletal protein IMC1-related	LHX6	LIM/homeobox protein Lhx6	*
PFC0385c	serine/threonine protein kinase, putative	CCNH	Cyclin-H		*
PF10_0017	Plasmodium exported protein (PHISTa), unknown function	HSP90AB1	Heat shock protein HSP 90-beta	*
PFD0095c	Plasmodium exported protein (PHISTb), unknown function	PTPN4	Tyrosine-protein phosphatase non-receptor type 4	*
PFL1410c	ABC transporter, (CT family)	ATM	Serine-protein kinase ATM	*
PFA0525w	transcription initiation factor TFIIB, putative	TNK2	Activated CDC42 kinase 1		*
PFL0585w	polyubiquitin	RAD23A	UV excision repair protein RAD23 homolog A	*
PF14_0027	40S ribosomal protein S31/UBI, putative	EIF3E	Eukaryotic translation initiation factor 3 subunit E	*
PF14_0649	conserved Plasmodium protein, unknown function	GPATCH3	G patch domain-containing protein 3		*
PF14_0553	cysteine proteinase falcipain 1	SPARC	SPARC	*
PFD0450c	pre-mRNA splicing factor, putative	DKFZp686J14194	n/a		*
PFF0670w	transcription factor with AP2 domain(s), putative	VTI1B	Vesicle transport through interaction with t-SNAREs homolog 1B	*
PFE0370c	subtilisin-like protease 1	SPINK5	Serine protease inhibitor Kazal-type 5		*
PF14_0027	40S ribosomal protein S31/UBI, putative	TNFRSF1B	Tumor necrosis factor receptor superfamily member 1B	*
MAL8P1.23	ubiquitin-protein ligase 1, putative	DNAJB13	DnaJ homolog subfamily B member 13	*
PF10_0039	membrane skeletal protein IMC1-related	LPP	Lipoma-preferred partner	*
PF10_0268	merozoite capping protein 1	SNRK	SNF-related serine/threonine-protein kinase		*
PFE1325w	conserved Plasmodium protein, unknown function	PRKACB	cAMP-dependent protein kinase catalytic subunit beta		*
PFL2215w	actin I	CYFIP1	Cytoplasmic FMR1-interacting protein 1	*
PFL2215w	actin I	AR	Androgen receptor	*
PFL1410c	ABC transporter, (CT family)	GNB2L1	Guanine nucleotide-binding protein subunit beta-2-like 1	*
PFA0220w	ubiquitin carboxyl-terminal hydrolase, putative	RPS6KA3	Ribosomal protein S6 kinase alpha-3	*
PF13_0141	L-lactate dehydrogenase	PRKCE	Protein kinase C epsilon type	*
PFL0585w	polyubiquitin	YWHAB	14-3-3 protein beta/alpha	*
PF14_0027	40S ribosomal protein S31/UBI, putative	RPL32	60S ribosomal protein L32	*
PFE1130w	conserved protein, unknown function	EGFL7	Epidermal growth factor-like protein 7		*
PFD0320c	conserved Plasmodium protein, unknown function	YWHAG	14-3-3 protein gamma	*
PFI0180w	alpha tubulin 1	NFKB2	Nuclear factor NF-kappa-B p100 subunit	*
PF14_0027	40S ribosomal protein S31/UBI, putative	CDC6	Cell division control protein 6 homolog	*
MAL7P1.18	serine/threonine protein kinase, putative	CCNA2	Cyclin-A2		*
PFI0180w	alpha tubulin 1	PLK1	Serine/threonine-protein kinase PLK1	*
PF10_0266	small subunit rRNA processing stabilizing factor, putative	TTR	Transthyretin		*
PF14_0102	rhoptry-associated protein 1	ZNF260	Zinc finger protein 260	*
PFI0875w	heat shock protein 70	EIF2AK3	Eukaryotic translation initiation factor 2-alpha kinase 3	*
PFB0305c	n/a	PRSS7	Enteropeptidase		*
PFL2520w	reticulocyte binding protein homologue 3, pseudogene	HMGA2	High mobility group protein HMGI-C	*
PF14_0027	40S ribosomal protein S31/UBI, putative	CDC25A	M-phase inducer phosphatase 1	*
PF11_0092	mechanosensitive ion channel protein	STK10	Serine/threonine-protein kinase 10		*
PF11_0047	actin-like protein, putative	VIL1	Villin-1		*
PF14_0561	conserved Plasmodium protein, unknown function	EPN1	Epsin-1		*
PFD0095c	Plasmodium exported protein (PHISTb), unknown function	DNAJB5	DnaJ homolog subfamily B member 5	*
PFD1135c	probable protein, unknown function	LDLR	Low-density lipoprotein receptor		*
PF13_0237	conserved Plasmodium protein, unknown function	DST	Bullous pemphigoid antigen 1, isoform 7		*
PFI0875w	heat shock protein 70	HSPA14	Heat shock 70 kDa protein 14	*
PFA0675w	RESA-like protein with DnaJ domain, putative	ANKRD30A	Ankyrin repeat domain-containing protein 30A	*
PF14_0027	40S ribosomal protein S31/UBI, putative	RELA	Transcription factor p65	*
PF14_0101	conserved Plasmodium protein, unknown function	APOB	Apolipoprotein B-100		*
MAL8P1.126	serine protease, putative	SERPINB12	Serpin B12		*
PF08_0045	2-oxoglutarate dehydrogenase E1 component	NDUFB8	NADH dehydrogenase [ubiquinone] 1 beta subcomplex subunit 8, mitochondrial	*
PF11_0161	cysteine proteinase falcipain 2b	EPCAM	Epithelial cell adhesion molecule		*
PF10_0075	transcription factor with AP2 domain(s), putative	KIF5A	Kinesin heavy chain isoform 5A		*
PFI0875w	heat shock protein 70	FLNA	Filamin-A	*
PFD1050w	alpha tubulin 2	TUBB2B	Tubulin beta-2B chain		*
MAL13P1.103	conserved Plasmodium protein, unknown function	VTN	Vitronectin		*
PFD1135c	probable protein, unknown function	EREG	Proepiregulin		*
PF11_0381	subtilisin-like protease 2	FSTL5	Follistatin-related protein 5		*
PFF1370w	protein kinase PK4	HSPG2	Basement membrane-specific heparan sulfate proteoglycan core protein	*
PFF1220w	conserved Plasmodium protein, unknown function	RUFY3	Protein RUFY3		*
PFL1645w	conserved Plasmodium protein, unknown function	ANKRD29	n/a	*
PFI0180w	alpha tubulin 1	RIPK1	Receptor-interacting serine/threonine-protein kinase 1	*
PFL1975c	conserved Plasmodium protein, unknown function	GNG11	Guanine nucleotide-binding protein G(I)/G(S)/G(O) subunit gamma-11		*
PF14_0027	40S ribosomal protein S31/UBI, putative	RPLP1	60S acidic ribosomal protein P1	*
PFC0870w	elongation factor 1 (EF-1), putative	EEF1A2	Elongation factor 1-alpha 2		*
PF10_0373	GDP dissociation inhibitor domain containing protein	RAB8A	Ras-related protein Rab-8A		*
PFL2215w	actin I	SYNE1	Nesprin-1	*
PF10_0084	tubulin beta chain	MDM2	E3 ubiquitin-protein ligase Mdm2	*
PFI0875w	heat shock protein 70	SMTNL2	n/a	*
PFD1135c	probable protein, unknown function	EGFL7	Epidermal growth factor-like protein 7		*
PFA0220w	ubiquitin carboxyl-terminal hydrolase, putative	RNF41	E3 ubiquitin-protein ligase NRDP1	*
PFI0875w	heat shock protein 70	IKBKB	Inhibitor of nuclear factor kappa-B kinase subunit beta	*
PFE1600w	Plasmodium exported protein (PHISTb), unknown function	IQGAP2	Ras GTPase-activating-like protein IQGAP2		*
PFI0975c	conserved Plasmodium protein, unknown function	HDLBP	Vigilin	*
PF14_0027	40S ribosomal protein S31/UBI, putative	BUB1B	Mitotic checkpoint serine/threonine-protein kinase BUB1 beta	*
PFA0675w	RESA-like protein with DnaJ domain, putative	ANKRD53	n/a	*
MAL13P1.337	Skp1 family protein, putative	FBXO11	F-box only protein 11		*
PF14_0027	40S ribosomal protein S31/UBI, putative	PSEN2	Presenilin-2	*
PFD0095c	Plasmodium exported protein (PHISTb), unknown function	YWHAB	14-3-3 protein beta/alpha	*
PFA0675w	RESA-like protein with DnaJ domain, putative	MTPN	Myotrophin	*
PFL1645w	conserved Plasmodium protein, unknown function	NDNL2	Melanoma-associated antigen G1	*
PFD0390c	AAA family ATPase, putative	CHKA	Choline kinase alpha		*
PF11_0183	GTP-binding nuclear protein ran/tc4	SMAD2	Mothers against decapentaplegic homolog 2	*
PFL2215w	actin I	WAS	Wiskott-Aldrich syndrome protein	*
PFI1505c	elongation factor Tu, putative	ARHGDIA	Rho GDP-dissociation inhibitor 1		*
PFI1105w	phosphoglycerate kinase	EGFLAM	Pikachurin	*
PFL2215w	actin I	PAK1	Serine/threonine-protein kinase PAK 1	*
PFE1465w-b	conserved Plasmodium protein, unknown function	SEC31A	Protein transport protein Sec31A		*
PFL1500w	Rab GTPase 2	FAM71C	n/a		*
PF11_0400	conserved Plasmodium protein, unknown function	GNGT2	Guanine nucleotide-binding protein G(I)/G(S)/G(O) subunit gamma-T2		*
PF14_0027	40S ribosomal protein S31/UBI, putative	CSNK1A1	Casein kinase I isoform alpha	*
PFL2215w	actin I	NR3C2	Mineralocorticoid receptor	*
PFI0180w	alpha tubulin 1	RICTOR	Rapamycin-insensitive companion of mTOR	*
PF10_0039	membrane skeletal protein IMC1-related	LIMD1	LIM domain-containing protein 1	*
PFL2215w	actin I	ACTR10	Actin-related protein 10	*
PF07_0029	heat shock protein 90	TANK	TRAF family member-associated NF-kappa-B activator		*
PF13_0141	L-lactate dehydrogenase	MDH2	Malate dehydrogenase, mitochondrial		*
PF13_0324	Sec24 subunit a	SPARCL1	SPARC-like protein 1	*
PFL2215w	actin I	MAP2	Microtubule-associated protein 2	*
PF08_0054	heat shock protein 70	MACF1	Microtubule-actin cross-linking factor 1, isoform 4	*
PFI0180w	alpha tubulin 1	HDAC6	Histone deacetylase 6	*
PFI0265c	high molecular weight rhoptry protein 3	TRAF6	TNF receptor-associated factor 6	*
PFI0495w	conserved Plasmodium protein, unknown function	MTPN	Myotrophin	*
PFI0875w	heat shock protein 70	VIL1	Villin-1		*
PF14_0576	ubiquitin carboxyl-terminal hydrolase isozyme L3	NEDD8	NEDD8		*
PFL2215w	actin I	PRSS23	Serine protease 23	*
PFI0180w	alpha tubulin 1	IKBKG	NF-kappa-B essential modulator	*
PF11_0333	conserved Plasmodium membrane protein, unknown function	YWHAB	14-3-3 protein beta/alpha	*
PF11_0183	GTP-binding nuclear protein ran/tc4	RANBP3	Ran-binding protein 3	*
PF14_0027	40S ribosomal protein S31/UBI, putative	RPS8	40S ribosomal protein S8	*
PF14_0102	rhoptry-associated protein 1	ZNF235	Zinc finger protein 235	*
PF14_0027	40S ribosomal protein S31/UBI, putative	EEF1G	Elongation factor 1-gamma	*
PF08_0135	conserved Plasmodium protein, unknown function	PDCL	Phosducin-like protein		*
PFL2215w	actin I	ANXA5	Annexin A5	*
PFB0085c	DnaJ protein, putative	EPB41L4A	Band 4.1-like protein 4A	*
PFI0875w	heat shock protein 70	MICALL2	MICAL-like protein 2	*
PFL2215w	actin I	MYO10	Myosin-X	*
PF14_0102	rhoptry-associated protein 1	ZNF415	Zinc finger protein 415	*
PFL1410c	ABC transporter, (CT family)	LRRFIP2	Leucine-rich repeat flightless-interacting protein 2	*
PF10_0196	cytoplasmic dynein intermediate chain, putative	PDCL	Phosducin-like protein		*
MAL7P1.122	GTP binding protein, putative	TNPO2	Transportin-2		*
PFD0810w	small GTP-binding protein sar1	ARHGDIB	Rho GDP-dissociation inhibitor 2		*
PFD0250c	Sec24 subunit b	LRFN3	Leucine-rich repeat and fibronectin type-III domain-containing protein 3		*
PF13_0141	L-lactate dehydrogenase	DHRS1	Dehydrogenase/reductase SDR family member 1		*
PFL2215w	actin I	MYO18B	Myosin-XVIIIb	*
PFL0190w	ubiquitin conjugating enzyme E2, putative	DTX3L	E3 ubiquitin-protein ligase DTX3L	*
PFE0665c	GTP binding protein, putative	ARHGDIG	Rho GDP-dissociation inhibitor 3		*
PFL1295w	conserved Plasmodium protein, unknown function	SORBS2	Sorbin and SH3 domain-containing protein 2		*
MAL7P1.119	rhoptry-associated leucine zipper-like protein 1	GOLGA3	Golgin subfamily A member 3		*
PFA0525w	transcription initiation factor TFIIB, putative	CDK17	Cell division protein kinase 17		*
PFE1215c	cytosolic preribosomal GTP-binding protein, putative	RANGAP1	Ran GTPase-activating protein 1		*
PF14_0027	40S ribosomal protein S31/UBI, putative	CKS1B	Cyclin-dependent kinases regulatory subunit 1	*
MAL13P1.83	exportin 1-like protein, putative	RHEB	GTP-binding protein Rheb		*
PFI0875w	heat shock protein 70	ARRB2	Beta-arrestin-2	*
PFI0180w	alpha tubulin 1	PRNP	Major prion protein	*
PFI0975c	conserved Plasmodium protein, unknown function	NDNL2	Melanoma-associated antigen G1	*
PFI1105w	phosphoglycerate kinase	LAMC2	Laminin subunit gamma-2	*
PFA0675w	RESA-like protein with DnaJ domain, putative	RAI14	Ankycorbin	*
PFI0180w	alpha tubulin 1	GRM7	Metabotropic glutamate receptor 7	*
PFL2215w	actin I	RPS4X	40S ribosomal protein S4, X isoform	*
PF10_0373	GDP dissociation inhibitor domain containing protein	RAB3A	Ras-related protein Rab-3A		*
PF08_0026	conserved protein, unknown function	CACNB4	Voltage-dependent L-type calcium channel subunit beta-4		*
PFI0135c	serine repeat antigen 9	GAS7	Growth arrest-specific protein 7		*
PFA0675w	RESA-like protein with DnaJ domain, putative	ASB16	Ankyrin repeat and SOCS box protein 16	*
PF10_0381	DnaJ protein, putative	DNAJB6	DnaJ homolog subfamily B member 6	*
PF08_0054	heat shock protein 70	TANK	TRAF family member-associated NF-kappa-B activator	*	*
PFB0305c	n/a	EGFR	Epidermal growth factor receptor		*
MAL8P1.17	protein disulfide isomerase	ITIH1	Inter-alpha-trypsin inhibitor heavy chain H1		*
PFL0585w	polyubiquitin	FIS1	Mitochondrial fission 1 protein	*
PFB0150c	protein kinase, putative	ARFGEF2	Brefeldin A-inhibited guanine nucleotide-exchange protein 2	*
PF14_0027	40S ribosomal protein S31/UBI, putative	HSPA8	Heat shock cognate 71 kDa protein	*
PF14_0027	40S ribosomal protein S31/UBI, putative	VCP	Transitional endoplasmic reticulum ATPase	*
PFD1170c	Plasmodium exported protein (PHISTb), unknown function	DNAJA4	DnaJ homolog subfamily A member 4	*
PF10_0183	eukaryotic translation initiation factor subunit eIF2A, putative	PPP1R16B	Protein phosphatase 1 regulatory inhibitor subunit 16B		*
PFI1780w	Plasmodium exported protein (PHISTc), unknown function	ZYX	Zyxin		*
PFF0575c	conserved Plasmodium protein, unknown function	F7	Coagulation factor VII		*
PFI0180w	alpha tubulin 1	PAFAH1B1	Platelet-activating factor acetylhydrolase IB subunit alpha	*
PFI0265c	high molecular weight rhoptry protein 3	TRAF1	TNF receptor-associated factor 1		*
PFI1565w	profilin, putative	ACTR3	Actin-related protein 3		*
PFD0950w	ran binding protein 1, putative	HLA-B	HLA class I histocompatibility antigen, B-52 alpha chain	*
PF11_0183	GTP-binding nuclear protein ran/tc4	RANBP10	Ran-binding protein 10	*
PFL0190w	ubiquitin conjugating enzyme E2, putative	ANAPC10	Anaphase-promoting complex subunit 10	*
PF11_0175	heat shock protein 101	PSD4	PH and SEC7 domain-containing protein 4	*
PFL2215w	actin I	ST3GAL3	CMP-N-acetylneuraminate-beta-1,4-galactoside alpha-2,3-sialyltransferase	*
PFA0220w	ubiquitin carboxyl-terminal hydrolase, putative	REXO2	Oligoribonuclease, mitochondrial	*
PF10_0203	ADP-ribosylation factor	ARL3	ADP-ribosylation factor-like protein 3	*
PFL1645w	conserved Plasmodium protein, unknown function	PPP1R12A	Protein phosphatase 1 regulatory subunit 12A	*
PFD0450c	pre-mRNA splicing factor, putative	FTSJ2	Putative ribosomal RNA methyltransferase 2		*
PFA0110w	ring-infected erythrocyte surface antigen	CACNB4	Voltage-dependent L-type calcium channel subunit beta-4		*
PFC0610c	zinc finger protein, putative	ANK3	Ankyrin-3		*
PF14_0027	40S ribosomal protein S31/UBI, putative	USP24	Ubiquitin carboxyl-terminal hydrolase 24		*
PF11_0183	GTP-binding nuclear protein ran/tc4	NELF	Nasal embryonic luteinizing hormone-releasing hormone factor	*
PF10_0373	GDP dissociation inhibitor domain containing protein	RAB12	Putative Ras-related protein Rab-12		*
MAL8P1.23	ubiquitin-protein ligase 1, putative	MPHOSPH10	U3 small nucleolar ribonucleoprotein protein MPP10	*
PFL1410c	ABC transporter, (CT family)	TRIP12	Probable E3 ubiquitin-protein ligase TRIP12	*
MAL8P1.126	serine protease, putative	SPINT3	Kunitz-type protease inhibitor 3		*
MAL8P1.144	AAA family ATPase, putative	CABP1	Calcium-binding protein 1	*
PF08_0135	conserved Plasmodium protein, unknown function	GNG11	Guanine nucleotide-binding protein G(I)/G(S)/G(O) subunit gamma-11		*
PFL2215w	actin I	CAPZA3	F-actin-capping protein subunit alpha-3	*
PFL0190w	ubiquitin conjugating enzyme E2, putative	GH1	Somatotropin	*
PF14_0027	40S ribosomal protein S31/UBI, putative	TOM1	Target of Myb protein 1	*
PFB0340c	serine repeat antigen 5	CBLN1	Cerebellin-1		*
PFD0110w	normocyte binding protein 1,reticulocyte binding protein homologue 1	EBPL	Emopamil-binding protein-like	*
PFA0675w	RESA-like protein with DnaJ domain, putative	YWHAQ	14-3-3 protein theta	*
PF11_0183	GTP-binding nuclear protein ran/tc4	NUP85	Nuclear pore complex protein Nup85	*
PFA0145c	aspartyl-tRNA synthetase	DARS2	Aspartyl-tRNA synthetase, mitochondrial		*
PF10_0373	GDP dissociation inhibitor domain containing protein	RASD1	Dexamethasone-induced Ras-related protein 1		*
PF11_0183	GTP-binding nuclear protein ran/tc4	NXT1	NTF2-related export protein 1	*	*
PFL2505c	conserved Plasmodium protein, unknown function	PSD3	PH and SEC7 domain-containing protein 3	*	*
PFL2215w	actin I	MMP14	Matrix metalloproteinase-14	*
PFL0190w	ubiquitin conjugating enzyme E2, putative	UBE3A	Ubiquitin-protein ligase E3A	*
PFB0305c	n/a	PROC1	n/a		*
PF14_0027	40S ribosomal protein S31/UBI, putative	EEF2	Elongation factor 2	*
PFI0180w	alpha tubulin 1	TUBG1	Tubulin gamma-1 chain	*
PF14_0027	40S ribosomal protein S31/UBI, putative	ARRB2	Beta-arrestin-2	*
PF08_0054	heat shock protein 70	MICAL3	Protein MICAL-3	*
PFL2215w	actin I	DYNLL1	Dynein light chain 1, cytoplasmic	*
PF10_0039	membrane skeletal protein IMC1-related	FHL5	Four and a half LIM domains protein 5	*
PFD0095c	Plasmodium exported protein (PHISTb), unknown function	MACF1	Microtubule-actin cross-linking factor 1, isoform 4	*
PFI0875w	heat shock protein 70	DMD	Dystrophin	*
PF14_0027	40S ribosomal protein S31/UBI, putative	PSMF1	Proteasome inhibitor PI31 subunit	*
PFD0545w	conserved Plasmodium protein, unknown function	TAX1BP1	Tax1-binding protein 1		*
PF11_0309	conserved Plasmodium protein, unknown function	EGFL7	Epidermal growth factor-like protein 7		*
PF11_0175	heat shock protein 101	ZAP70	Tyrosine-protein kinase ZAP-70	*
PFI0125c	n/a	MATK	Megakaryocyte-associated tyrosine-protein kinase		*
PFI0875w	heat shock protein 70	SPTAN1	Spectrin alpha chain, brain	*
PFA0675w	RESA-like protein with DnaJ domain, putative	TANC1	Protein TANC1	*
PF14_0102	rhoptry-associated protein 1	ZNF57	Zinc finger protein 57	*
PF14_0407	guanine nucleotide exchange factor, putative	EHD1	EH domain-containing protein 1		*
PFI0125c	n/a	DKFZp434N1212	n/a		*
PF08_0054	heat shock protein 70	TMEM62	Transmembrane protein 62		*
PF14_0027	40S ribosomal protein S31/UBI, putative	FIS1	Mitochondrial fission 1 protein	*
PFI0180w	alpha tubulin 1	YWHAG	14-3-3 protein gamma	*
PF14_0607	conserved Plasmodium membrane protein, unknown function	CEP63	Centrosomal protein of 63 kDa		*
PFE0090w	chromosome assembly factor 1	FGL1	Fibrinogen-like protein 1		*
MAL8P1.23	ubiquitin-protein ligase 1, putative	SMTN	Smoothelin	*
PFL2215w	actin I	RAB27A	Ras-related protein Rab-27A	*
PFD1185w	Plasmodium exported protein (PHISTa), unknown function	HIST2H3A	Histone H3.2		*
PF10_0017	Plasmodium exported protein (PHISTa), unknown function	MYH9	Myosin-9	*
PF14_0027	40S ribosomal protein S31/UBI, putative	RPS29	40S ribosomal protein S29	*
PF14_0027	40S ribosomal protein S31/UBI, putative	RPS28	40S ribosomal protein S28	*
PFB0305c	n/a	MASP1	Mannan-binding lectin serine protease 1		*
PFL2215w	actin I	ABRA	Actin-binding Rho-activating protein	*
PFL1645w	conserved Plasmodium protein, unknown function	DNAJB13	DnaJ homolog subfamily B member 13	*
PF11_0168	rhoptry neck protein 4	YTHDF2	YTH domain family protein 2		*
PFL0720w	conserved Plasmodium membrane protein, unknown function	CSMD3	CUB and sushi domain-containing protein 3		*
PFL2215w	actin I	SSH3	Protein phosphatase Slingshot homolog 3	*
PF14_0027	40S ribosomal protein S31/UBI, putative	UBE2C	Ubiquitin-conjugating enzyme E2 C	*
PF14_0474	conserved Plasmodium protein, unknown function	PUBC1	n/a		*
PFL2215w	actin I	TANC1	Protein TANC1	*
PF10_0373	GDP dissociation inhibitor domain containing protein	ARHE	n/a		*
MAL8P1.23	ubiquitin-protein ligase 1, putative	ACAP3	Arf-GAP with coiled-coil, ANK repeat and PH domain-containing protein 3		*
PF10_0285	conserved Plasmodium protein, unknown function	GNG11	Guanine nucleotide-binding protein G(I)/G(S)/G(O) subunit gamma-11		*
PFE0255w	actin-like protein, putative	FLII	Protein flightless-1 homolog		*
PFI0180w	alpha tubulin 1	RIPK2	Receptor-interacting serine/threonine-protein kinase 2	*
PF14_0637	rhoptry protein, putative	SKIL	Ski-like protein	*
PFE0235c	conserved Plasmodium protein, unknown function	DMD	Dystrophin	*
PF14_0027	40S ribosomal protein S31/UBI, putative	DHX30	Putative ATP-dependent RNA helicase DHX30	*
PFI0180w	alpha tubulin 1	MAP3K14	Mitogen-activated protein kinase kinase kinase 14	*
PF08_0054	heat shock protein 70	PBX3	Pre-B-cell leukemia transcription factor 3	*
PF14_0027	40S ribosomal protein S31/UBI, putative	FZR1	Fizzy-related protein homolog	*
PF10_0373	GDP dissociation inhibitor domain containing protein	RAC2	Ras-related C3 botulinum toxin substrate 2		*
PFI1565w	profilin, putative	ACTC1	Actin, alpha cardiac muscle 1		*
PFL2215w	actin I	AMY2B	Alpha-amylase 2B	*
PF08_0054	heat shock protein 70	SYNE1	Nesprin-1	*
PFA0525w	transcription initiation factor TFIIB, putative	MAPK1	Mitogen-activated protein kinase 1		*
MAL8P1.126	serine protease, putative	DKFZp566D234	n/a		*
PFE1605w	Plasmodium exported protein (PHISTb), unknown function	CLSTN1	Calsyntenin-1		*
PF14_0407	guanine nucleotide exchange factor, putative	ARL5A	ADP-ribosylation factor-like protein 5A		*
PF11_0174	cathepsin C, homolog,dipeptidyl peptidase 1	IGFBP6	Insulin-like growth factor-binding protein 6		*
PF10_0017	Plasmodium exported protein (PHISTa), unknown function	ANKRD18A	n/a	*
PF14_0027	40S ribosomal protein S31/UBI, putative	RPS20	40S ribosomal protein S20	*
PF14_0027	40S ribosomal protein S31/UBI, putative	STAMBP	STAM-binding protein	*
PF14_0027	40S ribosomal protein S31/UBI, putative	ZNF512B	Zinc finger protein 512B	*
PFI1565w	profilin, putative	ACTR10	Actin-related protein 10		*
PF11_0464	serine/threonine protein kinase, putative	PEX13	Peroxisomal membrane protein PEX13		*
PF14_0474	conserved Plasmodium protein, unknown function	UBE2D4	Ubiquitin-conjugating enzyme E2 D4	*	*
PF11_0329	ubiquitin-like protein, putative	SENP2	Sentrin-specific protease 2		*
PF11_0174	cathepsin C, homolog,dipeptidyl peptidase 1	CSTA	Cystatin-A		*
PFE0625w	Rab GTPase 1b	OCRL	Inositol polyphosphate 5-phosphatase OCRL-1	*
PF11_0464	serine/threonine protein kinase, putative	GBF1	Golgi-specific brefeldin A-resistance guanine nucleotide exchange factor 1	*
PF14_0598	glyceraldehyde-3-phosphate dehydrogenase	ATXN1	Ataxin-1	*
PFE0255w	actin-like protein, putative	VIL1	Villin-1		*
PF10_0241	conserved Plasmodium protein, unknown function	KIFAP3	Kinesin-associated protein 3		*
PFL0190w	ubiquitin conjugating enzyme E2, putative	RNF43	RING finger protein 43	*
PFA0675w	RESA-like protein with DnaJ domain, putative	DYSFIP1	n/a	*
PFL2215w	actin I	KIF23	Kinesin-like protein KIF23	*
PF08_0054	heat shock protein 70	ACTN2	Alpha-actinin-2	*
PF10_0203	ADP-ribosylation factor	PSD2	PH and SEC7 domain-containing protein 2		*
MAL13P1.54	conserved Plasmodium protein, unknown function	PDCL	Phosducin-like protein		*
PF10_0114	DNA repair protein RAD23, putative	USP24	Ubiquitin carboxyl-terminal hydrolase 24		*
PF14_0633	transcription factor with AP2 domain(s), putative	CAMLG	Calcium signal-modulating cyclophilin ligand		*
PFL2215w	actin I	VDAC3	Voltage-dependent anion-selective channel protein 3	*
PFI1680w	UBX domain, putative	USP35	Ubiquitin carboxyl-terminal hydrolase 35		*
PFD1140w	Plasmodium exported protein (PHISTc), unknown function	APOH	Beta-2-glycoprotein 1		*
PF11_0464	serine/threonine protein kinase, putative	MATK	Megakaryocyte-associated tyrosine-protein kinase		*
PFI0975c	conserved Plasmodium protein, unknown function	MAGED1	Melanoma-associated antigen D1		*
PF08_0054	heat shock protein 70	PRKCA	Protein kinase C alpha type	*
PF11_0381	subtilisin-like protease 2	SPINK5	Serine protease inhibitor Kazal-type 5		*
PF08_0054	heat shock protein 70	MAP3K8	Mitogen-activated protein kinase kinase kinase 8	*	*
MAL13P1.123	n/a	DST	Bullous pemphigoid antigen 1, isoform 7		*
PF13_0304	elongation factor 1-alpha	RASA4	Ras GTPase-activating protein 4		*
PFE0625w	Rab GTPase 1b	HIVEP1	Zinc finger protein 40	*
PF11_0114	actin-like protein homolog, ALP1 homolog	PFN3	Profilin-3		*
PFD0320c	conserved Plasmodium protein, unknown function	ARFGEF2	Brefeldin A-inhibited guanine nucleotide-exchange protein 2	*
PF14_0407	guanine nucleotide exchange factor, putative	RAP2B	Ras-related protein Rap-2b		*
PF08_0127	conserved Plasmodium protein, unknown function	VIM	Vimentin	*
PF08_0054	heat shock protein 70	RB1	Retinoblastoma-associated protein	*
PF14_0027	40S ribosomal protein S31/UBI, putative	RPL12	60S ribosomal protein L12	*
PF11_0252	neutral-sphingomyelinase activation factor protein, putative	CYTH3	Cytohesin-3		*
PF10_0224	dynein heavy chain, putative	PPIL4	Peptidyl-prolyl cis-trans isomerase-like 4		*
PFA0525w	transcription initiation factor TFIIB, putative	CSNK1A1	Casein kinase I isoform alpha		*
PF11_0183	GTP-binding nuclear protein ran/tc4	TPR	Nucleoprotein TPR	*
PF13_0141	L-lactate dehydrogenase	PKM2	Pyruvate kinase isozymes M1/M2	*
PF08_0054	heat shock protein 70	MICALL1	MICAL-like protein 1	*
PFD0390c	AAA family ATPase, putative	TNNC1	Troponin C, slow skeletal and cardiac muscles	*
PF11_0183	GTP-binding nuclear protein ran/tc4	NUP205	Nuclear pore complex protein Nup205	*
PFL1410c	ABC transporter, (CT family)	DAB2	Disabled homolog 2	*
PF11_0464	serine/threonine protein kinase, putative	SPTB	Spectrin beta chain, erythrocyte	*
[truncated: 1,324 more rows]
