# Supplementary material for: Computational Prediction of Host-Parasite Protein Interactions between P. falciparum and H. sapiens
Source: PLoS One. 2011 Nov 17;6(11):e26960. doi: 10.1371/journal.pone.0026960 (PMC3219658; doi:10.1371/journal.pone.0026960)
Supplement: Table S5 — 100 most enriched GO biological processes of host proteins that interact with parasite proteins in the combined set of host-parasite interactions. (XLS) [file pone.0026960.s005.xls]

## Sheet: human_prots_go_filter.txt
Table S5: 100 most enriched GO biological processes of host proteins that interact with parasite proteins in the combined set of host-parasite interactions.
GO term	annotation	N (proteins)	FDR
GO:0048869	cellular developmental process	285	0
GO:0030029	actin filament-based process	92	0
GO:0048468	cell development	225	0
GO:0044260	cellular macromolecule metabolic process	638	0
GO:0044267	cellular protein metabolic process	636	0
GO:0032502	developmental process	445	0
GO:0019538	protein metabolic process	673	0
GO:0007010	cytoskeleton organization	176	0
GO:0030036	actin cytoskeleton organization	84	0
GO:0030154	cell differentiation	285	0
GO:0016043	cellular component organization	508	0
GO:0022402	cell cycle process	139	5.19e-81
GO:0006996	organelle organization	238	4.49e-76
GO:0007049	cell cycle	162	3.27e-75
GO:0065007	biological regulation	652	3.96e-75
GO:0008219	cell death	170	4.85e-75
GO:0016265	death	170	4.85e-75
GO:0012501	programmed cell death	164	2.32e-74
GO:0048519	negative regulation of biological process	200	3.8e-74
GO:0051641	cellular localization	193	3.51e-73
GO:0006915	apoptosis	162	5.8e-73
GO:0048523	negative regulation of cellular process	193	6.42e-72
GO:0051649	establishment of localization in cell	188	4.04e-71
GO:0048856	anatomical structure development	277	5.46e-70
GO:0043687	post-translational protein modification	297	2.53e-69
GO:0033036	macromolecule localization	176	2.26e-68
GO:0008104	protein localization	169	6.67e-67
GO:0046907	intracellular transport	163	1.27e-66
GO:0045184	establishment of protein localization	163	4.37e-65
GO:0015031	protein transport	155	3.54e-63
GO:0043170	macromolecule metabolic process	902	2.36e-62
GO:0050789	regulation of biological process	584	3.4e-62
GO:0048518	positive regulation of biological process	174	1.45e-60
GO:0048522	positive regulation of cellular process	161	4.49e-59
GO:0006512	ubiquitin cycle	113	4.42e-58
GO:0000278	mitotic cell cycle	82	2.06e-57
GO:0030163	protein catabolic process	85	5.15e-55
GO:0008283	cell proliferation	134	6.34e-55
GO:0043067	regulation of programmed cell death	114	6.34e-55
GO:0051726	regulation of cell cycle	85	2.45e-54
GO:0042981	regulation of apoptosis	112	2.63e-53
GO:0051246	regulation of protein metabolic process	93	3.06e-53
GO:0050794	regulation of cellular process	533	1.09e-52
GO:0006928	cellular component movement	87	3.31e-52
GO:0051674	localization of cell	87	3.31e-52
GO:0044238	primary metabolic process	966	8.41e-52
GO:0006511	ubiquitin-dependent protein catabolic process	73	1.13e-51
GO:0043632	modification-dependent macromolecule catabolic process	73	2.01e-51
GO:0019941	modification-dependent protein catabolic process	73	2.01e-51
GO:0006464	protein modification process	310	2.19e-51
GO:0051603	proteolysis involved in cellular protein catabolic process	73	3.59e-51
GO:0007067	mitosis	65	5.52e-51
GO:0044257	cellular protein catabolic process	73	1.17e-50
GO:0009057	macromolecule catabolic process	116	3.43e-50
GO:0048731	system development	214	1.52e-49
GO:0000087	M phase of mitotic cell cycle	65	3.44e-49
GO:0043412	macromolecule modification	313	5.26e-48
GO:0022403	cell cycle phase	82	1.49e-47
GO:0044265	cellular macromolecule catabolic process	101	1.09e-46
GO:0007154	cell communication	509	1.09e-46
GO:0044237	cellular metabolic process	944	1.91e-46
GO:0065008	regulation of biological quality	148	2.06e-46
GO:0006461	protein complex assembly	77	5.44e-46
GO:0051301	cell division	63	1.54e-45
GO:0015931	nucleobase, nucleoside, nucleotide and nucleic acid transport	38	2.05e-44
GO:0006886	intracellular protein transport	99	2.3e-43
GO:0007165	signal transduction	472	3.98e-43
GO:0022607	cellular component assembly	130	5.22e-43
GO:0065009	regulation of molecular function	114	3.86e-42
GO:0007275	multicellular organismal development	261	9.95e-42
GO:0009653	anatomical structure morphogenesis	152	1.07e-41
GO:0006913	nucleocytoplasmic transport	46	4.52e-41
GO:0065003	macromolecular complex assembly	122	4.95e-41
GO:0000902	cell morphogenesis	91	4.95e-41
GO:0032989	cellular component morphogenesis	91	4.95e-41
GO:0000279	M phase	69	6.64e-41
GO:0051179	localization	421	7.3e-41
GO:0006950	response to stress	167	1.76e-40
GO:0051169	nuclear transport	46	2.29e-40
GO:0032501	multicellular organismal process	372	8.88e-40
GO:0051128	regulation of cellular component organization	35	1.28e-38
GO:0007264	small GTPase mediated signal transduction	131	3.16e-38
GO:0007243	intracellular protein kinase cascade	76	7.91e-38
GO:0009056	catabolic process	139	8.03e-37
GO:0051338	regulation of transferase activity	58	1.52e-36
GO:0043549	regulation of kinase activity	57	4.46e-36
GO:0045859	regulation of protein kinase activity	56	1.31e-35
GO:0042127	regulation of cell proliferation	85	3.63e-35
GO:0050790	regulation of catalytic activity	99	4.46e-34
GO:0048513	organ development	149	1.47e-32
GO:0016310	phosphorylation	170	8.01e-32
GO:0044248	cellular catabolic process	117	1.15e-31
GO:0006413	translational initiation	32	1.16e-31
GO:0043069	negative regulation of programmed cell death	52	7.7e-31
GO:0043066	negative regulation of apoptosis	51	6.14e-30
GO:0051248	negative regulation of protein metabolic process	32	1.38e-29
GO:0006468	protein amino acid phosphorylation	146	6.73e-29
GO:0006793	phosphorus metabolic process	189	2.81e-28
GO:0006796	phosphate metabolic process	189	2.81e-28
GO:0007167	enzyme linked receptor protein signaling pathway	59	5.88e-28
